# Supplementary material for: HDAC inhibition delays photoreceptor loss in Pde6b mutant mice of retinitis pigmentosa: insights from scRNA-seq and CUT&Tag
Source: PeerJ. 2023 Jul 12;11:e15659. doi: 10.7717/peerj.15659 (PMC10349563; doi:10.7717/peerj.15659)
Supplement: Supplemental Information 1 [file peerj-11-15659-s001.zip]

Archive with 21 entries (20 files):
- raw data/Figure 6F&G&H.xlsx
- raw data/
- raw data/Figure 1.doc
- raw data/Figure 2.xls
- raw data/Figure 3.pdf
- raw data/Figure 3I.xlsx
- raw data/Figure 3J.xlsx
- raw data/Figure 3K.xlsx
- raw data/Figure 3L.xlsx
- raw data/Figure 3M.xlsx
- raw data/Figure 4.pdf
- raw data/Figure 4B.xls
- raw data/Figure 4C.xls
- raw data/Figure 5.pdf
- raw data/Figure 5.xls
- raw data/Figure 6.pdf
- raw data/Figure 6B.xls
- raw data/Figure 6D.xls
- raw data/Figure 6E.pdf
- raw data/Figure S3.pdf
- raw data/S1-S2-interestedGenes.heatmap.txt
