# Supplementary material for: HDAC inhibition delays photoreceptor loss in Pde6b mutant mice of retinitis pigmentosa: insights from scRNA-seq and CUT&Tag
Source: PeerJ. 2023 Jul 12;11:e15659. doi: 10.7717/peerj.15659 (PMC10349563; doi:10.7717/peerj.15659)
Supplement: Supplemental Information 1 [file peerj-11-15659-s001.zip › raw data/Figure 6F&G&H.xlsx]

## Sheet: saha
	WT blank	WT SAHA	rd1 blank	rd1 SAHA			WT blank	WT SAHA	rd1 blank	rd1 SAHA			WT blank	WT SAHA	rd1 blank	rd1 SAHA
acH3	0.210266	1.05155	0.421614	1.18444		acH4	0.362208	0.309676	0.488699	0.769995		PARP1	0.932014	0.853406	0.888015	0.800703
acH3	0.472569	0.794933	0.274163	1.1119		acH4	0.569	0.521	0.3298	0.8827		PARP1	0.874077	0.819589	0.918325	0.737218
acH3	0.2914	0.9294	0.3479	1.1482		acH4	0.4656	0.4153	0.4092	0.8264		PARP1	0.9	0.84	0.9	0.77
