# Supplementary material for: HDAC inhibition delays photoreceptor loss in Pde6b mutant mice of retinitis pigmentosa: insights from scRNA-seq and CUT&Tag
Source: PeerJ. 2023 Jul 12;11:e15659. doi: 10.7717/peerj.15659 (PMC10349563; doi:10.7717/peerj.15659)
Supplement: Supplemental Information 1 [file peerj-11-15659-s001.zip › raw data/Figure 2.xls]

seqnames	start	end	peak_name	Score	log2FoldChange	pvalue	padj	C3H.P11	C3H.P13	C3H.P17	rd1.P11	rd1.P13	rd1.P17	C3H.P11_Normalized	C3H.P13_Normalized	C3H.P17_Normalized	rd1.P11_Normalized	rd1.P13_Normalized	rd1.P17_Normalized	anno_transcript	peak_annotation	transcriptId	distanceToTSS	geneID	geneLocation	geneName	geneDescription
chr1	3184982	3185254	peaks1	1.52655	-0.741286027700318	0.268677429379047	0.982050041904818	14	12	2	8	20	19	12.661460138366	12.8035647820486	2.10669449284998	8.32737375446264	18.2381021580175	19.6928650306829	NA	Intergenic	ENSMUST00000192857.1	67639	ENSMUSG00000102851.1	chr1:3252757:3253236:480:+	Gm18956	predicted gene; 18956 [Source:MGI Symbol;Acc:MGI:5011141]
chr1	3251047	3251765	peaks2	5.8689	-1.1343187502211	0.00378699796737351	0.982050041904818	23	19	18	40	39	53	20.8009702273156	20.2723109049103	18.9602504356499	41.6368687723132	35.5642992081341	54.9327287697996	ENSMUST00000192857.1	Promoter1k	ENSMUST00000192857.1	1351	ENSMUSG00000102851.1	chr1:3252757:3253236:480:+	Gm18956	predicted gene; 18956 [Source:MGI Symbol;Acc:MGI:5011141]
chr1	3416678	3416955	peaks3	3.24482	-0.962545940231329	0.132511515368844	0.982050041904818	14	4	7	22	15	11	12.661460138366	4.26785492734954	7.37343072497494	22.9002778247723	13.6785766185131	11.4011323861848	ENSMUST00000070533.4	Intron	ENSMUST00000192336.1	39029	ENSMUSG00000104017.1	chr1:3375556:3377788:2233:-	Gm37363	predicted gene; 37363 [Source:MGI Symbol;Acc:MGI:5610591]
chr1	3670537	3670990	peaks4	5.1998	-0.430513453444638	0.355797153978397	0.982050041904818	52	17	13	25	38	45	47.0282805139309	18.1383834412355	13.6935142035249	26.0230429826958	34.6523941002332	46.6409961253016	ENSMUST00000070533.4	Promoter1k	ENSMUST00000070533.4	734	ENSMUSG00000051951.5	chr1:3214482:3671498:457017:-	Xkr4	X-linked Kx blood group related 4 [Source:MGI Symbol;Acc:MGI:3528744]
chr1	3671762	3672507	peaks5	11.44017	-0.444597302457815	0.21320974115139	0.982050041904818	86	44	25	51	82	76	77.7775408499626	46.9464042008449	26.3336811606248	53.0870076846994	74.7762188478716	78.7714601227315	ENSMUST00000070533.4	Promoter1k	ENSMUST00000070533.4	637	ENSMUSG00000051951.5	chr1:3214482:3671498:457017:-	Xkr4	X-linked Kx blood group related 4 [Source:MGI Symbol;Acc:MGI:3528744]
chr1	4176207	4176717	peaks6	3.50184	-0.488948497367182	0.369316765266265	0.982050041904818	16	24	13	8	29	39	14.4702401581326	25.6071295640972	13.6935142035249	8.32737375446264	26.4452481291253	40.422196641928	ENSMUST00000208660.1	Intron	ENSMUST00000195384.1	84057	ENSMUSG00000102948.1	chr1:4256234:4260519:4286:-	Gm6101	predicted gene 6101 [Source:MGI Symbol;Acc:MGI:3644986]
chr1	4258421	4258827	peaks7	4.57564	-0.219227835734519	0.556259327150501	0.982050041904818	46	31	36	25	66	43	41.6019404546311	33.0758756869589	37.9205008712997	26.0230429826958	60.1857371214576	44.5680629641771	ENSMUST00000195384.1	Promoter1-2k	ENSMUST00000195384.1	1895	ENSMUSG00000102948.1	chr1:4256234:4260519:4286:-	Gm6101	predicted gene 6101 [Source:MGI Symbol;Acc:MGI:3644986]
chr1	4259654	4259966	peaks8	2.20566	0.304799536832586	0.52759974236404	0.982050041904818	16	22	27	14	21	19	14.4702401581326	23.4732021004225	28.4403756534748	14.5729040703096	19.1500072659183	19.6928650306829	ENSMUST00000195384.1	Promoter1k	ENSMUST00000195384.1	709	ENSMUSG00000102948.1	chr1:4256234:4260519:4286:-	Gm6101	predicted gene 6101 [Source:MGI Symbol;Acc:MGI:3644986]
chr1	4335169	4335561	peaks9	3.20052	-0.714844193910832	0.254470288890903	0.982050041904818	26	7	4	16	31	13	23.5141402569654	7.46874612286169	4.21338898569997	16.6547475089253	28.2690583449271	13.4740655473093	ENSMUST00000194992.6,ENSMUST00000208660.1	Intron	ENSMUST00000027032.5	24949	ENSMUSG00000025900.12	chr1:3999557:4409241:409685:-	Rp1	retinitis pigmentosa 1 (human) [Source:MGI Symbol;Acc:MGI:1341105]
chr1	4416830	4417265	peaks10	2.57397	1.27691537155791	0.0224580009273627	0.982050041904818	18	32	18	8	14	7	16.2790201778991	34.1428394187963	18.9602504356499	8.32737375446264	12.7666715106122	7.2552660639358	NA	Intergenic	ENSMUST00000208660.1	7807	ENSMUSG00000025900.12	chr1:3999557:4409241:409685:-	Rp1	retinitis pigmentosa 1 (human) [Source:MGI Symbol;Acc:MGI:1341105]
chr1	4471492	4471773	peaks11	3.86561	-0.71319046085729	0.331848038128064	0.982050041904818	11	10	5	2	27	15	9.94829010871614	10.6696373183738	5.26673623212496	2.08184343861566	24.6214379133236	15.5469987084339	NA	Intergenic	ENSMUST00000116652.7	24730	ENSMUSG00000025902.13	chr1:4490931:4497354:6424:-	Sox17	SRY (sex determining region Y)-box 17 [Source:MGI Symbol;Acc:MGI:107543]
chr1	4492243	4493563	peaks12	5.74433	-0.26183217973409	0.376875218174933	0.982050041904818	84	66	47	53	95	90	75.968760830196	70.4196063012674	49.5073205819746	55.168851123315	86.630985250583	93.2819922506031	ENSMUST00000116652.7,ENSMUST00000027035.9	Promoter2-3k	ENSMUST00000116652.7	3460	ENSMUSG00000025902.13	chr1:4490931:4497354:6424:-	Sox17	SRY (sex determining region Y)-box 17 [Source:MGI Symbol;Acc:MGI:107543]
chr1	4496626	4497375	peaks13	2.02295	-0.495270679635293	0.181641287976442	0.982050041904818	41	27	22	33	46	48	37.0799904052147	28.8080207596094	23.1736394213498	34.3504167371584	41.9476349634402	49.7503958669883	ENSMUST00000116652.7,ENSMUST00000027035.9,ENSMUST00000195555.1,ENSMUST00000192650.5,ENSMUST00000194935.1	Promoter1k	ENSMUST00000195555.1	244	ENSMUSG00000025902.13	chr1:4490931:4497354:6424:-	Sox17	SRY (sex determining region Y)-box 17 [Source:MGI Symbol;Acc:MGI:107543]
chr1	4571690	4572095	peaks14	4.17693	-0.646986737861751	0.206432176839038	0.982050041904818	40	16	7	23	29	44	36.1756003953314	17.0714197093982	7.37343072497494	23.9411995440801	26.4452481291253	45.6045295447393	NA	Intergenic	ENSMUST00000195771.1	14359	ENSMUSG00000104328.1	chr1:4583129:4586252:3124:-	Gm37323	predicted gene; 37323 [Source:MGI Symbol;Acc:MGI:5610551]
chr1	4775436	4775805	peaks15	2.02365	-0.849233376709268	0.14294623591202	0.982050041904818	6	17	9	14	28	18	5.42634005929972	18.1383834412355	9.48012521782493	14.5729040703096	25.5333430212245	18.6563984501206	ENSMUST00000156816.6	3'UTR	ENSMUST00000195445.1	3591	ENSMUSG00000102275.1	chr1:4778063:4779212:1150:-	Gm37144	predicted gene; 37144 [Source:MGI Symbol;Acc:MGI:5610372]
chr1	4785399	4786029	peaks16	9.12362	-0.742906732191693	0.036280999382846	0.982050041904818	49	26	24	41	69	56	44.315110484281	27.741057027772	25.2803339141998	42.677790491621	62.9214524451603	58.0421285114864	ENSMUST00000130201.7,ENSMUST00000156816.6,ENSMUST00000146665.2	Promoter1k	ENSMUST00000130201.7	4	ENSMUSG00000033845.13	chr1:4773206:4785739:12534:-	Mrpl15	mitochondrial ribosomal protein L15 [Source:MGI Symbol;Acc:MGI:1351639]
chr1	4857402	4858043	peaks17	13.25375	-0.820514917801099	0.0307544399021768	0.982050041904818	77	24	24	63	66	86	69.638030761013	25.6071295640972	25.2803339141998	65.5780683163933	60.1857371214576	89.1361259283541	ENSMUST00000081551.13,ENSMUST00000165720.2	Promoter1k	ENSMUST00000081551.13	91	ENSMUSG00000033813.15	chr1:4857814:4897909:40096:+	Tcea1	transcription elongation factor A (SII) 1 [Source:MGI Symbol;Acc:MGI:1196624]
chr1	4944559	4945219	peaks18	4.17693	-0.0522708100269337	0.878002653859475	0.996234419727927	55	41	29	43	48	39	49.7414505435807	43.7455130053328	30.5470701463248	44.7596339302367	43.7714451792419	40.422196641928	ENSMUST00000002533.14,ENSMUST00000118000.7,ENSMUST00000119256.7	Intron	ENSMUST00000194114.1	4179	ENSMUSG00000102653.1	chr1:4938576:4940710:2135:-	Gm37079	predicted gene; 37079 [Source:MGI Symbol;Acc:MGI:5610307]
chr1	5018100	5020587	peaks19	6.61512	-0.262317260289784	0.257354966479605	0.982050041904818	178	150	125	123	204	221	160.981421759225	160.044559775608	131.668405803124	128.033371474863	186.028642011778	229.059114304259	ENSMUST00000119256.7,ENSMUST00000002533.14	Promoter1k	ENSMUST00000002533.14	195	ENSMUSG00000002459.17	chr1:4909576:5070285:160710:-	Rgs20	regulator of G-protein signaling 20 [Source:MGI Symbol;Acc:MGI:1929866]
chr1	5082994	5083390	peaks20	9.12362	-0.616120569358149	0.110586776829954	0.982050041904818	42	25	18	41	38	50	37.984380415098	26.6740932959346	18.9602504356499	42.677790491621	34.6523941002332	51.8233290281129	ENSMUST00000044369.12,ENSMUST00000192698.2	Promoter1k	ENSMUST00000192698.2	38	ENSMUSG00000033793.12	chr1:5070018:5162529:92512:+	Atp6v1h	ATPase; H+ transporting; lysosomal V1 subunit H [Source:MGI Symbol;Acc:MGI:1914864]
chr1	5261507	5261876	peaks21	6.53273	-0.437828145830542	0.338983639908378	0.982050041904818	21	13	25	27	21	32	18.992190207549	13.870528513886	26.3336811606248	28.1048864213114	19.1500072659183	33.1669305779922	NA	Intergenic	ENSMUST00000193351.1	15645	ENSMUSG00000104352.1	chr1:5276106:5277337:1232:-	Gm7182	predicted gene 7182 [Source:MGI Symbol;Acc:MGI:3644877]
chr1	5569972	5570288	peaks22	2.23967	-0.232326824638693	0.712682263501945	0.987038835341309	28	12	3	14	14	21	25.322920276732	12.8035647820486	3.16004173927497	14.5729040703096	12.7666715106122	21.7657981918074	NA	Intergenic	ENSMUST00000160777.7	18363	ENSMUSG00000025905.13	chr1:5588493:5606131:17639:+	Oprk1	opioid receptor; kappa 1 [Source:MGI Symbol;Acc:MGI:97439]
chr1	5588248	5589329	peaks23	12.39489	-0.0116178603313727	0.983156613447314	0.999021764047367	165	68	39	65	110	94	149.224351630742	72.5535337649422	41.0805426105747	67.659911755009	100.309561869096	97.4278585728522	ENSMUST00000160777.7,ENSMUST00000027038.10,ENSMUST00000160339.1	Promoter1k	ENSMUST00000160339.1	152	ENSMUSG00000025905.13	chr1:5588493:5606131:17639:+	Oprk1	opioid receptor; kappa 1 [Source:MGI Symbol;Acc:MGI:97439]
chr1	5915451	5917387	peaks24	9.13038	-0.745601739358979	0.00580105640158301	0.982050041904818	118	87	54	112	145	176	106.718021166228	92.8258446698525	56.8807513069495	116.583232562477	132.226240645627	182.418118178957	ENSMUST00000044180.4	Promoter1k	ENSMUST00000044180.4	979	ENSMUSG00000033774.4	chr1:5913707:5917398:3692:-	Npbwr1	neuropeptides B/W receptor 1 [Source:MGI Symbol;Acc:MGI:891989]
chr1	6214157	6214705	peaks25	21.65407	-0.522454565412677	0.13935809617493	0.982050041904818	69	26	46	45	68	88	62.4029106819467	27.741057027772	48.4539733355496	46.8414773688524	62.0095473372594	91.2090590894786	ENSMUST00000159618.1,ENSMUST00000027040.12,ENSMUST00000191825.1	Promoter1k	ENSMUST00000159618.1	159	ENSMUSG00000090031.2	chr1:6209866:6215293:5428:-	4732440D04Rik	RIKEN cDNA 4732440D04 gene [Source:MGI Symbol;Acc:MGI:3604103]
chr1	6215145	6215454	peaks26	4.63853	-0.162608249386695	0.704117098620959	0.986848095884761	41	22	17	22	32	35	37.0799904052147	23.4732021004225	17.9069031892249	22.9002778247723	29.1809634528279	36.276330319679	ENSMUST00000159618.1,ENSMUST00000027040.12,ENSMUST00000191825.1	Promoter1k	ENSMUST00000191825.1	7	ENSMUSG00000090031.2	chr1:6209866:6215293:5428:-	4732440D04Rik	RIKEN cDNA 4732440D04 gene [Source:MGI Symbol;Acc:MGI:3604103]
chr1	6358861	6359632	peaks27	7.35104	-0.299138297519538	0.476139651169483	0.982050041904818	78	20	32	30	59	68	70.5424207708963	21.3392746367477	33.7071118855997	31.2276515792349	53.8024013661515	70.4797274782335	ENSMUST00000133144.3	Promoter1k	ENSMUST00000133144.3	29	ENSMUSG00000087247.3	chr1:6359218:6394731:35514:+	Alkal1	ALK and LTK ligand 1 [Source:MGI Symbol;Acc:MGI:3645495]
chr1	6382761	6383111	peaks28	7.35104	0.14829026023767	0.864097643588656	0.995902173335422	53	6	27	12	23	40	47.9326705238142	6.40178239102431	28.4403756534748	12.491060631694	20.9738174817201	41.4586632224903	ENSMUST00000192950.1	Promoter1k	ENSMUST00000192950.1	170	ENSMUSG00000102706.1	chr1:6382634:6383106:473:-	Gm7417	predicted gene 7417 [Source:MGI Symbol;Acc:MGI:3647903]
chr1	6416976	6417316	peaks29	2.8458	-1.72885427725782	0.0255120974546106	0.982050041904818	6	6	2	7	10	29	5.42634005929972	6.40178239102431	2.10669449284998	7.28645203515481	9.11905107900873	30.0575308363055	NA	Intergenic	ENSMUST00000194240.1	24150	ENSMUSG00000103845.1	chr1:6429655:6441296:11642:-	Gm19026	predicted gene; 19026 [Source:MGI Symbol;Acc:MGI:5011211]
chr1	6733777	6734023	peaks30	2.23967	-0.106137669438058	0.871604404775976	0.996128783157368	31	5	9	19	7	20	28.0360903063819	5.33481865918692	9.48012521782493	19.7775126668488	6.38333575530611	20.7293316112451	ENSMUST00000151281.7,ENSMUST00000150761.7,ENSMUST00000043578.12,ENSMUST00000140079.7,ENSMUST00000131494.7	Intron	ENSMUST00000163727.3	3675	ENSMUSG00000033740.17	chr1:6487231:6860940:373710:+	St18	suppression of tumorigenicity 18 [Source:MGI Symbol;Acc:MGI:2446700]
chr1	6805054	6805500	peaks31	4.91886	-0.160498535038719	0.750169309844633	0.990038051943337	39	14	18	13	24	41	35.2712103854481	14.9374922457234	18.9602504356499	13.5319823510018	21.885722589621	42.4951298030525	ENSMUST00000131494.7,ENSMUST00000150761.7,ENSMUST00000140079.7,ENSMUST00000151281.7,ENSMUST00000043578.12,ENSMUST00000163727.3	Intron	ENSMUST00000195780.2	58874	ENSMUSG00000103329.2	chr1:6861237:6864151:2915:-	Gm42492	predicted gene 42492 [Source:MGI Symbol;Acc:MGI:5662629]
chr1	6929113	6929534	peaks32	2.57397	0.7783897659902	0.165203233793577	0.982050041904818	23	31	14	22	12	6	20.8009702273156	33.0758756869589	14.7468614499499	22.9002778247723	10.9428612948105	6.21879948337354	ENSMUST00000191703.1	Promoter1k	ENSMUST00000191703.1	435	ENSMUSG00000103282.1	chr1:6929759:6929788:30:+	Gm37275	predicted gene; 37275 [Source:MGI Symbol;Acc:MGI:5610503]
chr1	6980646	6981113	peaks33	5.72392	-0.668439281732622	0.207596075042707	0.982050041904818	29	15	10	16	20	48	26.2273102866153	16.0044559775608	10.5334724642499	16.6547475089253	18.2381021580175	49.7503958669883	NA	Intergenic	ENSMUST00000193423.1	17337	ENSMUSG00000102534.1	chr1:6998217:6998541:325:+	Gm37225	predicted gene; 37225 [Source:MGI Symbol;Acc:MGI:5610453]
chr1	7088279	7089313	peaks34	17.27716	-0.139003354971305	0.579367211922191	0.982574930936158	174	107	81	111	163	125	157.363861719692	114.1651193066	85.3211269604243	115.542310843169	148.640532587842	129.558322570282	ENSMUST00000061280.16	Promoter1k	ENSMUST00000061280.16	124	ENSMUSG00000051285.17	chr1:7088920:7173628:84709:+	Pcmtd1	protein-L-isoaspartate (D-aspartate) O-methyltransferase domain containing 1 [Source:MGI Symbol;Acc:MGI:2441773]
chr1	7111993	7112447	peaks35	1.97094	-0.139154573070906	0.783436082457595	0.992148161114497	27	16	19	11	20	37	24.4185302668487	17.0714197093982	20.0135976820748	11.4501389123861	18.2381021580175	38.3492634808035	ENSMUST00000061280.16	Intron	ENSMUST00000061280.16	23300	ENSMUSG00000051285.17	chr1:7088920:7173628:84709:+	Pcmtd1	protein-L-isoaspartate (D-aspartate) O-methyltransferase domain containing 1 [Source:MGI Symbol;Acc:MGI:2441773]
chr1	7206169	7206831	peaks36	4.51711	-0.427811922643339	0.223125537971838	0.982050041904818	49	30	27	36	56	51	44.315110484281	32.0089119551215	28.4403756534748	37.4731818950819	51.0666860424489	52.8597956086751	NA	Intergenic	ENSMUST00000195269.1	16581	ENSMUSG00000103709.1	chr1:7189742:7189919:178:-	Nras-ps2	neuroblastoma ras oncogene; pseudogene 2 [Source:MGI Symbol;Acc:MGI:97378]
chr1	7219829	7220638	peaks37	3.20052	-0.0175538528064613	0.96234647859632	0.998453136070119	46	41	30	23	50	47	41.6019404546311	43.7455130053328	31.6004173927497	23.9411995440801	45.5952553950437	48.7139292864261	NA	Intergenic	ENSMUST00000195269.1	30315	ENSMUSG00000103709.1	chr1:7189742:7189919:178:-	Nras-ps2	neuroblastoma ras oncogene; pseudogene 2 [Source:MGI Symbol;Acc:MGI:97378]
chr1	7309124	7309789	peaks38	8.22085	-0.304746525463952	0.461882660159998	0.982050041904818	67	30	19	28	60	54	60.5941306621801	32.0089119551215	20.0135976820748	29.1458081406193	54.7143064740524	55.9691953503619	NA	Intergenic	ENSMUST00000192649.1	5994	ENSMUSG00000102768.1	chr1:7315451:7316462:1012:+	Gm19002	predicted gene; 19002 [Source:MGI Symbol;Acc:MGI:5011187]
chr1	7388423	7388778	peaks39	2.58391	-0.755836142859056	0.142157960060744	0.982050041904818	15	14	10	14	30	23	13.5658501482493	14.9374922457234	10.5334724642499	14.5729040703096	27.3571532370262	23.8387313529319	ENSMUST00000181554.1,ENSMUST00000193106.5,ENSMUST00000193732.1	Intron	ENSMUST00000193106.5	9194	ENSMUSG00000097797.6	chr1:7349406:7397869:48464:-	Gm26901	predicted gene; 26901 [Source:MGI Symbol;Acc:MGI:5477395]
chr1	7397681	7398657	peaks40	21.32158	-0.32350054019693	0.202508267852258	0.982050041904818	124	90	63	96	136	116	112.144361225527	96.0267358653646	66.3608765247745	99.9284850535517	124.019094674519	120.230123345222	ENSMUST00000193106.5,ENSMUST00000181554.1,ENSMUST00000193732.1	Promoter1k	ENSMUST00000193732.1	300	ENSMUSG00000097797.6	chr1:7349406:7397869:48464:-	Gm26901	predicted gene; 26901 [Source:MGI Symbol;Acc:MGI:5477395]
chr1	7488466	7488693	peaks41	3.47987	0.519877479505589	0.381359059112423	0.982050041904818	31	11	11	17	9	10	28.0360903063819	11.7366010502112	11.5868197106749	17.6956692282331	8.20714597110786	10.3646658056226	NA	Intergenic	ENSMUST00000194886.1	9388	ENSMUSG00000103067.1	chr1:7497968:7518149:20182:+	Gm30414	predicted gene; 30414 [Source:MGI Symbol;Acc:MGI:5589573]
chr1	7777929	7778181	peaks42	4.17693	0.366477679723026	0.537958293188841	0.982050041904818	28	6	16	13	11	14	25.322920276732	6.40178239102431	16.8535559427999	13.5319823510018	10.0309561869096	14.5105321278716	NA	Intergenic	ENSMUST00000194872.1	47490	ENSMUSG00000103557.1	chr1:7728861:7730565:1705:-	Gm38216	predicted gene; 38216 [Source:MGI Symbol;Acc:MGI:5611444]
chr1	7779495	7779767	peaks43	4.77099	-0.848675223419347	0.0650673689686788	0.982050041904818	20	19	12	23	27	42	18.0878001976657	20.2723109049103	12.6401669570999	23.9411995440801	24.6214379133236	43.5315963836148	NA	Intergenic	ENSMUST00000194872.1	49066	ENSMUSG00000103557.1	chr1:7728861:7730565:1705:-	Gm38216	predicted gene; 38216 [Source:MGI Symbol;Acc:MGI:5611444]
chr1	7972839	7973277	peaks44	2.02365	-0.960121115565573	0.171179078820749	0.982050041904818	18	5	2	10	24	14	16.2790201778991	5.33481865918692	2.10669449284998	10.4092171930783	21.885722589621	14.5105321278716	NA	Intergenic	ENSMUST00000194872.1	242493	ENSMUSG00000103557.1	chr1:7728861:7730565:1705:-	Gm38216	predicted gene; 38216 [Source:MGI Symbol;Acc:MGI:5611444]
chr1	8288368	8288717	peaks45	3.47987	0.779230759989878	0.222032374689204	0.982050041904818	37	16	7	6	21	8	33.4624303656816	17.0714197093982	7.37343072497494	6.24553031584698	19.1500072659183	8.29173264449806	NA	Intergenic	ENSMUST00000192338.1	164948	ENSMUSG00000102647.1	chr1:8450960:8453491:2532:-	Gm38024	predicted gene; 38024 [Source:MGI Symbol;Acc:MGI:5611252]
chr1	8683715	8683983	peaks46	2.03433	-0.811529308485491	0.19861365132828	0.982050041904818	10	14	4	19	10	20	9.04390009883286	14.9374922457234	4.21338898569997	19.7775126668488	9.11905107900873	20.7293316112451	ENSMUST00000191683.5,ENSMUST00000132064.7,ENSMUST00000115488.2,ENSMUST00000140295.7	Intron	ENSMUST00000193281.1	38990	ENSMUSG00000103884.1	chr1:8643696:8644859:1164:-	Gm37005	predicted gene; 37005 [Source:MGI Symbol;Acc:MGI:5610233]
chr1	9298643	9300148	peaks47	14.42293	-0.578510306747409	0.0477068197551856	0.982050041904818	147	56	70	103	139	160	132.945331452843	59.7499689828935	73.7343072497494	107.214937088707	126.754809998221	165.834652889961	ENSMUST00000132064.7,ENSMUST00000191683.5,ENSMUST00000140295.7	Promoter1k	ENSMUST00000140295.7	158	ENSMUSG00000025909.16	chr1:8361475:9299238:937764:-	Sntg1	syntrophin; gamma 1 [Source:MGI Symbol;Acc:MGI:1918346]
chr1	9478616	9478906	peaks48	4.91886	0.601186165857314	0.313624014560963	0.982050041904818	28	16	8	14	13	7	25.322920276732	17.0714197093982	8.42677797139993	14.5729040703096	11.8547664027114	7.2552660639358	NA	Intergenic	ENSMUST00000083691.1	20091	ENSMUSG00000065625.1	chr1:9458670:9458772:103:+	Gm24765	predicted gene; 24765 [Source:MGI Symbol;Acc:MGI:5454542]
chr1	9536068	9536559	peaks49	5.69749	0.224003714855516	0.570351691663938	0.982574930936158	55	33	28	30	24	44	49.7414505435807	35.2098031506337	29.4937228998998	31.2276515792349	21.885722589621	45.6045295447393	NA	Intergenic	ENSMUST00000072079.8	9094	ENSMUSG00000061024.8	chr1:9545408:9547455:2048:+	Rrs1	ribosome biogenesis regulator 1 [Source:MGI Symbol;Acc:MGI:1929721]
chr1	9545055	9545608	peaks50	17.13397	-0.0596327706607584	0.83335008790824	0.994545877011488	117	59	76	69	84	108	105.813631156344	62.9508601784057	80.0543907282994	71.8235986322403	76.6000290636734	111.938390700724	ENSMUST00000072079.8	Promoter1k	ENSMUST00000072079.8	76	ENSMUSG00000061024.8	chr1:9545408:9547455:2048:+	Rrs1	ribosome biogenesis regulator 1 [Source:MGI Symbol;Acc:MGI:1929721]
chr1	9548301	9548732	peaks51	3.38402	-0.480423706707789	0.310626403542883	0.982050041904818	41	24	10	35	22	45	37.0799904052147	25.6071295640972	10.5334724642499	36.4322601757741	20.0619123738192	46.6409961253016	ENSMUST00000144177.7	Promoter1k	ENSMUST00000144177.7	569	ENSMUSG00000025911.14	chr1:9547948:9577970:30023:+	Adhfe1	alcohol dehydrogenase; iron containing; 1 [Source:MGI Symbol;Acc:MGI:1923437]
chr1	9557327	9557612	peaks52	4.17693	0.0148295681574484	0.977706235558087	0.998938914961087	34	9	15	15	26	16	30.7492603360317	9.60267358653646	15.8002086963749	15.6138257896175	23.7095328054227	16.5834652889961	ENSMUST00000144177.7	Intron	ENSMUST00000144177.7	9522	ENSMUSG00000025911.14	chr1:9547948:9577970:30023:+	Adhfe1	alcohol dehydrogenase; iron containing; 1 [Source:MGI Symbol;Acc:MGI:1923437]
chr1	9573562	9573845	peaks53	3.6277	-0.735024708672155	0.220037551087483	0.982050041904818	17	12	9	7	19	37	15.3746301680159	12.8035647820486	9.48012521782493	7.28645203515481	17.3261970501166	38.3492634808035	ENSMUST00000121942.1	Promoter1k	ENSMUST00000121942.1	844	ENSMUSG00000081441.3	chr1:9574548:9575649:1102:+	Gm6161	predicted gene 6161 [Source:MGI Symbol;Acc:MGI:3644104]
chr1	9601431	9602343	peaks54	7.92668	-0.144740488549098	0.677296517487779	0.984847325647565	83	31	50	43	86	53	75.0643708203127	33.0758756869589	52.6673623212496	44.7596339302367	78.4238392794751	54.9327287697996	ENSMUST00000088666.3	Promoter1k	ENSMUST00000088666.3	688	ENSMUSG00000067879.3	chr1:9601199:9627143:25945:+	Vxn	vexin [Source:MGI Symbol;Acc:MGI:1924232]
chr1	9613110	9613868	peaks55	4.19544	-0.177352902867705	0.616569793039138	0.98320791592459	69	37	27	42	51	56	62.4029106819467	39.4776580779832	28.4403756534748	43.7187122109289	46.5071605029445	58.0421285114864	ENSMUST00000088666.3	Exon	ENSMUST00000088666.3	12290	ENSMUSG00000067879.3	chr1:9601199:9627143:25945:+	Vxn	vexin [Source:MGI Symbol;Acc:MGI:1924232]
chr1	9621386	9622120	peaks56	3.47987	-0.0531531726271741	0.863270874100038	0.995902173335422	67	46	44	46	54	63	60.5941306621801	49.0803316645197	46.3472788426996	47.8823990881602	49.2428758266472	65.2973945754222	ENSMUST00000088666.3,ENSMUST00000115480.7,ENSMUST00000148585.7	Intron	ENSMUST00000115480.7	9339	ENSMUSG00000079671.8	chr1:9560832:9631144:70313:-	2610203C22Rik	RIKEN cDNA 2610203C22 gene [Source:MGI Symbol;Acc:MGI:1919731]
chr1	9630153	9630604	peaks57	4.02638	-0.415231445551246	0.281081494424138	0.982050041904818	33	24	23	30	47	31	29.8448703261484	25.6071295640972	24.2269866677748	31.2276515792349	42.859540071341	32.13046399743	ENSMUST00000115480.7,ENSMUST00000148585.7	Promoter1k	ENSMUST00000115480.7	713	ENSMUSG00000079671.8	chr1:9560832:9631144:70313:-	2610203C22Rik	RIKEN cDNA 2610203C22 gene [Source:MGI Symbol;Acc:MGI:1919731]
chr1	9648813	9649519	peaks58	3.80586	-0.133456272705154	0.729487832332875	0.988962842309053	70	35	23	32	52	55	63.30730069183	37.3437306143085	24.2269866677748	33.3094950178506	47.4190656108454	57.0056619309241	NA	Intergenic	ENSMUST00000191209.1	8584	ENSMUSG00000099827.1	chr1:9639255:9640582:1328:-	Gm29520	predicted gene 29520 [Source:MGI Symbol;Acc:MGI:5580226]
chr1	9699599	9700146	peaks59	4.91886	-0.313277118426884	0.369532559163639	0.982050041904818	44	29	33	33	55	45	39.7931604348646	30.9419482232842	34.7604591320247	34.3504167371584	50.154780934548	46.6409961253016	ENSMUST00000115468.8,ENSMUST00000088658.10	Promoter1k	ENSMUST00000115468.8	151	ENSMUSG00000025912.16	chr1:9667415:9700209:32795:-	Mybl1	myeloblastosis oncogene-like 1 [Source:MGI Symbol;Acc:MGI:99925]
chr1	9700571	9700953	peaks60	3.72283	-0.403323849724396	0.343978813879149	0.982050041904818	37	24	14	24	37	38	33.4624303656816	25.6071295640972	14.7468614499499	24.9821212633879	33.7404889923323	39.3857300613658	ENSMUST00000115468.8,ENSMUST00000088658.10	Promoter1k	ENSMUST00000088658.10	553	ENSMUSG00000025912.16	chr1:9667415:9700209:32795:-	Mybl1	myeloblastosis oncogene-like 1 [Source:MGI Symbol;Acc:MGI:99925]
chr1	9747300	9748744	peaks61	14.50497	-0.0471324641707121	0.84401512430915	0.994704987072234	159	88	111	97	144	130	143.798011571442	93.8928084016899	116.921544353174	100.96940677286	131.314335537726	134.740655473093	ENSMUST00000181358.7,ENSMUST00000057438.6,ENSMUST00000189431.1,ENSMUST00000207445.1	Promoter1k	ENSMUST00000181358.7	66	ENSMUSG00000097893.8	chr1:9747956:9791924:43969:+	1700034P13Rik	RIKEN cDNA 1700034P13 gene [Source:MGI Symbol;Acc:MGI:1920581]
chr1	9768579	9768910	peaks62	2.57397	0.248249506485689	0.675121142970749	0.984847325647565	5	29	23	13	16	21	4.52195004941643	30.9419482232842	24.2269866677748	13.5319823510018	14.590481726414	21.7657981918074	ENSMUST00000207445.1,ENSMUST00000181358.7,ENSMUST00000189431.1	Intron	ENSMUST00000207445.1	20156	ENSMUSG00000097893.8	chr1:9747956:9791924:43969:+	1700034P13Rik	RIKEN cDNA 1700034P13 gene [Source:MGI Symbol;Acc:MGI:1920581]
chr1	9847772	9848660	peaks63	7.67354	-0.311271810496206	0.374875599946679	0.982050041904818	70	49	26	53	51	74	63.30730069183	52.2812228600319	27.3870284070498	55.168851123315	46.5071605029445	76.698526961607	ENSMUST00000171265.7,ENSMUST00000097826.5	Promoter1k	ENSMUST00000171265.7	56	ENSMUSG00000025915.14	chr1:9798107:9900845:102739:+	Sgk3	serum/glucocorticoid regulated kinase 3 [Source:MGI Symbol;Acc:MGI:2182368]
chr1	9884128	9884517	peaks64	2.03433	-0.624466939055005	0.258241673949079	0.982050041904818	20	11	8	26	13	20	18.0878001976657	11.7366010502112	8.42677797139993	27.0639647020036	11.8547664027114	20.7293316112451	ENSMUST00000166384.7,ENSMUST00000168907.7,ENSMUST00000097826.5,ENSMUST00000171265.7	Exon	ENSMUST00000171802.7,ENSMUST00000052843.11	24315	ENSMUSG00000046101.16	chr1:9908638:9942085:33448:+	Mcmdc2	minichromosome maintenance domain containing 2 [Source:MGI Symbol;Acc:MGI:3045334]
chr1	9943754	9944348	peaks65	17.65482	0.193980066786936	0.538744306962195	0.982050041904818	88	57	62	75	72	35	79.5863208697291	60.8169327147309	65.3075292783495	78.0691289480873	65.6571677688629	36.276330319679	ENSMUST00000182819.7,ENSMUST00000182580.7	Promoter1k	ENSMUST00000182580.7	67	ENSMUSG00000098234.7	chr1:9941959:9944118:2160:-	Snhg6	small nucleolar RNA host gene 6 [Source:MGI Symbol;Acc:MGI:1921074]
chr1	9967753	9968266	peaks66	6.29289	0.0318291657185713	0.933143112137016	0.9971995878953	61	31	27	27	46	43	55.1677906028804	33.0758756869589	28.4403756534748	28.1048864213114	41.9476349634402	44.5680629641771	ENSMUST00000192299.1,ENSMUST00000185184.1	Promoter1k	ENSMUST00000185184.1	78	ENSMUSG00000099032.2	chr1:9960163:9967932:7770:-	Tcf24	transcription factor 24 [Source:MGI Symbol;Acc:MGI:3780500]
chr1	10008747	10009270	peaks67	7.27126	0.226572569627119	0.474853033253497	0.982050041904818	68	41	52	38	49	51	61.4985206720634	43.7455130053328	54.7740568140996	39.5550253336976	44.6833502871428	52.8597956086751	ENSMUST00000027049.9,ENSMUST00000179194.1	Promoter1k	ENSMUST00000027049.9	127	ENSMUSG00000025916.10	chr1:9968624:10009136:40513:-	Ppp1r42	protein phosphatase 1; regulatory subunit 42 [Source:MGI Symbol;Acc:MGI:1921138]
chr1	10015821	10016401	peaks68	3.20052	-0.314736302105661	0.50325932635332	0.982050041904818	35	26	10	19	42	28	31.653650345915	27.741057027772	10.5334724642499	19.7775126668488	38.3000145318367	29.0210642557432	NA	Intergenic	ENSMUST00000179194.1	6194	ENSMUSG00000095780.1	chr1:10009814:10009917:104:-	Gm24674	predicted gene; 24674 [Source:MGI Symbol;Acc:MGI:5454451]
chr1	10022900	10023165	peaks69	3.36988	-1.07917700611282	0.0611892871136645	0.982050041904818	11	4	14	15	25	22	9.94829010871614	4.26785492734954	14.7468614499499	15.6138257896175	22.7976276975218	22.8022647723697	NA	Intergenic	ENSMUST00000179194.1	13116	ENSMUSG00000095780.1	chr1:10009814:10009917:104:-	Gm24674	predicted gene; 24674 [Source:MGI Symbol;Acc:MGI:5454451]
chr1	10023929	10024433	peaks70	4.41642	-0.286381698359813	0.527702570059294	0.982050041904818	30	30	16	16	50	29	27.1317002964986	32.0089119551215	16.8535559427999	16.6547475089253	45.5952553950437	30.0575308363055	NA	Intergenic	ENSMUST00000027050.9	13946	ENSMUSG00000025917.9	chr1:10024601:10038127:13527:-	Cops5	COP9 signalosome subunit 5 [Source:MGI Symbol;Acc:MGI:1349415]
chr1	10037577	10038243	peaks71	13.3845	-0.372680364863986	0.246314392987288	0.982050041904818	71	43	41	56	56	87	64.2116907017133	45.8794404690075	43.1872371034247	58.2916162812385	51.0666860424489	90.1725925089164	ENSMUST00000027050.9,ENSMUST00000071087.11,ENSMUST00000117415.7	Promoter1k	ENSMUST00000027050.9	217	ENSMUSG00000025917.9	chr1:10024601:10038127:13527:-	Cops5	COP9 signalosome subunit 5 [Source:MGI Symbol;Acc:MGI:1349415]
chr1	10100472	10101862	peaks72	11.29944	-0.312259953258381	0.225248258353747	0.982050041904818	139	78	101	93	140	162	125.710211373777	83.223171083316	106.388071888924	96.8057198956282	127.666715106122	167.907586051086	ENSMUST00000186294.6,ENSMUST00000071087.11	Intron	ENSMUST00000194474.1	43223	ENSMUSG00000102356.1	chr1:10057025:10057944:920:-	1700047N06Rik	RIKEN cDNA 1700047N06 gene [Source:MGI Symbol;Acc:MGI:1923853]
chr1	10111579	10111871	peaks73	1.52655	-0.300755064506687	0.637620571395777	0.983295721210097	12	10	11	12	25	5	10.8526801185994	10.6696373183738	11.5868197106749	12.491060631694	22.7976276975218	5.18233290281129	ENSMUST00000071087.11,ENSMUST00000186294.6	Intron	ENSMUST00000194474.1	53781	ENSMUSG00000102356.1	chr1:10057025:10057944:920:-	1700047N06Rik	RIKEN cDNA 1700047N06 gene [Source:MGI Symbol;Acc:MGI:1923853]
chr1	10139522	10139783	peaks74	2.76002	-0.766600293134093	0.135642892770421	0.982050041904818	7	20	16	26	22	27	6.330730069183	21.3392746367477	16.8535559427999	27.0639647020036	20.0619123738192	27.9845976751809	ENSMUST00000088615.10	Intron	ENSMUST00000157528.1	26886	ENSMUSG00000088153.1	chr1:10166539:10166778:240:+	Gm26348	predicted gene; 26348 [Source:MGI Symbol;Acc:MGI:5456125]
chr1	10233346	10233628	peaks75	2.60939	0.378135497489924	0.460472727567707	0.982050041904818	17	19	25	20	19	9	15.3746301680159	20.2723109049103	26.3336811606248	20.8184343861566	17.3261970501166	9.32819922506031	ENSMUST00000131556.1,ENSMUST00000088615.10	Promoter1k	ENSMUST00000131556.1,ENSMUST00000088615.10	817	ENSMUSG00000067851.11	chr1:10137571:10232670:95100:-	Arfgef1	ADP-ribosylation factor guanine nucleotide-exchange factor 1(brefeldin A-inhibited) [Source:MGI Symbol;Acc:MGI:2442988]
chr1	10348420	10348675	peaks76	3.20052	-0.487113276115728	0.317497632806867	0.982050041904818	26	11	13	20	29	21	23.5141402569654	11.7366010502112	13.6935142035249	20.8184343861566	26.4452481291253	21.7657981918074	ENSMUST00000035577.6	Intron	ENSMUST00000194845.1	103441	ENSMUSG00000103810.1	chr1:10449245:10451989:2745:-	Gm38005	predicted gene; 38005 [Source:MGI Symbol;Acc:MGI:5611233]
chr1	10378735	10379051	peaks77	3.20052	-0.646696397319567	0.190795420650542	0.982050041904818	19	12	12	20	30	18	17.1834101877824	12.8035647820486	12.6401669570999	20.8184343861566	27.3571532370262	18.6563984501206	ENSMUST00000035577.6	Intron	ENSMUST00000194845.1	73096	ENSMUSG00000103810.1	chr1:10449245:10451989:2745:-	Gm38005	predicted gene; 38005 [Source:MGI Symbol;Acc:MGI:5611233]
chr1	10453582	10453867	peaks78	3.46672	0.218941913621486	0.678909369021431	0.984847325647565	24	13	18	11	13	23	21.7053602371989	13.870528513886	18.9602504356499	11.4501389123861	11.8547664027114	23.8387313529319	ENSMUST00000194845.1	Promoter1-2k	ENSMUST00000194845.1	1736	ENSMUSG00000103810.1	chr1:10449245:10451989:2745:-	Gm38005	predicted gene; 38005 [Source:MGI Symbol;Acc:MGI:5611233]
chr1	10686699	10687025	peaks79	4.17693	-0.32904948899111	0.570578543733875	0.982574930936158	32	11	5	15	23	21	28.9404803162651	11.7366010502112	5.26673623212496	15.6138257896175	20.9738174817201	21.7657981918074	ENSMUST00000035577.6	Intron	ENSMUST00000119252.1	8261	ENSMUSG00000081417.1	chr1:10695123:10695614:492:+	Gm15603	predicted gene 15603 [Source:MGI Symbol;Acc:MGI:3783050]
chr1	10695191	10695575	peaks80	3.7805	0.0224597158006603	0.965341600257344	0.998453136070119	42	19	9	22	17	28	37.984380415098	20.2723109049103	9.48012521782493	22.9002778247723	15.5023868343148	29.0210642557432	ENSMUST00000119252.1	Promoter1k	ENSMUST00000119252.1	260	ENSMUSG00000081417.1	chr1:10695123:10695614:492:+	Gm15603	predicted gene 15603 [Source:MGI Symbol;Acc:MGI:3783050]
chr1	10706616	10706987	peaks81	7.74822	-0.612316080568398	0.140697446878805	0.982050041904818	32	16	19	29	45	29	28.9404803162651	17.0714197093982	20.0135976820748	30.1867298599271	41.0357298555393	30.0575308363055	ENSMUST00000035577.6	Intron	ENSMUST00000119252.1	11679	ENSMUSG00000081417.1	chr1:10695123:10695614:492:+	Gm15603	predicted gene 15603 [Source:MGI Symbol;Acc:MGI:3783050]
chr1	10719695	10720163	peaks82	5.05347	-0.165423722929251	0.724616503557556	0.988717506168123	38	16	14	20	34	22	34.3668203755649	17.0714197093982	14.7468614499499	20.8184343861566	31.0047736686297	22.8022647723697	ENSMUST00000035577.6	Promoter1k	ENSMUST00000035577.6	16	ENSMUSG00000042501.12	chr1:10324727:10719945:395219:-	Cpa6	carboxypeptidase A6 [Source:MGI Symbol;Acc:MGI:3045348]
chr1	10993253	10994047	peaks83	5.19824	-0.245631705074181	0.46522746122001	0.982050041904818	64	53	28	46	59	67	57.8809606325303	56.5490777873814	29.4937228998998	47.8823990881602	53.8024013661515	69.4432608976712	ENSMUST00000027056.11	Promoter1k	ENSMUST00000027056.11	185	ENSMUSG00000048960.13	chr1:10993465:11303681:310217:+	Prex2	phosphatidylinositol-3;4;5-trisphosphate-dependent Rac exchange factor 2 [Source:MGI Symbol;Acc:MGI:1923385]
chr1	11028824	11029280	peaks84	2.82394	0.00967188693020461	0.980054448651609	0.998938914961087	37	27	25	28	34	27	33.4624303656816	28.8080207596094	26.3336811606248	29.1458081406193	31.0047736686297	27.9845976751809	ENSMUST00000027056.11	Intron	ENSMUST00000027056.11	35587	ENSMUSG00000048960.13	chr1:10993465:11303681:310217:+	Prex2	phosphatidylinositol-3;4;5-trisphosphate-dependent Rac exchange factor 2 [Source:MGI Symbol;Acc:MGI:1923385]
chr1	11033396	11033702	peaks85	5.72392	-0.28106274515032	0.548951124781093	0.982050041904818	34	19	15	16	27	39	30.7492603360317	20.2723109049103	15.8002086963749	16.6547475089253	24.6214379133236	40.422196641928	ENSMUST00000027056.11	Intron	ENSMUST00000027056.11	40084	ENSMUSG00000048960.13	chr1:10993465:11303681:310217:+	Prex2	phosphatidylinositol-3;4;5-trisphosphate-dependent Rac exchange factor 2 [Source:MGI Symbol;Acc:MGI:1923385]
chr1	11068195	11068482	peaks86	4.94651	-1.03612191540964	0.248930912344673	0.982050041904818	4	10	4	2	4	31	3.61756003953314	10.6696373183738	4.21338898569997	2.08184343861566	3.64762043160349	32.13046399743	ENSMUST00000027056.11	Intron	ENSMUST00000104130.1	65899	ENSMUSG00000077318.1	chr1:11134111:11134238:128:-	Gm24173	predicted gene; 24173 [Source:MGI Symbol;Acc:MGI:5453950]
chr1	11295485	11295727	peaks87	1.52655	-0.177769026101624	0.772608784902487	0.991705016308351	12	8	13	7	17	14	10.8526801185994	8.53570985469908	13.6935142035249	7.28645203515481	15.5023868343148	14.5105321278716	ENSMUST00000027056.11	Intron	ENSMUST00000193623.1	71358	ENSMUSG00000103494.1	chr1:11363926:11366964:3039:-	Gm37410	predicted gene; 37410 [Source:MGI Symbol;Acc:MGI:5610638]
chr1	11329270	11329691	peaks88	6.53273	-0.0389420594481499	0.929591301942191	0.997189097928668	31	32	17	25	20	37	28.0360903063819	34.1428394187963	17.9069031892249	26.0230429826958	18.2381021580175	38.3492634808035	NA	Intergenic	ENSMUST00000193623.1	37483	ENSMUSG00000103494.1	chr1:11363926:11366964:3039:-	Gm37410	predicted gene; 37410 [Source:MGI Symbol;Acc:MGI:5610638]
chr1	11414245	11415321	peaks89	10.24117	-0.619280547292881	0.049756864739382	0.982050041904818	67	32	40	62	68	82	60.5941306621801	34.1428394187963	42.1338898569997	64.5371465970855	62.0095473372594	84.9902596061051	ENSMUST00000171690.8,ENSMUST00000048613.13,ENSMUST00000135014.7,ENSMUST00000137824.7,ENSMUST00000179089.7	Promoter1k	ENSMUST00000137824.7,ENSMUST00000179089.7	274	ENSMUSG00000057715.13	chr1:11414105:11975901:561797:+	A830018L16Rik	RIKEN cDNA A830018L16 gene [Source:MGI Symbol;Acc:MGI:2444149]
chr1	11961489	11961767	peaks90	2.83284	1.05455169907055	0.14111688968311	0.982050041904818	29	12	5	4	12	6	26.2273102866153	12.8035647820486	5.26673623212496	4.16368687723132	10.9428612948105	6.21879948337354	ENSMUST00000137824.7,ENSMUST00000048613.13,ENSMUST00000179089.7	Intron	ENSMUST00000187748.1	159332	ENSMUSG00000101610.1	chr1:12120960:12121832:873:+	Gm7560	predicted gene 7560 [Source:MGI Symbol;Acc:MGI:3648484]
chr1	12506496	12506913	peaks91	3.23646	-0.795477380537935	0.061007683982767	0.982050041904818	24	16	21	25	53	30	21.7053602371989	17.0714197093982	22.1202921749248	26.0230429826958	48.3309707187463	31.0939974168677	NA	Intergenic	ENSMUST00000181461.1	58872	ENSMUSG00000097628.1	chr1:12565577:12566383:807:+	Gm2383	predicted gene 2383 [Source:MGI Symbol;Acc:MGI:3780551]
chr1	12578599	12578940	peaks92	2.03433	-0.691348276029276	0.159943434001816	0.982050041904818	13	15	13	24	22	21	11.7570701284827	16.0044559775608	13.6935142035249	24.9821212633879	20.0619123738192	21.7657981918074	NA	Intergenic	ENSMUST00000181461.1	13193	ENSMUSG00000097628.1	chr1:12565577:12566383:807:+	Gm2383	predicted gene 2383 [Source:MGI Symbol;Acc:MGI:3780551]
chr1	12657371	12657958	peaks93	7.35104	-0.0934685077937784	0.786957814578506	0.99227451996371	61	30	38	35	57	46	55.1677906028804	32.0089119551215	40.0271953641497	36.4322601757741	51.9785911503498	47.6774627058638	ENSMUST00000182390.1	Promoter1-2k	ENSMUST00000182390.1	1798	ENSMUSG00000098163.1	chr1:12655867:12656553:687:+	Gm6216	predicted gene 6216 [Source:MGI Symbol;Acc:MGI:3647030]
chr1	12692256	12692996	peaks94	6.627	-0.198766296702562	0.583793309397586	0.9829486612393	71	31	33	34	60	60	64.2116907017133	33.0758756869589	34.7604591320247	35.3913384564662	54.7143064740524	62.1879948337354	ENSMUST00000177608.7,ENSMUST00000180062.7,ENSMUST00000186051.6	Promoter1k	ENSMUST00000186051.6	94	ENSMUSG00000016918.15	chr1:12692277:12861192:168916:+	Sulf1	sulfatase 1 [Source:MGI Symbol;Acc:MGI:2138563]
chr1	12706142	12706487	peaks95	5.43733	0.278946676919274	0.520848768748436	0.982050041904818	55	25	22	17	39	28	49.7414505435807	26.6740932959346	23.1736394213498	17.6956692282331	35.5642992081341	29.0210642557432	ENSMUST00000177608.7,ENSMUST00000186051.6,ENSMUST00000180062.7	Intron	ENSMUST00000088585.9	12214	ENSMUSG00000016918.15	chr1:12692277:12861192:168916:+	Sulf1	sulfatase 1 [Source:MGI Symbol;Acc:MGI:2138563]
chr1	12711425	12712336	peaks96	5.67335	-0.170687454196358	0.640310642720314	0.983295721210097	62	32	26	40	58	37	56.0721806127637	34.1428394187963	27.3870284070498	41.6368687723132	52.8904962582506	38.3492634808035	ENSMUST00000177608.7,ENSMUST00000186051.6,ENSMUST00000180062.7	Intron	ENSMUST00000088585.9	6648	ENSMUSG00000016918.15	chr1:12692277:12861192:168916:+	Sulf1	sulfatase 1 [Source:MGI Symbol;Acc:MGI:2138563]
chr1	12784388	12784622	peaks97	1.71541	-0.052281921391319	0.93804588620797	0.997561108203796	23	4	11	11	7	20	20.8009702273156	4.26785492734954	11.5868197106749	11.4501389123861	6.38333575530611	20.7293316112451	ENSMUST00000088585.9,ENSMUST00000177608.7,ENSMUST00000186051.6,ENSMUST00000180062.7	Intron	ENSMUST00000088585.9	65976	ENSMUSG00000016918.15	chr1:12692277:12861192:168916:+	Sulf1	sulfatase 1 [Source:MGI Symbol;Acc:MGI:2138563]
chr1	12785123	12785831	peaks98	5.87771	-0.213109094096956	0.530360832929178	0.982050041904818	69	29	44	49	50	64	62.4029106819467	30.9419482232842	46.3472788426996	51.0051642460837	45.5952553950437	66.3338611559845	ENSMUST00000088585.9,ENSMUST00000177608.7,ENSMUST00000186051.6,ENSMUST00000180062.7	Intron	ENSMUST00000088585.9	66948	ENSMUSG00000016918.15	chr1:12692277:12861192:168916:+	Sulf1	sulfatase 1 [Source:MGI Symbol;Acc:MGI:2138563]
chr1	12814228	12814575	peaks99	2.90991	-0.530807752947437	0.393017367039028	0.982050041904818	15	19	3	23	21	10	13.5658501482493	20.2723109049103	3.16004173927497	23.9411995440801	19.1500072659183	10.3646658056226	ENSMUST00000177608.7,ENSMUST00000186051.6,ENSMUST00000088585.9,ENSMUST00000180062.7	Intron	ENSMUST00000088585.9	95873	ENSMUSG00000016918.15	chr1:12692277:12861192:168916:+	Sulf1	sulfatase 1 [Source:MGI Symbol;Acc:MGI:2138563]
chr1	12825870	12826169	peaks100	2.00569	0.173377641435616	0.727160589694756	0.988959451519538	26	16	17	15	14	23	23.5141402569654	17.0714197093982	17.9069031892249	15.6138257896175	12.7666715106122	23.8387313529319	ENSMUST00000180062.7,ENSMUST00000088585.9,ENSMUST00000186051.6,ENSMUST00000177608.7	Intron	ENSMUST00000088585.9	107491	ENSMUSG00000016918.15	chr1:12692277:12861192:168916:+	Sulf1	sulfatase 1 [Source:MGI Symbol;Acc:MGI:2138563]
chr1	12841117	12841437	peaks101	2.60416	0.135209154765423	0.761303512631372	0.991240440711955	44	22	16	21	27	26	39.7931604348646	23.4732021004225	16.8535559427999	21.8593561054644	24.6214379133236	26.9481310946187	ENSMUST00000186051.6,ENSMUST00000088585.9,ENSMUST00000180062.7,ENSMUST00000177608.7	Intron	ENSMUST00000088585.9	122748	ENSMUSG00000016918.15	chr1:12692277:12861192:168916:+	Sulf1	sulfatase 1 [Source:MGI Symbol;Acc:MGI:2138563]
chr1	12864000	12864346	peaks102	3.62458	0.0324463277918236	0.946132914419763	0.998016693221922	32	12	20	24	20	18	28.9404803162651	12.8035647820486	21.0669449284998	24.9821212633879	18.2381021580175	18.6563984501206	NA	Intergenic	ENSMUST00000146763.7,ENSMUST00000147606.2	126741	ENSMUSG00000025938.16	chr1:12866549:12992650:126102:-	Slco5a1	solute carrier organic anion transporter family; member 5A1 [Source:MGI Symbol;Acc:MGI:2443431]
chr1	12865271	12865532	peaks103	2.86799	-0.498644317984124	0.42678235589454	0.982050041904818	22	17	2	14	16	27	19.8965802174323	18.1383834412355	2.10669449284998	14.5729040703096	14.590481726414	27.9845976751809	NA	Intergenic	ENSMUST00000146763.7,ENSMUST00000147606.2	125512	ENSMUSG00000025938.16	chr1:12866549:12992650:126102:-	Slco5a1	solute carrier organic anion transporter family; member 5A1 [Source:MGI Symbol;Acc:MGI:2443431]
chr1	12877696	12877981	peaks104	3.51591	-0.764437886176602	0.0951149800443695	0.982050041904818	26	15	12	36	24	29	23.5141402569654	16.0044559775608	12.6401669570999	37.4731818950819	21.885722589621	30.0575308363055	ENSMUST00000115402.7,ENSMUST00000115403.8,ENSMUST00000188454.6	Intron	ENSMUST00000146763.7,ENSMUST00000147606.2	113075	ENSMUSG00000025938.16	chr1:12866549:12992650:126102:-	Slco5a1	solute carrier organic anion transporter family; member 5A1 [Source:MGI Symbol;Acc:MGI:2443431]
chr1	12970505	12970794	peaks105	2.8458	-0.543695048226334	0.413457213029585	0.982050041904818	10	11	6	14	6	19	9.04390009883286	11.7366010502112	6.32008347854995	14.5729040703096	5.47143064740524	19.6928650306829	ENSMUST00000146763.7,ENSMUST00000147606.2,ENSMUST00000136197.7,ENSMUST00000115403.8,ENSMUST00000188454.6,ENSMUST00000115402.7	Intron	ENSMUST00000146763.7,ENSMUST00000147606.2	20264	ENSMUSG00000025938.16	chr1:12866549:12992650:126102:-	Slco5a1	solute carrier organic anion transporter family; member 5A1 [Source:MGI Symbol;Acc:MGI:2443431]
chr1	12990262	12991162	peaks106	5.05941	-0.463282277434155	0.138131750513737	0.982050041904818	64	37	38	55	63	73	57.8809606325303	39.4776580779832	40.0271953641497	57.2506945619307	57.450021797755	75.6620603810448	ENSMUST00000146763.7,ENSMUST00000147606.2,ENSMUST00000136197.7,ENSMUST00000115403.8,ENSMUST00000115402.7	Promoter1k	ENSMUST00000146763.7,ENSMUST00000147606.2	202	ENSMUSG00000025938.16	chr1:12866549:12992650:126102:-	Slco5a1	solute carrier organic anion transporter family; member 5A1 [Source:MGI Symbol;Acc:MGI:2443431]
chr1	12991890	12992952	peaks107	9.81325	-0.414247410414521	0.0866233886744801	0.982050041904818	106	78	65	103	120	110	95.8653410476283	83.223171083316	68.4675710176245	107.214937088707	109.428612948105	114.011323861848	ENSMUST00000146763.7,ENSMUST00000147606.2,ENSMUST00000136197.7,ENSMUST00000115403.8,ENSMUST00000115402.7,ENSMUST00000188454.6	Promoter1k	ENSMUST00000188454.6	229	ENSMUSG00000025938.16	chr1:12866549:12992650:126102:-	Slco5a1	solute carrier organic anion transporter family; member 5A1 [Source:MGI Symbol;Acc:MGI:2443431]
chr1	13142408	13142701	peaks108	1.57194	-0.707126305091737	0.190674432835503	0.982050041904818	9	15	12	25	21	14	8.13951008894957	16.0044559775608	12.6401669570999	26.0230429826958	19.1500072659183	14.5105321278716	ENSMUST00000006037.12,ENSMUST00000081713.10,ENSMUST00000068304.12	3'UTR	ENSMUST00000047577.6	15392	ENSMUSG00000042414.7	chr1:13113457:13127163:13707:-	Prdm14	PR domain containing 14 [Source:MGI Symbol;Acc:MGI:3588194]
chr1	13152773	13153032	peaks109	1.51491	-0.808727951170186	0.142543618269037	0.982050041904818	14	8	17	10	35	25	12.661460138366	8.53570985469908	17.9069031892249	10.4092171930783	31.9166787765306	25.9116645140564	ENSMUST00000068304.12,ENSMUST00000006037.12,ENSMUST00000081713.10	Exon	ENSMUST00000047577.6	25740	ENSMUSG00000042414.7	chr1:13113457:13127163:13707:-	Prdm14	PR domain containing 14 [Source:MGI Symbol;Acc:MGI:3588194]
chr1	13159757	13160149	peaks110	4.89032	0.556786803127436	0.254618042265663	0.982050041904818	29	13	35	13	22	18	26.2273102866153	13.870528513886	36.8671536248747	13.5319823510018	20.0619123738192	18.6563984501206	ENSMUST00000068304.12,ENSMUST00000006037.12,ENSMUST00000081713.10	Intron	ENSMUST00000195493.1	19761	ENSMUSG00000103506.1	chr1:13177462:13179714:2253:-	Gm38376	predicted gene; 38376 [Source:MGI Symbol;Acc:MGI:5611604]
chr1	13172557	13172878	peaks111	2.07841	-0.0038316996914773	0.995784385749284	0.999580353994227	7	3	22	7	13	13	6.330730069183	3.20089119551215	23.1736394213498	7.28645203515481	11.8547664027114	13.4740655473093	ENSMUST00000081713.10,ENSMUST00000006037.12,ENSMUST00000068304.12	Intron	ENSMUST00000195493.1	6996	ENSMUSG00000103506.1	chr1:13177462:13179714:2253:-	Gm38376	predicted gene; 38376 [Source:MGI Symbol;Acc:MGI:5611604]
chr1	13191800	13192165	peaks112	1.75708	0.0729209745642011	0.863394447149832	0.995902173335422	22	40	23	25	33	25	19.8965802174323	42.6785492734954	24.2269866677748	26.0230429826958	30.0928685607288	25.9116645140564	ENSMUST00000068304.12,ENSMUST00000006037.12,ENSMUST00000081713.10	Intron	ENSMUST00000195493.1	12269	ENSMUSG00000103506.1	chr1:13177462:13179714:2253:-	Gm38376	predicted gene; 38376 [Source:MGI Symbol;Acc:MGI:5611604]
chr1	13192349	13192597	peaks113	3.44291	0.0484135218059887	0.928799289090382	0.997189097928668	13	11	27	18	14	18	11.7570701284827	11.7366010502112	28.4403756534748	18.7365909475409	12.7666715106122	18.6563984501206	ENSMUST00000068304.12,ENSMUST00000006037.12,ENSMUST00000081713.10	Intron	ENSMUST00000195493.1	12759	ENSMUSG00000103506.1	chr1:13177462:13179714:2253:-	Gm38376	predicted gene; 38376 [Source:MGI Symbol;Acc:MGI:5611604]
chr1	13203579	13203911	peaks114	2.8458	-0.0990577106812393	0.788911134518065	0.992577451537767	39	27	33	38	30	38	35.2712103854481	28.8080207596094	34.7604591320247	39.5550253336976	27.3571532370262	39.3857300613658	ENSMUST00000068304.12,ENSMUST00000006037.12,ENSMUST00000081713.10	Intron	ENSMUST00000195493.1	24031	ENSMUSG00000103506.1	chr1:13177462:13179714:2253:-	Gm38376	predicted gene; 38376 [Source:MGI Symbol;Acc:MGI:5611604]
chr1	13214705	13215022	peaks115	2.83284	-0.220349553797145	0.680184038514761	0.985111676336248	31	9	12	20	26	14	28.0360903063819	9.60267358653646	12.6401669570999	20.8184343861566	23.7095328054227	14.5105321278716	ENSMUST00000068304.12,ENSMUST00000006037.12,ENSMUST00000081713.10	Intron	ENSMUST00000195811.1	21570	ENSMUSG00000103495.1	chr1:13234809:13236434:1626:-	Gm37409	predicted gene; 37409 [Source:MGI Symbol;Acc:MGI:5610637]
chr1	13216165	13216454	peaks116	2.57397	0.632435091387116	0.237877296386713	0.982050041904818	21	21	20	11	8	21	18.992190207549	22.4062383685851	21.0669449284998	11.4501389123861	7.29524086320699	21.7657981918074	ENSMUST00000068304.12,ENSMUST00000006037.12,ENSMUST00000081713.10	Intron	ENSMUST00000195811.1	20124	ENSMUSG00000103495.1	chr1:13234809:13236434:1626:-	Gm37409	predicted gene; 37409 [Source:MGI Symbol;Acc:MGI:5610637]
chr1	13224889	13225111	peaks117	2.83284	-0.0732567383873004	0.88950939499777	0.997074966565505	23	10	15	18	14	18	20.8009702273156	10.6696373183738	15.8002086963749	18.7365909475409	12.7666715106122	18.6563984501206	ENSMUST00000081713.10,ENSMUST00000068304.12,ENSMUST00000006037.12	Intron	ENSMUST00000195811.1	11434	ENSMUSG00000103495.1	chr1:13234809:13236434:1626:-	Gm37409	predicted gene; 37409 [Source:MGI Symbol;Acc:MGI:5610637]
chr1	13229067	13229439	peaks118	1.92251	-0.795142683587457	0.157697800514055	0.982050041904818	19	14	5	18	16	31	17.1834101877824	14.9374922457234	5.26673623212496	18.7365909475409	14.590481726414	32.13046399743	ENSMUST00000081713.10,ENSMUST00000068304.12,ENSMUST00000006037.12	Intron	ENSMUST00000195811.1	7181	ENSMUSG00000103495.1	chr1:13234809:13236434:1626:-	Gm37409	predicted gene; 37409 [Source:MGI Symbol;Acc:MGI:5610637]
chr1	13234947	13235181	peaks119	1.81491	-0.460305726273206	0.454750881095784	0.982050041904818	8	7	20	9	25	16	7.23512007906629	7.46874612286169	21.0669449284998	9.36829547377047	22.7976276975218	16.5834652889961	ENSMUST00000195811.1	Promoter1-2k	ENSMUST00000195811.1	1370	ENSMUSG00000103495.1	chr1:13234809:13236434:1626:-	Gm37409	predicted gene; 37409 [Source:MGI Symbol;Acc:MGI:5610637]
chr1	13255720	13256123	peaks120	2.37017	0.15171879873417	0.730685762887835	0.988962842309053	30	31	26	31	14	33	27.1317002964986	33.0758756869589	27.3870284070498	32.2685732985427	12.7666715106122	34.2033971585545	ENSMUST00000081713.10,ENSMUST00000068304.12,ENSMUST00000006037.12	Intron	ENSMUST00000183805.1	6276	ENSMUSG00000099183.1	chr1:13262198:13262279:82:+	Gm27881	predicted gene; 27881 [Source:MGI Symbol;Acc:MGI:5531263]
chr1	13263132	13263444	peaks121	2.02647	0.753067273386178	0.207538917405137	0.982050041904818	14	13	26	6	10	16	12.661460138366	13.870528513886	27.3870284070498	6.24553031584698	9.11905107900873	16.5834652889961	ENSMUST00000183805.1	Promoter1k	ENSMUST00000183805.1	1090	ENSMUSG00000099183.1	chr1:13262198:13262279:82:+	Gm27881	predicted gene; 27881 [Source:MGI Symbol;Acc:MGI:5531263]
chr1	13268487	13268789	peaks122	2.96385	0.50632017124828	0.429849109671723	0.982050041904818	11	9	18	10	7	10	9.94829010871614	9.60267358653646	18.9602504356499	10.4092171930783	6.38333575530611	10.3646658056226	ENSMUST00000081713.10,ENSMUST00000068304.12,ENSMUST00000006037.12	Intron	ENSMUST00000183805.1	6440	ENSMUSG00000099183.1	chr1:13262198:13262279:82:+	Gm27881	predicted gene; 27881 [Source:MGI Symbol;Acc:MGI:5531263]
chr1	13272870	13273116	peaks123	2.58391	-0.520545045001229	0.34327569956774	0.982050041904818	14	7	38	20	25	41	12.661460138366	7.46874612286169	40.0271953641497	20.8184343861566	22.7976276975218	42.4951298030525	ENSMUST00000081713.10,ENSMUST00000068304.12,ENSMUST00000006037.12	Intron	ENSMUST00000183805.1	10795	ENSMUSG00000099183.1	chr1:13262198:13262279:82:+	Gm27881	predicted gene; 27881 [Source:MGI Symbol;Acc:MGI:5531263]
chr1	13287631	13287914	peaks124	2.34587	-0.214725784149565	0.625711596044478	0.983295721210097	25	15	32	24	25	35	22.6097502470821	16.0044559775608	33.7071118855997	24.9821212633879	22.7976276975218	36.276330319679	ENSMUST00000194484.1	Promoter2-3k	ENSMUST00000194484.1	2733	ENSMUSG00000102639.1	chr1:13289812:13290506:695:-	Gm38223	predicted gene; 38223 [Source:MGI Symbol;Acc:MGI:5611451]
chr1	13290059	13290463	peaks125	1.88327	-0.764661030464135	0.0646294159243967	0.982050041904818	28	14	20	32	44	30	25.322920276732	14.9374922457234	21.0669449284998	33.3094950178506	40.1238247476384	31.0939974168677	ENSMUST00000194484.1	Promoter1k	ENSMUST00000194484.1	245	ENSMUSG00000102639.1	chr1:13289812:13290506:695:-	Gm38223	predicted gene; 38223 [Source:MGI Symbol;Acc:MGI:5611451]
chr1	13314317	13315159	peaks126	6.25562	-0.176885171163745	0.578588773353111	0.982574930936158	67	49	50	43	60	85	60.5941306621801	52.2812228600319	52.6673623212496	44.7596339302367	54.7143064740524	88.0996593477919	ENSMUST00000081713.10,ENSMUST00000006037.12,ENSMUST00000068304.12	Intron	ENSMUST00000194357.1	15831	ENSMUSG00000104170.1	chr1:13297036:13298907:1872:-	Gm37702	predicted gene; 37702 [Source:MGI Symbol;Acc:MGI:5610930]
chr1	13316628	13316914	peaks127	2.37535	0.15118876686205	0.770942202009477	0.991705016308351	19	10	29	14	20	19	17.1834101877824	10.6696373183738	30.5470701463248	14.5729040703096	18.2381021580175	19.6928650306829	ENSMUST00000081713.10,ENSMUST00000006037.12,ENSMUST00000068304.12	Intron	ENSMUST00000157157.1	17838	ENSMUSG00000087782.1	chr1:13334498:13334609:112:-	Gm23169	predicted gene; 23169 [Source:MGI Symbol;Acc:MGI:5452946]
chr1	13322583	13323034	peaks128	5.44969	-0.680498765241264	0.110201403022106	0.982050041904818	15	28	33	55	32	37	13.5658501482493	29.8749844914468	34.7604591320247	57.2506945619307	29.1809634528279	38.3492634808035	ENSMUST00000081713.10,ENSMUST00000006037.12,ENSMUST00000068304.12	Intron	ENSMUST00000157157.1	11800	ENSMUSG00000087782.1	chr1:13334498:13334609:112:-	Gm23169	predicted gene; 23169 [Source:MGI Symbol;Acc:MGI:5452946]
chr1	13341289	13341778	peaks129	2.48849	0.509370205130146	0.26580030208934	0.982050041904818	45	17	29	13	28	23	40.6975504447479	18.1383834412355	30.5470701463248	13.5319823510018	25.5333430212245	23.8387313529319	ENSMUST00000081713.10,ENSMUST00000006037.12,ENSMUST00000068304.12	Intron	ENSMUST00000195506.1	6670	ENSMUSG00000103085.1	chr1:13343563:13348204:4642:-	Gm38120	predicted gene; 38120 [Source:MGI Symbol;Acc:MGI:5611348]
chr1	13342504	13343164	peaks130	2.09205	-0.15350535845427	0.682014386295297	0.985414596869528	32	33	38	28	37	51	28.9404803162651	35.2098031506337	40.0271953641497	29.1458081406193	33.7404889923323	52.8597956086751	ENSMUST00000081713.10,ENSMUST00000006037.12,ENSMUST00000068304.12	Intron	ENSMUST00000195506.1	5370	ENSMUSG00000103085.1	chr1:13343563:13348204:4642:-	Gm38120	predicted gene; 38120 [Source:MGI Symbol;Acc:MGI:5611348]
chr1	13356454	13356784	peaks131	1.67147	0.0562957152554626	0.917204187059761	0.997189097928668	29	9	19	12	15	27	26.2273102866153	9.60267358653646	20.0135976820748	12.491060631694	13.6785766185131	27.9845976751809	ENSMUST00000195718.1	Promoter1k	ENSMUST00000195718.1	111	ENSMUSG00000102664.1	chr1:13354483:13356730:2248:-	Gm38380	predicted gene; 38380 [Source:MGI Symbol;Acc:MGI:5611608]
chr1	13367579	13367998	peaks132	2.58438	-0.109191645600585	0.790311747036735	0.993062265229141	31	20	33	24	28	39	28.0360903063819	21.3392746367477	34.7604591320247	24.9821212633879	25.5333430212245	40.422196641928	ENSMUST00000081713.10,ENSMUST00000006037.12,ENSMUST00000068304.12	Intron	ENSMUST00000081713.10	4650	ENSMUSG00000005886.14	chr1:13139105:13374083:234979:-	Ncoa2	nuclear receptor coactivator 2 [Source:MGI Symbol;Acc:MGI:1276533]
chr1	13372267	13372867	peaks133	10.01643	-0.277292896622661	0.355702177132987	0.982050041904818	68	60	65	52	78	106	61.4985206720634	64.0178239102431	68.4675710176245	54.1279294040072	71.1285984162681	109.865457539599	ENSMUST00000081713.10	Promoter1k	ENSMUST00000081713.10	128	ENSMUSG00000005886.14	chr1:13139105:13374083:234979:-	Ncoa2	nuclear receptor coactivator 2 [Source:MGI Symbol;Acc:MGI:1276533]
chr1	13374151	13374753	peaks134	8.52152	-0.33379974828626	0.359454479400357	0.982050041904818	52	58	32	37	55	88	47.0282805139309	61.8838964465683	33.7071118855997	38.5141036143897	50.154780934548	91.2090590894786	ENSMUST00000068304.12,ENSMUST00000006037.12	Promoter1k	ENSMUST00000068304.12,ENSMUST00000006037.12	369	ENSMUSG00000005886.14	chr1:13139105:13374083:234979:-	Ncoa2	nuclear receptor coactivator 2 [Source:MGI Symbol;Acc:MGI:1276533]
chr1	13583870	13584673	peaks135	4.68502	-0.789672670740395	0.0613493239540091	0.982050041904818	25	31	20	30	34	68	22.6097502470821	33.0758756869589	21.0669449284998	31.2276515792349	31.0047736686297	70.4797274782335	ENSMUST00000027068.10	Intron	ENSMUST00000027068.10	5638	ENSMUSG00000025935.10	chr1:13564698:13589910:25213:-	Tram1	translocating chain-associating membrane protein 1 [Source:MGI Symbol;Acc:MGI:1919515]
chr1	13589818	13590330	peaks136	2.84587	-0.496878677249231	0.368182005233924	0.982050041904818	18	15	13	9	19	37	16.2790201778991	16.0044559775608	13.6935142035249	9.36829547377047	17.3261970501166	38.3492634808035	ENSMUST00000027068.10	Promoter1k	ENSMUST00000027068.10	164	ENSMUSG00000025935.10	chr1:13564698:13589910:25213:-	Tram1	translocating chain-associating membrane protein 1 [Source:MGI Symbol;Acc:MGI:1919515]
chr1	13608575	13609039	peaks137	3.69858	-0.233767030984504	0.661272494609662	0.983874122042963	14	18	17	14	13	31	12.661460138366	19.2053471730729	17.9069031892249	14.5729040703096	11.8547664027114	32.13046399743	NA	Intergenic	ENSMUST00000027068.10	18897	ENSMUSG00000025935.10	chr1:13564698:13589910:25213:-	Tram1	translocating chain-associating membrane protein 1 [Source:MGI Symbol;Acc:MGI:1919515]
chr1	13659902	13660721	peaks138	6.41065	-0.0500487471477891	0.878585099913109	0.996234419727927	81	35	62	44	66	74	73.2555908005462	37.3437306143085	65.3075292783495	45.8005556495445	60.1857371214576	76.698526961607	ENSMUST00000027071.6	Promoter1k	ENSMUST00000027071.6	234	ENSMUSG00000025937.6	chr1:13623330:13660546:37217:-	Lactb2	lactamase; beta 2 [Source:MGI Symbol;Acc:MGI:2442551]
chr1	13773057	13773821	peaks139	2.60939	-0.475851680289026	0.185216824718564	0.982050041904818	38	32	22	39	50	40	34.3668203755649	34.1428394187963	23.1736394213498	40.5959470530054	45.5952553950437	41.4586632224903	ENSMUST00000104180.1	Promoter1k	ENSMUST00000104180.1	1025	ENSMUSG00000077368.1	chr1:13774334:13774464:131:-	Gm26273	predicted gene; 26273 [Source:MGI Symbol;Acc:MGI:5456050]
chr1	14098061	14098293	peaks140	1.52655	-0.106084740659313	0.859185511460515	0.995880720990658	18	7	16	8	25	12	16.2790201778991	7.46874612286169	16.8535559427999	8.32737375446264	22.7976276975218	12.4375989667471	NA	Intergenic	ENSMUST00000193148.1	14642	ENSMUSG00000104209.1	chr1:14109215:14112819:3605:-	Gm37400	predicted gene; 37400 [Source:MGI Symbol;Acc:MGI:5610628]
chr1	14162583	14162903	peaks141	2.84156	-0.195149070308832	0.729281295511988	0.988962842309053	22	15	12	17	8	30	19.8965802174323	16.0044559775608	12.6401669570999	17.6956692282331	7.29524086320699	31.0939974168677	NA	Intergenic	ENSMUST00000179783.1	19835	ENSMUSG00000095853.1	chr1:14182578:14182677:100:+	Gm22616	predicted gene; 22616 [Source:MGI Symbol;Acc:MGI:5452393]
chr1	14184308	14184532	peaks142	1.57477	0.523093595682261	0.443694593455813	0.982050041904818	22	9	10	4	19	6	19.8965802174323	9.60267358653646	10.5334724642499	4.16368687723132	17.3261970501166	6.21879948337354	ENSMUST00000179783.1	Promoter1-2k	ENSMUST00000179783.1	1842	ENSMUSG00000095853.1	chr1:14182578:14182677:100:+	Gm22616	predicted gene; 22616 [Source:MGI Symbol;Acc:MGI:5452393]
chr1	14198192	14198429	peaks143	2.23967	0.648499297927195	0.249110113937212	0.982050041904818	22	15	13	9	12	11	19.8965802174323	16.0044559775608	13.6935142035249	9.36829547377047	10.9428612948105	11.4011323861848	ENSMUST00000168081.8,ENSMUST00000080664.13,ENSMUST00000190337.6,ENSMUST00000027066.12	Intron	ENSMUST00000179783.1	15733	ENSMUSG00000095853.1	chr1:14182578:14182677:100:+	Gm22616	predicted gene; 22616 [Source:MGI Symbol;Acc:MGI:5452393]
chr1	14239216	14239844	peaks144	8.16526	0.0675336070377651	0.851820122251595	0.995192201535594	70	35	29	44	48	35	63.30730069183	37.3437306143085	30.5470701463248	45.8005556495445	43.7714451792419	36.276330319679	ENSMUST00000080664.13,ENSMUST00000190337.6,ENSMUST00000168081.8,ENSMUST00000027066.12	Intron	ENSMUST00000193605.1	16460	ENSMUSG00000102588.1	chr1:14255552:14255990:439:-	Gm37444	predicted gene; 37444 [Source:MGI Symbol;Acc:MGI:5610672]
chr1	14304946	14305286	peaks145	2.23967	0.269043936289128	0.60869727874785	0.982949907511859	28	11	22	14	12	24	25.322920276732	11.7366010502112	23.1736394213498	14.5729040703096	10.9428612948105	24.8751979334942	ENSMUST00000190337.6	Promoter1k	ENSMUST00000190337.6	546	ENSMUSG00000025932.14	chr1:14168954:14310235:141282:-	Eya1	EYA transcriptional coactivator and phosphatase 1 [Source:MGI Symbol;Acc:MGI:109344]
chr1	14442318	14442804	peaks146	4.91886	0.616845939745118	0.287384607684421	0.982050041904818	43	12	10	14	12	15	38.8887704249813	12.8035647820486	10.5334724642499	14.5729040703096	10.9428612948105	15.5469987084339	NA	Intergenic	ENSMUST00000168081.8	132326	ENSMUSG00000025932.14	chr1:14168954:14310235:141282:-	Eya1	EYA transcriptional coactivator and phosphatase 1 [Source:MGI Symbol;Acc:MGI:109344]
chr1	14506472	14507556	peaks147	20.06353	-0.0362182363678293	0.89559139144406	0.997074966565505	142	59	89	87	101	107	128.423381403427	62.9508601784057	93.7479049318243	90.5601895797812	92.1024158979882	110.901924120162	NA	Intergenic	ENSMUST00000168081.8	196779	ENSMUSG00000025932.14	chr1:14168954:14310235:141282:-	Eya1	EYA transcriptional coactivator and phosphatase 1 [Source:MGI Symbol;Acc:MGI:109344]
chr1	14631772	14632085	peaks148	3.20052	-0.0803449330103139	0.89998067488843	0.997074966565505	11	13	13	6	27	8	9.94829010871614	13.870528513886	13.6935142035249	6.24553031584698	24.6214379133236	8.29173264449806	NA	Intergenic	ENSMUST00000187401.1	121008	ENSMUSG00000054493.2	chr1:14752937:14776931:23995:+	Gm9947	predicted gene 9947 [Source:MGI Symbol;Acc:MGI:3642739]
chr1	14643850	14644350	peaks149	6.50872	-0.385012831697164	0.352530998692635	0.982050041904818	56	15	25	39	41	43	50.645840553464	16.0044559775608	26.3336811606248	40.5959470530054	37.3881094239358	44.5680629641771	NA	Intergenic	ENSMUST00000187401.1	108837	ENSMUSG00000054493.2	chr1:14752937:14776931:23995:+	Gm9947	predicted gene 9947 [Source:MGI Symbol;Acc:MGI:3642739]
chr1	14755191	14756225	peaks150	5.66735	0.212099192553007	0.493736951936825	0.982050041904818	88	43	55	56	57	47	79.5863208697291	45.8794404690075	57.9340985533745	58.2916162812385	51.9785911503498	48.7139292864261	ENSMUST00000067599.1,ENSMUST00000027062.6	Promoter1k	ENSMUST00000067599.1	254	ENSMUSG00000054493.2	chr1:14752937:14776931:23995:+	Gm9947	predicted gene 9947 [Source:MGI Symbol;Acc:MGI:3642739]
chr1	14760400	14760866	peaks151	3.50184	-0.509024065271144	0.251842615460771	0.982050041904818	31	23	11	27	29	36	28.0360903063819	24.5401658322599	11.5868197106749	28.1048864213114	26.4452481291253	37.3127969002413	ENSMUST00000187401.1	Intron	ENSMUST00000027062.6	4643	ENSMUSG00000025930.6	chr1:14753346:14755990:2645:-	Msc	musculin [Source:MGI Symbol;Acc:MGI:1333884]
chr1	14860453	14861007	peaks152	4.94651	-0.100599864011952	0.829647980860578	0.994545877011488	46	17	17	20	25	39	41.6019404546311	18.1383834412355	17.9069031892249	20.8184343861566	22.7976276975218	40.422196641928	NA	Intergenic	ENSMUST00000121367.1	4342	ENSMUSG00000082193.1	chr1:14865072:14865965:894:+	Rpl5-ps1	ribosomal protein L5; pseudogene 1 [Source:MGI Symbol;Acc:MGI:3647110]
chr1	14866752	14867263	peaks153	3.86561	-0.592896516474323	0.194220070251345	0.982050041904818	26	18	13	19	41	27	23.5141402569654	19.2053471730729	13.6935142035249	19.7775126668488	37.3881094239358	27.9845976751809	ENSMUST00000121367.1	Promoter1-2k	ENSMUST00000121367.1	1936	ENSMUSG00000082193.1	chr1:14865072:14865965:894:+	Rpl5-ps1	ribosomal protein L5; pseudogene 1 [Source:MGI Symbol;Acc:MGI:3647110]
chr1	15017659	15018482	peaks154	5.69749	-0.31346497381449	0.391044919617088	0.982050041904818	75	27	31	53	49	60	67.8292507412464	28.8080207596094	32.6537646391747	55.168851123315	44.6833502871428	62.1879948337354	ENSMUST00000157534.1	Promoter1k	ENSMUST00000157534.1	1088	ENSMUSG00000088159.1	chr1:15019040:15019159:120:-	Gm26345	predicted gene; 26345 [Source:MGI Symbol;Acc:MGI:5456122]
chr1	15255878	15256928	peaks155	4.17693	-0.0732585598835434	0.830320923599842	0.994545877011488	62	36	35	34	53	53	56.0721806127637	38.4106943461459	36.8671536248747	35.3913384564662	48.3309707187463	54.9327287697996	NA	Intergenic	ENSMUST00000086739.5	13394	ENSMUSG00000073737.3	chr1:15268802:15269797:996:-	Gm10566	predicted gene 10566 [Source:MGI Symbol;Acc:MGI:3642220]
chr1	15285973	15286557	peaks156	5.30506	-0.405941229715891	0.359159334520152	0.982050041904818	63	29	14	45	31	60	56.976570622647	30.9419482232842	14.7468614499499	46.8414773688524	28.2690583449271	62.1879948337354	ENSMUST00000175681.2	Promoter1k	ENSMUST00000175681.2	989	ENSMUSG00000092083.4	chr1:15287254:15723750:436497:+	Kcnb2	potassium voltage gated channel; Shab-related subfamily; member 2 [Source:MGI Symbol;Acc:MGI:99632]
chr1	15287005	15287394	peaks157	3.92906	-0.224078876872736	0.610641258015163	0.982949907511859	47	18	19	21	36	40	42.5063304645144	19.2053471730729	20.0135976820748	21.8593561054644	32.8285838844314	41.4586632224903	ENSMUST00000175681.2	Promoter1k	ENSMUST00000175681.2	54	ENSMUSG00000092083.4	chr1:15287254:15723750:436497:+	Kcnb2	potassium voltage gated channel; Shab-related subfamily; member 2 [Source:MGI Symbol;Acc:MGI:99632]
chr1	15289008	15289361	peaks158	4.84965	0.143907076372969	0.750450751094418	0.990038051943337	41	20	16	21	24	24	37.0799904052147	21.3392746367477	16.8535559427999	21.8593561054644	21.885722589621	24.8751979334942	ENSMUST00000175681.2	Promoter1-2k	ENSMUST00000175681.2	1931	ENSMUSG00000092083.4	chr1:15287254:15723750:436497:+	Kcnb2	potassium voltage gated channel; Shab-related subfamily; member 2 [Source:MGI Symbol;Acc:MGI:99632]
chr1	15316546	15316916	peaks159	3.08365	-0.452262860446089	0.332168000569273	0.982050041904818	34	15	16	38	19	30	30.7492603360317	16.0044559775608	16.8535559427999	39.5550253336976	17.3261970501166	31.0939974168677	ENSMUST00000170146.2,ENSMUST00000175681.2	Intron	ENSMUST00000170146.2	4279	ENSMUSG00000092083.4	chr1:15287254:15723750:436497:+	Kcnb2	potassium voltage gated channel; Shab-related subfamily; member 2 [Source:MGI Symbol;Acc:MGI:99632]
chr1	15325810	15326059	peaks160	5.44614	0.664419280941436	0.21367518856822	0.982050041904818	38	22	11	20	12	12	34.3668203755649	23.4732021004225	11.5868197106749	20.8184343861566	10.9428612948105	12.4375989667471	ENSMUST00000170146.2,ENSMUST00000175681.2	Intron	ENSMUST00000170146.2	13483	ENSMUSG00000092083.4	chr1:15287254:15723750:436497:+	Kcnb2	potassium voltage gated channel; Shab-related subfamily; member 2 [Source:MGI Symbol;Acc:MGI:99632]
chr1	15365813	15366717	peaks161	4.66807	-0.508271944351282	0.161857422369067	0.982050041904818	48	28	30	62	36	51	43.4107204743977	29.8749844914468	31.6004173927497	64.5371465970855	32.8285838844314	52.8597956086751	ENSMUST00000193873.1	Promoter1-2k	ENSMUST00000193873.1	1963	ENSMUSG00000102937.1	chr1:15364302:15365834:1533:+	Gm38116	predicted gene; 38116 [Source:MGI Symbol;Acc:MGI:5611344]
chr1	15482899	15483688	peaks162	7.74822	0.0712441681230439	0.831157153001905	0.994545877011488	57	36	37	41	45	38	51.5502305633473	38.4106943461459	38.9738481177247	42.677790491621	41.0357298555393	39.3857300613658	ENSMUST00000170146.2,ENSMUST00000175681.2	Intron	ENSMUST00000194564.1	72955	ENSMUSG00000104149.1	chr1:15556249:15558337:2089:+	Gm37138	predicted gene; 37138 [Source:MGI Symbol;Acc:MGI:5610366]
chr1	15545845	15546186	peaks163	2.02365	-0.481264428899791	0.452563059845484	0.982050041904818	9	8	11	6	18	16	8.13951008894957	8.53570985469908	11.5868197106749	6.24553031584698	16.4142919422157	16.5834652889961	ENSMUST00000170146.2,ENSMUST00000175681.2	Intron	ENSMUST00000194564.1	10233	ENSMUSG00000104149.1	chr1:15556249:15558337:2089:+	Gm37138	predicted gene; 37138 [Source:MGI Symbol;Acc:MGI:5610366]
chr1	15609529	15609781	peaks164	2.57578	-0.852853381448192	0.181827190223904	0.982050041904818	14	7	7	8	14	28	12.661460138366	7.46874612286169	7.37343072497494	8.32737375446264	12.7666715106122	29.0210642557432	ENSMUST00000170146.2,ENSMUST00000175681.2	Intron	ENSMUST00000194564.1	53406	ENSMUSG00000104149.1	chr1:15556249:15558337:2089:+	Gm37138	predicted gene; 37138 [Source:MGI Symbol;Acc:MGI:5610366]
chr1	15651818	15652634	peaks165	2.96227	-0.545279291385006	0.138668670439809	0.982050041904818	58	22	26	53	55	45	52.4546205732306	23.4732021004225	27.3870284070498	55.168851123315	50.154780934548	46.6409961253016	ENSMUST00000170146.2,ENSMUST00000175681.2	Intron	ENSMUST00000158204.1	33820	ENSMUSG00000088829.1	chr1:15685935:15686046:112:-	Gm25227	predicted gene; 25227 [Source:MGI Symbol;Acc:MGI:5455004]
chr1	15659295	15660033	peaks166	4.91886	-0.141786693262792	0.70041772366544	0.986690253829351	42	29	27	35	45	29	37.984380415098	30.9419482232842	28.4403756534748	36.4322601757741	41.0357298555393	30.0575308363055	ENSMUST00000170146.2,ENSMUST00000175681.2	Intron	ENSMUST00000158204.1	26382	ENSMUSG00000088829.1	chr1:15685935:15686046:112:-	Gm25227	predicted gene; 25227 [Source:MGI Symbol;Acc:MGI:5455004]
chr1	15685357	15685887	peaks167	2.8458	-0.259144171189321	0.486229184699465	0.982050041904818	35	29	26	28	44	37	31.653650345915	30.9419482232842	27.3870284070498	29.1458081406193	40.1238247476384	38.3492634808035	ENSMUST00000158204.1	Promoter1k	ENSMUST00000158204.1	424	ENSMUSG00000088829.1	chr1:15685935:15686046:112:-	Gm25227	predicted gene; 25227 [Source:MGI Symbol;Acc:MGI:5455004]
chr1	15758353	15759310	peaks168	7.35104	0.0340434337711612	0.910093526592236	0.997189097928668	86	52	45	55	71	53	77.7775408499626	55.482114055544	47.4006260891246	57.2506945619307	64.745262660962	54.9327287697996	ENSMUST00000104189.1	Promoter1k	ENSMUST00000104189.1	1000	ENSMUSG00000077377.1	chr1:15757832:15757963:132:+	Gm25168	predicted gene; 25168 [Source:MGI Symbol;Acc:MGI:5454945]
chr1	15805295	15806315	peaks169	17.38552	-0.354558130262656	0.230949607499411	0.982050041904818	154	74	72	98	108	171	139.276061522026	78.9553161559665	75.8410017425994	102.010328492167	98.4857516532943	177.235785276146	ENSMUST00000188371.6,ENSMUST00000027057.7	Promoter1k	ENSMUST00000027057.7	141	ENSMUSG00000025925.14	chr1:15805646:15844052:38407:+	Terf1	telomeric repeat binding factor 1 [Source:MGI Symbol;Acc:MGI:109634]
chr1	15858805	15859113	peaks170	3.50184	-0.661478983077083	0.203122012358545	0.982050041904818	15	9	21	14	25	33	13.5658501482493	9.60267358653646	22.1202921749248	14.5729040703096	22.7976276975218	34.2033971585545	ENSMUST00000040695.4	Exon	ENSMUST00000194867.1	5628	ENSMUSG00000104379.1	chr1:15853331:15856499:3169:+	Gm37509	predicted gene; 37509 [Source:MGI Symbol;Acc:MGI:5610737]
chr1	15883355	15883793	peaks171	2.81306	0.334739031847705	0.494512417941466	0.982050041904818	43	21	16	18	14	30	38.8887704249813	22.4062383685851	16.8535559427999	18.7365909475409	12.7666715106122	31.0939974168677	ENSMUST00000040695.4	Exon	ENSMUST00000158318.1	4044	ENSMUSG00000088943.1	chr1:15879530:15879832:303:+	Gm23259	predicted gene; 23259 [Source:MGI Symbol;Acc:MGI:5453036]
chr1	15891156	15891418	peaks172	2.67789	-0.762873318813815	0.174030035425066	0.982050041904818	20	5	11	22	17	21	18.0878001976657	5.33481865918692	11.5868197106749	22.9002778247723	15.5023868343148	21.7657981918074	ENSMUST00000040695.4	Promoter1-2k	ENSMUST00000040695.4	1435	ENSMUSG00000032719.4	chr1:15853862:15892722:38861:-	Sbspon	somatomedin B and thrombospondin; type 1 domain containing [Source:MGI Symbol;Acc:MGI:2684952]
chr1	15892149	15892777	peaks173	7.50029	-0.228501353102249	0.470829391818614	0.982050041904818	84	43	40	55	65	74	75.968760830196	45.8794404690075	42.1338898569997	57.2506945619307	59.2738320135568	76.698526961607	ENSMUST00000040695.4	Promoter1k	ENSMUST00000040695.4	259	ENSMUSG00000032719.4	chr1:15853862:15892722:38861:-	Sbspon	somatomedin B and thrombospondin; type 1 domain containing [Source:MGI Symbol;Acc:MGI:2684952]
chr1	15926364	15926654	peaks174	2.23967	0.862624595522519	0.172775824762421	0.982050041904818	31	11	12	16	8	5	28.0360903063819	11.7366010502112	12.6401669570999	16.6547475089253	7.29524086320699	5.18233290281129	NA	Intergenic	ENSMUST00000040695.4	33787	ENSMUSG00000032719.4	chr1:15853862:15892722:38861:-	Sbspon	somatomedin B and thrombospondin; type 1 domain containing [Source:MGI Symbol;Acc:MGI:2684952]
chr1	16093416	16093741	peaks175	2.89502	0.460539494141363	0.260478865942324	0.982050041904818	30	33	28	21	23	23	27.1317002964986	35.2098031506337	29.4937228998998	21.8593561054644	20.9738174817201	23.8387313529319	ENSMUST00000145070.7,ENSMUST00000151004.1	Promoter1k	ENSMUST00000145070.7,ENSMUST00000151004.1	254	ENSMUSG00000067795.13	chr1:16065979:16093325:27347:-	4930444P10Rik	RIKEN cDNA 4930444P10 gene [Source:MGI Symbol;Acc:MGI:1923049]
chr1	16104457	16105188	peaks176	13.00565	0.0870406725607306	0.750251860398203	0.990038051943337	124	66	77	89	72	88	112.144361225527	70.4196063012674	81.1077379747244	92.6420330183969	65.6571677688629	91.2090590894786	ENSMUST00000058437.13,ENSMUST00000027053.7	Promoter1k	ENSMUST00000058437.13	161	ENSMUSG00000043716.13	chr1:16101295:16104662:3368:-	Rpl7	ribosomal protein L7 [Source:MGI Symbol;Acc:MGI:98073]
chr1	16105947	16106342	peaks177	1.69877	-0.237817990335682	0.515257093159104	0.982050041904818	45	34	30	26	55	49	40.6975504447479	36.2767668824711	31.6004173927497	27.0639647020036	50.154780934548	50.7868624475506	ENSMUST00000027053.7	Promoter1k	ENSMUST00000027053.7	371	ENSMUSG00000025921.7	chr1:16105774:16133734:27961:+	Rdh10	retinol dehydrogenase 10 (all-trans) [Source:MGI Symbol;Acc:MGI:1924238]
chr1	16134009	16134257	peaks178	2.4999	0.26888035721175	0.649145376382118	0.983295721210097	20	5	28	17	13	14	18.0878001976657	5.33481865918692	29.4937228998998	17.6956692282331	11.8547664027114	14.5105321278716	NA	Intergenic	ENSMUST00000027053.7	28359	ENSMUSG00000025921.7	chr1:16105774:16133734:27961:+	Rdh10	retinol dehydrogenase 10 (all-trans) [Source:MGI Symbol;Acc:MGI:1924238]
chr1	16135359	16135688	peaks179	5.23227	-0.271693023200859	0.52548760976202	0.982050041904818	34	17	25	22	46	25	30.7492603360317	18.1383834412355	26.3336811606248	22.9002778247723	41.9476349634402	25.9116645140564	NA	Intergenic	ENSMUST00000027053.7	29750	ENSMUSG00000025921.7	chr1:16105774:16133734:27961:+	Rdh10	retinol dehydrogenase 10 (all-trans) [Source:MGI Symbol;Acc:MGI:1924238]
chr1	16148750	16149256	peaks180	4.6609	0.0756207810179432	0.849710822574469	0.994965843586064	50	30	21	37	30	28	45.2195004941643	32.0089119551215	22.1202921749248	38.5141036143897	27.3571532370262	29.0210642557432	NA	Intergenic	ENSMUST00000027053.7	43229	ENSMUSG00000025921.7	chr1:16105774:16133734:27961:+	Rdh10	retinol dehydrogenase 10 (all-trans) [Source:MGI Symbol;Acc:MGI:1924238]
chr1	16151558	16151885	peaks181	2.92244	0.37476020094051	0.361093502696816	0.982050041904818	48	21	35	20	28	32	43.4107204743977	22.4062383685851	36.8671536248747	20.8184343861566	25.5333430212245	33.1669305779922	NA	Intergenic	ENSMUST00000027053.7	45948	ENSMUSG00000025921.7	chr1:16105774:16133734:27961:+	Rdh10	retinol dehydrogenase 10 (all-trans) [Source:MGI Symbol;Acc:MGI:1924238]
chr1	16172502	16173087	peaks182	2.98597	-0.126644036102293	0.754108487947673	0.990284683405949	53	18	30	43	37	29	47.9326705238142	19.2053471730729	31.6004173927497	44.7596339302367	33.7404889923323	30.0575308363055	NA	Intergenic	ENSMUST00000192560.1	37722	ENSMUSG00000104165.1	chr1:16208197:16210517:2321:-	Gm38249	predicted gene; 38249 [Source:MGI Symbol;Acc:MGI:5611477]
chr1	16184502	16185023	peaks183	2.02266	-0.479972696945408	0.326045605363764	0.982050041904818	38	17	8	31	27	28	34.3668203755649	18.1383834412355	8.42677797139993	32.2685732985427	24.6214379133236	29.0210642557432	NA	Intergenic	ENSMUST00000192560.1	25754	ENSMUSG00000104165.1	chr1:16208197:16210517:2321:-	Gm38249	predicted gene; 38249 [Source:MGI Symbol;Acc:MGI:5611477]
chr1	16193477	16194001	peaks184	4.71268	0.430747712117003	0.316485093296251	0.982050041904818	43	36	23	24	39	14	38.8887704249813	38.4106943461459	24.2269866677748	24.9821212633879	35.5642992081341	14.5105321278716	NA	Intergenic	ENSMUST00000192560.1	16778	ENSMUSG00000104165.1	chr1:16208197:16210517:2321:-	Gm38249	predicted gene; 38249 [Source:MGI Symbol;Acc:MGI:5611477]
chr1	16194721	16194985	peaks185	2.02266	-0.674205026371626	0.230968412800039	0.982050041904818	15	11	8	14	15	25	13.5658501482493	11.7366010502112	8.42677797139993	14.5729040703096	13.6785766185131	25.9116645140564	NA	Intergenic	ENSMUST00000192560.1	15664	ENSMUSG00000104165.1	chr1:16208197:16210517:2321:-	Gm38249	predicted gene; 38249 [Source:MGI Symbol;Acc:MGI:5611477]
chr1	16211850	16212323	peaks186	2.71752	-0.543547779272903	0.21754608830418	0.982050041904818	20	17	19	26	24	32	18.0878001976657	18.1383834412355	20.0135976820748	27.0639647020036	21.885722589621	33.1669305779922	ENSMUST00000192560.1	Promoter1-2k	ENSMUST00000192560.1	1570	ENSMUSG00000104165.1	chr1:16208197:16210517:2321:-	Gm38249	predicted gene; 38249 [Source:MGI Symbol;Acc:MGI:5611477]
chr1	16234950	16235204	peaks187	3.44291	1.40379995739513	0.0330418137885783	0.982050041904818	13	12	24	4	8	7	11.7570701284827	12.8035647820486	25.2803339141998	4.16368687723132	7.29524086320699	7.2552660639358	ENSMUST00000186343.1,ENSMUST00000162627.7,ENSMUST00000162751.7,ENSMUST00000054668.12,ENSMUST00000162435.7,ENSMUST00000027052.12	Intron	ENSMUST00000186343.1	6571	ENSMUSG00000100868.1	chr1:16228506:16244062:15557:+	Gm28095	predicted gene 28095 [Source:MGI Symbol;Acc:MGI:5578801]
chr1	16248645	16248889	peaks188	2.24684	-0.223699343104873	0.682719161249323	0.985453159032437	18	17	8	14	24	13	16.2790201778991	18.1383834412355	8.42677797139993	14.5729040703096	21.885722589621	13.4740655473093	ENSMUST00000162627.7,ENSMUST00000162751.7,ENSMUST00000054668.12,ENSMUST00000162435.7,ENSMUST00000027052.12	Intron	ENSMUST00000161626.1,ENSMUST00000160446.7	4825	ENSMUSG00000089982.7	chr1:16253592:16267921:14330:+	Gm7568	predicted gene 7568 [Source:MGI Symbol;Acc:MGI:3649156]
chr1	16256339	16256690	peaks189	2.62084	-0.782016496483501	0.0958299225745004	0.982050041904818	11	17	22	24	41	24	9.94829010871614	18.1383834412355	23.1736394213498	24.9821212633879	37.3881094239358	24.8751979334942	ENSMUST00000161626.1,ENSMUST00000160446.7	Promoter2-3k	ENSMUST00000161626.1,ENSMUST00000160446.7	2923	ENSMUSG00000089982.7	chr1:16253592:16267921:14330:+	Gm7568	predicted gene 7568 [Source:MGI Symbol;Acc:MGI:3649156]
chr1	16312713	16313005	peaks190	4.17693	0.846738322150755	0.107548456868812	0.982050041904818	34	12	23	14	12	12	30.7492603360317	12.8035647820486	24.2269866677748	14.5729040703096	10.9428612948105	12.4375989667471	ENSMUST00000162627.7,ENSMUST00000162751.7,ENSMUST00000054668.12,ENSMUST00000162435.7,ENSMUST00000027052.12	Intron	ENSMUST00000161626.1,ENSMUST00000160446.7	59267	ENSMUSG00000089982.7	chr1:16253592:16267921:14330:+	Gm7568	predicted gene 7568 [Source:MGI Symbol;Acc:MGI:3649156]
chr1	16372102	16372635	peaks191	5.33816	-0.195578053652142	0.583437590570025	0.9829486612393	59	26	33	39	55	41	53.3590105831139	27.741057027772	34.7604591320247	40.5959470530054	50.154780934548	42.4951298030525	ENSMUST00000162435.7,ENSMUST00000159558.7,ENSMUST00000027052.12,ENSMUST00000128957.8,ENSMUST00000162627.7,ENSMUST00000131257.8,ENSMUST00000054668.12,ENSMUST00000149320.8,ENSMUST00000162751.7,ENSMUST00000162007.7	Intron	ENSMUST00000161626.1,ENSMUST00000160446.7	118777	ENSMUSG00000089982.7	chr1:16253592:16267921:14330:+	Gm7568	predicted gene 7568 [Source:MGI Symbol;Acc:MGI:3649156]
chr1	16431547	16432187	peaks192	13.31699	0.319518906628536	0.437533840021202	0.982050041904818	84	27	29	40	30	39	75.968760830196	28.8080207596094	30.5470701463248	41.6368687723132	27.3571532370262	40.422196641928	ENSMUST00000162751.7,ENSMUST00000149320.8,ENSMUST00000162627.7,ENSMUST00000162435.7,ENSMUST00000027052.12,ENSMUST00000054668.12,ENSMUST00000131257.8,ENSMUST00000159558.7,ENSMUST00000128957.8,ENSMUST00000162007.7	Intron	ENSMUST00000159558.7	87344	ENSMUSG00000025920.19	chr1:16228674:16520112:291439:-	Stau2	staufen double-stranded RNA binding protein 2 [Source:MGI Symbol;Acc:MGI:1352508]
chr1	16445942	16446586	peaks193	8.22085	0.351310490607866	0.256345054905533	0.982050041904818	62	52	51	44	41	45	56.0721806127637	55.482114055544	53.7207095676746	45.8005556495445	37.3881094239358	46.6409961253016	ENSMUST00000027052.12,ENSMUST00000162627.7,ENSMUST00000162751.7,ENSMUST00000149320.8,ENSMUST00000054668.12,ENSMUST00000162435.7,ENSMUST00000159558.7,ENSMUST00000131257.8,ENSMUST00000162007.7,ENSMUST00000128957.8	Intron	ENSMUST00000159558.7	72947	ENSMUSG00000025920.19	chr1:16228674:16520112:291439:-	Stau2	staufen double-stranded RNA binding protein 2 [Source:MGI Symbol;Acc:MGI:1352508]
chr1	16470038	16470346	peaks194	3.50184	-1.05479416952165	0.0538922505680946	0.982050041904818	17	6	9	17	23	26	15.3746301680159	6.40178239102431	9.48012521782493	17.6956692282331	20.9738174817201	26.9481310946187	ENSMUST00000054668.12,ENSMUST00000162007.7,ENSMUST00000162751.7,ENSMUST00000149320.8,ENSMUST00000162627.7,ENSMUST00000144138.3,ENSMUST00000027052.12,ENSMUST00000128957.8,ENSMUST00000145092.7,ENSMUST00000115359.9,ENSMUST00000162435.7,ENSMUST00000159558.7,ENSMUST00000131257.8	Intron	ENSMUST00000159558.7	49019	ENSMUSG00000025920.19	chr1:16228674:16520112:291439:-	Stau2	staufen double-stranded RNA binding protein 2 [Source:MGI Symbol;Acc:MGI:1352508]
chr1	16503444	16503997	peaks195	4.51993	-0.0968325703146782	0.756674109646955	0.990898829322182	54	37	49	46	56	49	48.8370605336974	39.4776580779832	51.6140150748246	47.8823990881602	51.0666860424489	50.7868624475506	ENSMUST00000162007.7,ENSMUST00000162627.7,ENSMUST00000027052.12,ENSMUST00000145092.7,ENSMUST00000162435.7,ENSMUST00000159558.7,ENSMUST00000144138.3,ENSMUST00000128957.8,ENSMUST00000162751.7,ENSMUST00000115359.9,ENSMUST00000054668.12,ENSMUST00000149320.8,ENSMUST00000131257.8	Intron	ENSMUST00000159558.7	15490	ENSMUSG00000025920.19	chr1:16228674:16520112:291439:-	Stau2	staufen double-stranded RNA binding protein 2 [Source:MGI Symbol;Acc:MGI:1352508]
chr1	16505505	16505764	peaks196	5.61515	0.582043851374308	0.232655472163259	0.982050041904818	29	17	21	15	18	12	26.2273102866153	18.1383834412355	22.1202921749248	15.6138257896175	16.4142919422157	12.4375989667471	ENSMUST00000162007.7,ENSMUST00000162627.7,ENSMUST00000027052.12,ENSMUST00000145092.7,ENSMUST00000162435.7,ENSMUST00000159558.7,ENSMUST00000144138.3,ENSMUST00000128957.8,ENSMUST00000162751.7,ENSMUST00000115359.9,ENSMUST00000054668.12,ENSMUST00000149320.8,ENSMUST00000131257.8	Intron	ENSMUST00000159558.7	13576	ENSMUSG00000025920.19	chr1:16228674:16520112:291439:-	Stau2	staufen double-stranded RNA binding protein 2 [Source:MGI Symbol;Acc:MGI:1352508]
chr1	16516264	16516978	peaks197	3.88158	-0.0355337846740643	0.917491861456148	0.997189097928668	53	44	50	28	62	63	47.9326705238142	46.9464042008449	52.6673623212496	29.1458081406193	56.5381166898541	65.2973945754222	ENSMUST00000159558.7,ENSMUST00000162627.7,ENSMUST00000054668.12,ENSMUST00000162007.7,ENSMUST00000128957.8,ENSMUST00000115359.9,ENSMUST00000162751.7,ENSMUST00000027052.12,ENSMUST00000149320.8	Promoter2-3k	ENSMUST00000159558.7	2590	ENSMUSG00000025920.19	chr1:16228674:16520112:291439:-	Stau2	staufen double-stranded RNA binding protein 2 [Source:MGI Symbol;Acc:MGI:1352508]
chr1	16593198	16593670	peaks198	2.79463	0.350987607291751	0.405359163330952	0.982050041904818	35	32	31	13	31	34	31.653650345915	34.1428394187963	32.6537646391747	13.5319823510018	28.2690583449271	35.2398637391167	ENSMUST00000117146.7	Intron	ENSMUST00000195710.1	25126	ENSMUSG00000102457.1	chr1:16618560:16621539:2980:+	Gm38342	predicted gene; 38342 [Source:MGI Symbol;Acc:MGI:5611570]
chr1	16603677	16604357	peaks199	8.55939	-0.163264599208436	0.570627180853119	0.982574930936158	58	50	62	63	61	68	52.4546205732306	53.3481865918692	65.3075292783495	65.5780683163933	55.6262115819533	70.4797274782335	ENSMUST00000117146.7	Intron	ENSMUST00000195710.1	14543	ENSMUSG00000102457.1	chr1:16618560:16621539:2980:+	Gm38342	predicted gene; 38342 [Source:MGI Symbol;Acc:MGI:5611570]
chr1	16618944	16619611	peaks200	4.17693	-0.0174490829449428	0.955335178211282	0.998185297245437	75	40	49	45	61	60	67.8292507412464	42.6785492734954	51.6140150748246	46.8414773688524	55.6262115819533	62.1879948337354	ENSMUST00000195710.1,ENSMUST00000117146.7	Promoter1k	ENSMUST00000117146.7	211	ENSMUSG00000025939.17	chr1:16569782:16619489:49708:-	Ube2w	ubiquitin-conjugating enzyme E2W (putative) [Source:MGI Symbol;Acc:MGI:1914049]
chr1	16656414	16657399	peaks201	11.5685	0.154390574039436	0.530527646071673	0.982050041904818	126	85	96	76	120	83	113.953141245294	90.6919172061777	101.121335656799	79.1100506673951	109.428612948105	86.0267261866673	ENSMUST00000188641.6,ENSMUST00000185771.6,ENSMUST00000186948.6,ENSMUST00000187910.6,ENSMUST00000115352.9,ENSMUST00000181371.1	Promoter1k	ENSMUST00000185771.6	7	ENSMUSG00000079658.9	chr1:16641725:16657042:15318:-	Eloc	elongin C [Source:MGI Symbol;Acc:MGI:1915173]
chr1	16665112	16665832	peaks202	4.94651	-0.717566959841543	0.044764209486375	0.982050041904818	48	18	36	61	57	49	43.4107204743977	19.2053471730729	37.9205008712997	63.4962248777776	51.9785911503498	50.7868624475506	ENSMUST00000177501.1,ENSMUST00000065373.5	Promoter1k	ENSMUST00000065373.5	262	ENSMUSG00000025940.6	chr1:16665207:16678275:13069:+	Tmem70	transmembrane protein 70 [Source:MGI Symbol;Acc:MGI:1915068]
chr1	16720710	16721315	peaks203	4.39175	-0.0249565120761403	0.952217693482437	0.998185297245437	44	43	28	16	62	42	39.7931604348646	45.8794404690075	29.4937228998998	16.6547475089253	56.5381166898541	43.5315963836148	NA	Intergenic	ENSMUST00000190366.1	32505	ENSMUSG00000025779.10	chr1:16688433:16709611:21179:+	Ly96	lymphocyte antigen 96 [Source:MGI Symbol;Acc:MGI:1341909]
chr1	16723851	16724089	peaks204	3.75147	0.295204848524947	0.595815184190865	0.982949907511859	23	12	19	11	26	8	20.8009702273156	12.8035647820486	20.0135976820748	11.4501389123861	23.7095328054227	8.29173264449806	NA	Intergenic	ENSMUST00000185649.1	34653	ENSMUSG00000100093.1	chr1:16758205:16758623:419:-	Gm29649	predicted gene 29649 [Source:MGI Symbol;Acc:MGI:5580355]
chr1	16748804	16750384	peaks205	6.32953	-0.395629285661102	0.0748024719159571	0.982050041904818	105	97	90	116	136	136	94.960951037745	103.495481988226	94.8012521782492	120.746919439708	124.019094674519	140.959454956467	NA	Intergenic	ENSMUST00000185649.1	9029	ENSMUSG00000100093.1	chr1:16758205:16758623:419:-	Gm29649	predicted gene 29649 [Source:MGI Symbol;Acc:MGI:5580355]
chr1	17010510	17010953	peaks206	5.72392	-0.397317307150143	0.302549399218785	0.982050041904818	37	30	18	35	37	40	33.4624303656816	32.0089119551215	18.9602504356499	36.4322601757741	33.7404889923323	41.4586632224903	ENSMUST00000038382.4,ENSMUST00000186604.1	Intron	ENSMUST00000194790.1	79762	ENSMUSG00000104133.1	chr1:16930970:16931796:827:+	4921511E07Rik	RIKEN cDNA 4921511E07 gene [Source:MGI Symbol;Acc:MGI:1918145]
chr1	17059778	17060095	peaks207	2.61142	-0.221413799656033	0.658412857260119	0.983701753055756	31	19	10	32	20	17	28.0360903063819	20.2723109049103	10.5334724642499	33.3094950178506	18.2381021580175	17.6199318695584	ENSMUST00000038382.4,ENSMUST00000186604.1	Intron	ENSMUST00000038382.4	37952	ENSMUSG00000042686.5	chr1:16994938:17097889:102952:-	Jph1	junctophilin 1 [Source:MGI Symbol;Acc:MGI:1891495]
chr1	17062669	17062994	peaks208	2.79463	0.860775259917798	0.107587845637469	0.982050041904818	20	17	26	16	10	9	18.0878001976657	18.1383834412355	27.3870284070498	16.6547475089253	9.11905107900873	9.32819922506031	ENSMUST00000038382.4,ENSMUST00000186604.1	Intron	ENSMUST00000038382.4	35057	ENSMUSG00000042686.5	chr1:16994938:17097889:102952:-	Jph1	junctophilin 1 [Source:MGI Symbol;Acc:MGI:1891495]
chr1	17096802	17097812	peaks209	14.50292	0.0283239490292903	0.919868984075721	0.997189097928668	173	78	131	78	146	151	156.459471709808	83.223171083316	137.988489281674	81.1918941060108	133.138145753528	156.506453664901	ENSMUST00000038382.4	Promoter1k	ENSMUST00000038382.4	582	ENSMUSG00000042686.5	chr1:16994938:17097889:102952:-	Jph1	junctophilin 1 [Source:MGI Symbol;Acc:MGI:1891495]
chr1	17145302	17145948	peaks210	9.93412	-1.02176847808235	0.0033791436848458	0.982050041904818	57	25	26	63	63	90	51.5502305633473	26.6740932959346	27.3870284070498	65.5780683163933	57.450021797755	93.2819922506031	ENSMUST00000026879.7	Promoter1k	ENSMUST00000026879.7	263	ENSMUSG00000025777.8	chr1:17145362:17164271:18910:+	Gdap1	ganglioside-induced differentiation-associated-protein 1 [Source:MGI Symbol;Acc:MGI:1338002]
chr1	17482898	17483570	peaks211	3.47987	-0.133701673125297	0.767144494578671	0.991705016308351	52	16	22	31	23	42	47.0282805139309	17.0714197093982	23.1736394213498	32.2685732985427	20.9738174817201	43.5315963836148	NA	Intergenic	ENSMUST00000158909.1	36767	ENSMUSG00000089534.1	chr1:17520001:17520111:111:+	Gm25166	predicted gene; 25166 [Source:MGI Symbol;Acc:MGI:5454943]
chr1	17520617	17520964	peaks212	2.58391	-0.390381707382325	0.38317834210091	0.982050041904818	34	12	20	31	32	23	30.7492603360317	12.8035647820486	21.0669449284998	32.2685732985427	29.1809634528279	23.8387313529319	ENSMUST00000158909.1	Promoter1k	ENSMUST00000158909.1	790	ENSMUSG00000089534.1	chr1:17520001:17520111:111:+	Gm25166	predicted gene; 25166 [Source:MGI Symbol;Acc:MGI:5454943]
chr1	17523664	17524176	peaks213	3.69858	-0.620585732050045	0.118240656471529	0.982050041904818	34	28	14	37	41	39	30.7492603360317	29.8749844914468	14.7468614499499	38.5141036143897	37.3881094239358	40.422196641928	NA	Intergenic	ENSMUST00000158909.1	3919	ENSMUSG00000089534.1	chr1:17520001:17520111:111:+	Gm25166	predicted gene; 25166 [Source:MGI Symbol;Acc:MGI:5454943]
chr1	17552762	17553221	peaks214	3.24482	-1.34745696907587	0.0302230069426177	0.982050041904818	17	6	4	35	19	13	15.3746301680159	6.40178239102431	4.21338898569997	36.4322601757741	17.3261970501166	13.4740655473093	NA	Intergenic	ENSMUST00000158909.1	32991	ENSMUSG00000089534.1	chr1:17520001:17520111:111:+	Gm25166	predicted gene; 25166 [Source:MGI Symbol;Acc:MGI:5454943]
chr1	17727166	17727973	peaks215	10.57774	-0.345899662279894	0.278354834172276	0.982050041904818	98	39	45	63	95	72	88.630220968562	41.611585541658	47.4006260891246	65.5780683163933	86.630985250583	74.6255938004825	ENSMUST00000159958.7,ENSMUST00000095075.4,ENSMUST00000149914.1,ENSMUST00000155588.7,ENSMUST00000127328.1	Promoter1k	ENSMUST00000127328.1	76	ENSMUSG00000085125.7	chr1:17676027:17727646:51620:-	Gm16070	predicted gene 16070 [Source:MGI Symbol;Acc:MGI:3801761]
chr1	17789218	17789612	peaks216	2.24035	-0.453759778305375	0.424876097609658	0.982050041904818	23	13	9	9	19	33	20.8009702273156	13.870528513886	9.48012521782493	9.36829547377047	17.3261970501166	34.2033971585545	ENSMUST00000189853.1	Intron	ENSMUST00000189853.1	16002	ENSMUSG00000099895.1	chr1:17741915:17805417:63503:-	Gm28153	predicted gene 28153 [Source:MGI Symbol;Acc:MGI:5578859]
chr1	17983824	17984105	peaks217	3.50184	-1.16888965988512	0.0641071268431817	0.982050041904818	10	5	7	15	12	22	9.04390009883286	5.33481865918692	7.37343072497494	15.6138257896175	10.9428612948105	22.8022647723697	NA	Intergenic	ENSMUST00000185706.1	9848	ENSMUSG00000099591.1	chr1:17993813:17997483:3671:+	Gm17969	predicted gene; 17969 [Source:MGI Symbol;Acc:MGI:5010154]
chr1	18045200	18045530	peaks218	2.22699	0.156026696102294	0.799945595270748	0.993493708500494	30	12	5	15	12	14	27.1317002964986	12.8035647820486	5.26673623212496	15.6138257896175	10.9428612948105	14.5105321278716	ENSMUST00000209405.1	Intron	ENSMUST00000188360.1	12904	ENSMUSG00000101717.2	chr1:18048100:18058269:10170:-	Gm45784	predicted gene 45784 [Source:MGI Symbol;Acc:MGI:5804899]
chr1	18057780	18058889	peaks219	13.55226	-0.159756599941752	0.612414247476129	0.983087293380667	122	59	46	77	74	98	110.335581205761	62.9508601784057	48.4539733355496	80.1509723867029	67.4809779846646	101.573724895101	ENSMUST00000188360.1,ENSMUST00000209405.1	Promoter1k	ENSMUST00000188360.1	66	ENSMUSG00000101717.2	chr1:18048100:18058269:10170:-	Gm45784	predicted gene 45784 [Source:MGI Symbol;Acc:MGI:5804899]
chr1	18107794	18108315	peaks220	3.20052	0.107228082275951	0.820994430968871	0.994545877011488	50	18	15	18	31	27	45.2195004941643	19.2053471730729	15.8002086963749	18.7365909475409	28.2690583449271	27.9845976751809	NA	Intergenic	ENSMUST00000115340.7	28996	ENSMUSG00000025774.14	chr1:18115191:18145902:30712:-	Crisp4	cysteine-rich secretory protein 4 [Source:MGI Symbol;Acc:MGI:1925331]
chr1	18323280	18323676	peaks221	2.01361	-0.0408464529577169	0.940704182765232	0.997784978968001	24	23	6	18	24	13	21.7053602371989	24.5401658322599	6.32008347854995	18.7365909475409	21.885722589621	13.4740655473093	NA	Intergenic	ENSMUST00000088463.1	58340	ENSMUSG00000067773.6	chr1:18250980:18265138:14159:-	Defb41	defensin beta 41 [Source:MGI Symbol;Acc:MGI:1924923]
chr1	18416050	18416319	peaks222	4.94651	-0.365657495552151	0.509247148107292	0.982050041904818	12	16	16	8	22	28	10.8526801185994	17.0714197093982	16.8535559427999	8.32737375446264	20.0619123738192	29.0210642557432	NA	Intergenic	ENSMUST00000088463.1	151047	ENSMUSG00000067773.6	chr1:18250980:18265138:14159:-	Defb41	defensin beta 41 [Source:MGI Symbol;Acc:MGI:1924923]
chr1	18576927	18577430	peaks223	2.83284	-0.410291631754177	0.427195286326007	0.982050041904818	41	22	5	24	34	31	37.0799904052147	23.4732021004225	5.26673623212496	24.9821212633879	31.0047736686297	32.13046399743	NA	Intergenic	ENSMUST00000189030.1	131249	ENSMUSG00000101306.1	chr1:18708428:18709336:909:+	Gm5252	predicted gene 5252 [Source:MGI Symbol;Acc:MGI:3647664]
chr1	18968646	18969082	peaks224	3.46069	0.212978860809325	0.628392205103781	0.983295721210097	44	23	17	21	27	24	39.7931604348646	24.5401658322599	17.9069031892249	21.8593561054644	24.6214379133236	24.8751979334942	ENSMUST00000158175.1	Promoter1k	ENSMUST00000158175.1	969	ENSMUSG00000088800.1	chr1:18969762:18969833:72:-	Gm24075	predicted gene; 24075 [Source:MGI Symbol;Acc:MGI:5453852]
chr1	18969234	18969581	peaks225	2.24035	-0.679852417512296	0.218461956961566	0.982050041904818	21	13	5	16	22	24	18.992190207549	13.870528513886	5.26673623212496	16.6547475089253	20.0619123738192	24.8751979334942	ENSMUST00000158175.1	Promoter1k	ENSMUST00000158175.1	425	ENSMUSG00000088800.1	chr1:18969762:18969833:72:-	Gm24075	predicted gene; 24075 [Source:MGI Symbol;Acc:MGI:5453852]
chr1	19095310	19095576	peaks226	2.8458	-0.240908729257531	0.685700102263962	0.985453159032437	31	10	12	8	16	37	28.0360903063819	10.6696373183738	12.6401669570999	8.32737375446264	14.590481726414	38.3492634808035	ENSMUST00000159108.2	Intron	ENSMUST00000037294.7	7579	ENSMUSG00000042596.7	chr1:19103022:19166346:63325:+	Tfap2d	transcription factor AP-2; delta [Source:MGI Symbol;Acc:MGI:2153466]
chr1	19104515	19104905	peaks227	4.58359	-3.36128623060387e-05	0.999940397620124	0.999989544180658	32	27	15	17	35	23	28.9404803162651	28.8080207596094	15.8002086963749	17.6956692282331	31.9166787765306	23.8387313529319	ENSMUST00000159108.2	Promoter1k	ENSMUST00000159108.2	130	ENSMUSG00000089787.2	chr1:19063300:19104840:41541:-	Gm15825	predicted gene 15825 [Source:MGI Symbol;Acc:MGI:3801887]
chr1	19210275	19210650	peaks228	4.91886	0.39930838374938	0.425922308326881	0.982050041904818	34	15	22	15	12	26	30.7492603360317	16.0044559775608	23.1736394213498	15.6138257896175	10.9428612948105	26.9481310946187	ENSMUST00000027059.10,ENSMUST00000187754.6,ENSMUST00000064976.5	Promoter1-2k	ENSMUST00000187754.6	1503	ENSMUSG00000025927.13	chr1:19208914:19238576:29663:+	Tfap2b	transcription factor AP-2 beta [Source:MGI Symbol;Acc:MGI:104672]
chr1	19213978	19214233	peaks229	1.94927	-0.477629138345944	0.298308508175502	0.982050041904818	16	15	22	21	27	27	14.4702401581326	16.0044559775608	23.1736394213498	21.8593561054644	24.6214379133236	27.9845976751809	ENSMUST00000064976.5	Promoter1-2k	ENSMUST00000064976.5	2052	ENSMUSG00000025927.13	chr1:19208914:19238576:29663:+	Tfap2b	transcription factor AP-2 beta [Source:MGI Symbol;Acc:MGI:104672]
chr1	19348146	19348422	peaks230	4.20344	-0.0394164840776451	0.946603020945036	0.998016693221922	20	18	11	8	11	31	18.0878001976657	19.2053471730729	11.5868197106749	8.32737375446264	10.0309561869096	32.13046399743	NA	Intergenic	ENSMUST00000188428.1	17345	ENSMUSG00000100204.1	chr1:19330939:19333184:2246:+	Gm4849	predicted gene 4849 [Source:MGI Symbol;Acc:MGI:3645366]
chr1	19459954	19460403	peaks231	2.23967	0.344694186726816	0.477355100078233	0.982050041904818	40	13	22	21	16	21	36.1756003953314	13.870528513886	23.1736394213498	21.8593561054644	14.590481726414	21.7657981918074	NA	Intergenic	ENSMUST00000122719.1	53740	ENSMUSG00000084668.1	chr1:19513855:19513919:65:-	Gm24633	predicted gene; 24633 [Source:MGI Symbol;Acc:MGI:5454410]
chr1	19899637	19900282	peaks232	7.84696	-0.0236149226563199	0.942687775852824	0.997784978968001	83	41	39	61	54	49	75.0643708203127	43.7455130053328	41.0805426105747	63.4962248777776	49.2428758266472	50.7868624475506	NA	Intergenic	ENSMUST00000194347.1	165588	ENSMUSG00000104095.1	chr1:20062070:20065548:3479:-	Gm37315	predicted gene; 37315 [Source:MGI Symbol;Acc:MGI:5610543]
chr1	19901146	19901444	peaks233	3.35196	0.147598210681602	0.783908234126123	0.992148161114497	33	10	16	24	13	15	29.8448703261484	10.6696373183738	16.8535559427999	24.9821212633879	11.8547664027114	15.5469987084339	NA	Intergenic	ENSMUST00000194347.1	164253	ENSMUSG00000104095.1	chr1:20062070:20065548:3479:-	Gm37315	predicted gene; 37315 [Source:MGI Symbol;Acc:MGI:5610543]
chr1	20058317	20058598	peaks234	6.50872	0.0615683491416413	0.902147940837826	0.997074966565505	39	22	9	26	21	19	35.2712103854481	23.4732021004225	9.48012521782493	27.0639647020036	19.1500072659183	19.6928650306829	ENSMUST00000088448.11	Exon	ENSMUST00000194347.1	7090	ENSMUSG00000104095.1	chr1:20062070:20065548:3479:-	Gm37315	predicted gene; 37315 [Source:MGI Symbol;Acc:MGI:5610543]
chr1	20302107	20302878	peaks235	3.93351	-0.506733962870182	0.232131220838236	0.982050041904818	46	16	21	50	37	29	41.6019404546311	17.0714197093982	22.1202921749248	52.0460859653915	33.7404889923323	30.0575308363055	ENSMUST00000088448.11	Intron	ENSMUST00000161509.2	53959	ENSMUSG00000089914.2	chr1:20356452:20392300:35849:+	4930486I03Rik	RIKEN cDNA 4930486I03 gene [Source:MGI Symbol;Acc:MGI:1922278]
chr1	20428338	20428823	peaks236	4.91886	-0.27067654833277	0.507736024285686	0.982050041904818	41	27	17	41	34	27	37.0799904052147	28.8080207596094	17.9069031892249	42.677790491621	31.0047736686297	27.9845976751809	ENSMUST00000088448.11	Intron	ENSMUST00000160969.2	16229	ENSMUSG00000090142.2	chr1:20444258:20444810:553:-	Gm15795	predicted gene 15795 [Source:MGI Symbol;Acc:MGI:3802035]
chr1	20447007	20447331	peaks237	3.47987	-0.244171550570314	0.713853376213467	0.987038835341309	31	7	4	9	17	22	28.0360903063819	7.46874612286169	4.21338898569997	9.36829547377047	15.5023868343148	22.8022647723697	ENSMUST00000160969.2,ENSMUST00000093665.1	Promoter2-3k	ENSMUST00000093665.1	2257	ENSMUSG00000070175.1	chr1:20444811:20444912:102:-	Gm24162	predicted gene; 24162 [Source:MGI Symbol;Acc:MGI:5453939]
chr1	20477837	20478228	peaks238	6.50872	-0.199785339670807	0.67069609124353	0.984413940637327	41	10	27	19	35	35	37.0799904052147	10.6696373183738	28.4403756534748	19.7775126668488	31.9166787765306	36.276330319679	ENSMUST00000088448.11	Intron	ENSMUST00000093665.1	33121	ENSMUSG00000070175.1	chr1:20444811:20444912:102:-	Gm24162	predicted gene; 24162 [Source:MGI Symbol;Acc:MGI:5453939]
chr1	20486373	20486715	peaks239	3.86561	-0.5027471763071	0.413061436615626	0.982050041904818	11	10	8	12	21	9	9.94829010871614	10.6696373183738	8.42677797139993	12.491060631694	19.1500072659183	9.32819922506031	ENSMUST00000088448.11	Intron	ENSMUST00000093665.1	41632	ENSMUSG00000070175.1	chr1:20444811:20444912:102:-	Gm24162	predicted gene; 24162 [Source:MGI Symbol;Acc:MGI:5453939]
chr1	20558658	20559005	peaks240	3.86813	-0.636974048678707	0.183187837812328	0.982050041904818	34	8	17	34	28	28	30.7492603360317	8.53570985469908	17.9069031892249	35.3913384564662	25.5333430212245	29.0210642557432	ENSMUST00000088448.11	Exon	ENSMUST00000088448.11	59232	ENSMUSG00000043760.16	chr1:20057779:20618064:560286:-	Pkhd1	polycystic kidney and hepatic disease 1 [Source:MGI Symbol;Acc:MGI:2155808]
chr1	20569130	20569592	peaks241	4.54631	-0.215571975676486	0.64621197713109	0.983295721210097	39	22	13	30	18	36	35.2712103854481	23.4732021004225	13.6935142035249	31.2276515792349	16.4142919422157	37.3127969002413	ENSMUST00000088448.11	Intron	ENSMUST00000088448.11	48703	ENSMUSG00000043760.16	chr1:20057779:20618064:560286:-	Pkhd1	polycystic kidney and hepatic disease 1 [Source:MGI Symbol;Acc:MGI:2155808]
chr1	20570053	20570287	peaks242	1.78716	-0.95566961760825	0.101570785464637	0.982050041904818	8	8	12	15	28	13	7.23512007906629	8.53570985469908	12.6401669570999	15.6138257896175	25.5333430212245	13.4740655473093	ENSMUST00000088448.11	Intron	ENSMUST00000088448.11	47894	ENSMUSG00000043760.16	chr1:20057779:20618064:560286:-	Pkhd1	polycystic kidney and hepatic disease 1 [Source:MGI Symbol;Acc:MGI:2155808]
chr1	20679741	20680005	peaks243	2.8458	-0.823634164117369	0.222945977618497	0.982050041904818	15	7	3	16	9	18	13.5658501482493	7.46874612286169	3.16004173927497	16.6547475089253	8.20714597110786	18.6563984501206	ENSMUST00000083625.1,ENSMUST00000185494.1	Promoter1k	ENSMUST00000185494.1	850	ENSMUSG00000099906.2	chr1:20669882:20684298:14417:+	Gm28653	predicted gene 28653 [Source:MGI Symbol;Acc:MGI:5579359]
chr1	20714296	20714642	peaks244	2.58391	-0.0262372866770474	0.960779789002632	0.998267582429595	16	19	17	11	32	12	14.4702401581326	20.2723109049103	17.9069031892249	11.4501389123861	29.1809634528279	12.4375989667471	NA	Intergenic	ENSMUST00000027061.4	16436	ENSMUSG00000025929.4	chr1:20730905:20734496:3592:+	Il17a	interleukin 17A [Source:MGI Symbol;Acc:MGI:107364]
chr1	20722449	20723254	peaks245	5.69749	-0.228386275054998	0.57056054270374	0.982574930936158	68	32	18	52	48	36	61.4985206720634	34.1428394187963	18.9602504356499	54.1279294040072	43.7714451792419	37.3127969002413	NA	Intergenic	ENSMUST00000027061.4	8053	ENSMUSG00000025929.4	chr1:20730905:20734496:3592:+	Il17a	interleukin 17A [Source:MGI Symbol;Acc:MGI:107364]
chr1	20743807	20744401	peaks246	42.14562	0.136104318143601	0.622912354050184	0.983295721210097	158	78	72	85	112	82	142.893621561559	83.223171083316	75.8410017425994	88.4783461411656	102.133372084898	84.9902596061051	NA	Intergenic	ENSMUST00000027061.4	13199	ENSMUSG00000025929.4	chr1:20730905:20734496:3592:+	Il17a	interleukin 17A [Source:MGI Symbol;Acc:MGI:107364]
chr1	20797623	20797976	peaks247	3.93351	-0.0853706939408031	0.855542307394159	0.995243410054897	27	25	15	34	20	17	24.4185302668487	26.6740932959346	15.8002086963749	35.3913384564662	18.2381021580175	17.6199318695584	NA	Intergenic	ENSMUST00000039046.9	13530	ENSMUSG00000041872.9	chr1:20777146:20784270:7125:-	Il17f	interleukin 17F [Source:MGI Symbol;Acc:MGI:2676631]
chr1	20803296	20803661	peaks248	1.48573	-0.117385778605166	0.788817691274364	0.992577451537767	36	18	21	24	39	19	32.5580403557983	19.2053471730729	22.1202921749248	24.9821212633879	35.5642992081341	19.6928650306829	ENSMUST00000053266.10	3'UTR	ENSMUST00000053266.10	16833	ENSMUSG00000041859.10	chr1:20802968:20820312:17345:-	Mcm3	minichromosome maintenance complex component 3 [Source:MGI Symbol;Acc:MGI:101845]
chr1	20807527	20807884	peaks249	3.3726	0.217958675493479	0.560458211972602	0.982050041904818	41	26	38	29	34	28	37.0799904052147	27.741057027772	40.0271953641497	30.1867298599271	31.0047736686297	29.0210642557432	ENSMUST00000053266.10	Intron	ENSMUST00000053266.10	12606	ENSMUSG00000041859.10	chr1:20802968:20820312:17345:-	Mcm3	minichromosome maintenance complex component 3 [Source:MGI Symbol;Acc:MGI:101845]
chr1	20812025	20812276	peaks250	3.45043	0.727379467994118	0.149780781303276	0.982050041904818	47	16	18	19	16	13	42.5063304645144	17.0714197093982	18.9602504356499	19.7775126668488	14.590481726414	13.4740655473093	ENSMUST00000053266.10	Exon	ENSMUST00000053266.10	8161	ENSMUSG00000041859.10	chr1:20802968:20820312:17345:-	Mcm3	minichromosome maintenance complex component 3 [Source:MGI Symbol;Acc:MGI:101845]
chr1	20879091	20879650	peaks251	5.28019	0.03734135248059	0.912377668953629	0.997189097928668	48	41	33	40	46	34	43.4107204743977	43.7455130053328	34.7604591320247	41.6368687723132	41.9476349634402	35.2398637391167	NA	Intergenic	ENSMUST00000181654.1	11102	ENSMUSG00000097934.1	chr1:20888650:20890473:1824:-	6720483E21Rik	RIKEN cDNA 6720483E21 gene [Source:MGI Symbol;Acc:MGI:1924991]
chr1	20890070	20891826	peaks252	20.8361	-0.0202987780711009	0.916060388175081	0.997189097928668	323	185	220	219	285	236	292.117973192301	197.388290389916	231.736394213498	227.961856528415	259.892955751749	244.606113012693	ENSMUST00000189400.6,ENSMUST00000181654.1	Promoter1k	ENSMUST00000189400.6	342	ENSMUSG00000025931.15	chr1:20890606:20939650:49045:+	Paqr8	progestin and adipoQ receptor family member VIII [Source:MGI Symbol;Acc:MGI:1921479]
chr1	20896488	20896742	peaks253	2.68969	-0.0607060718042344	0.900680104520398	0.997074966565505	21	28	17	35	15	19	18.992190207549	29.8749844914468	17.9069031892249	36.4322601757741	13.6785766185131	19.6928650306829	ENSMUST00000189400.6	Intron	ENSMUST00000189400.6	6009	ENSMUSG00000025931.15	chr1:20890606:20939650:49045:+	Paqr8	progestin and adipoQ receptor family member VIII [Source:MGI Symbol;Acc:MGI:1921479]
chr1	20901544	20901836	peaks254	3.53773	0.420661855002416	0.420838002773326	0.982050041904818	38	11	18	16	14	19	34.3668203755649	11.7366010502112	18.9602504356499	16.6547475089253	12.7666715106122	19.6928650306829	ENSMUST00000189400.6	Intron	ENSMUST00000189400.6	11084	ENSMUSG00000025931.15	chr1:20890606:20939650:49045:+	Paqr8	progestin and adipoQ receptor family member VIII [Source:MGI Symbol;Acc:MGI:1921479]
chr1	20914798	20915073	peaks255	7.50563	0.180579745712723	0.766503394864954	0.991663573235563	31	9	9	10	23	10	28.0360903063819	9.60267358653646	9.48012521782493	10.4092171930783	20.9738174817201	10.3646658056226	ENSMUST00000104126.1	Promoter1k	ENSMUST00000104126.1	604	ENSMUSG00000077314.1	chr1:20915410:20915540:131:-	Gm24171	predicted gene; 24171 [Source:MGI Symbol;Acc:MGI:5453948]
chr1	20920897	20921514	peaks256	8.82294	-0.300857273588303	0.336574837194391	0.982050041904818	54	37	39	47	59	55	48.8370605336974	39.4776580779832	41.0805426105747	48.923320807468	53.8024013661515	57.0056619309241	ENSMUST00000187651.1	Promoter1k	ENSMUST00000187651.1	1053	ENSMUSG00000025931.15	chr1:20890606:20939650:49045:+	Paqr8	progestin and adipoQ receptor family member VIII [Source:MGI Symbol;Acc:MGI:1921479]
chr1	20934424	20935427	peaks257	4.06562	0.268738643767432	0.377989050441456	0.982050041904818	67	50	59	37	61	50	60.5941306621801	53.3481865918692	62.1474875390745	38.5141036143897	55.6262115819533	51.8233290281129	ENSMUST00000187651.1,ENSMUST00000167119.7,ENSMUST00000068880.13,ENSMUST00000189400.6	5'UTR	ENSMUST00000185639.1	10785	ENSMUSG00000100929.1	chr1:20945711:20946914:1204:+	Gm28064	predicted gene 28064 [Source:MGI Symbol;Acc:MGI:5578770]
chr1	20936689	20937021	peaks258	2.2302	0.0225433232238848	0.964906091312748	0.998453136070119	36	14	11	17	20	22	32.5580403557983	14.9374922457234	11.5868197106749	17.6956692282331	18.2381021580175	22.8022647723697	ENSMUST00000189400.6,ENSMUST00000068880.13	3'UTR	ENSMUST00000185639.1	8856	ENSMUSG00000100929.1	chr1:20945711:20946914:1204:+	Gm28064	predicted gene 28064 [Source:MGI Symbol;Acc:MGI:5578770]
chr1	20951161	20952224	peaks259	26.14515	0.107286136205376	0.670272096290068	0.984413940637327	207	117	149	94	165	181	187.20873204584	124.834756624974	156.948739717324	97.8466416149361	150.464342803644	187.600451081769	ENSMUST00000038447.5	Promoter1k	ENSMUST00000038447.5	5	ENSMUSG00000041809.5	chr1:20951688:20990841:39154:+	Efhc1	EF-hand domain (C-terminal) containing 1 [Source:MGI Symbol;Acc:MGI:1919127]
chr1	20967202	20967560	peaks260	2.02365	-0.878001928995668	0.21355550358916	0.982050041904818	7	12	3	9	24	9	6.330730069183	12.8035647820486	3.16004173927497	9.36829547377047	21.885722589621	9.32819922506031	ENSMUST00000038447.5	Exon	ENSMUST00000038447.5	15693	ENSMUSG00000041809.5	chr1:20951688:20990841:39154:+	Efhc1	EF-hand domain (C-terminal) containing 1 [Source:MGI Symbol;Acc:MGI:1919127]
chr1	21002546	21003306	peaks261	6.59709	-0.104618252187175	0.74063048939276	0.988962842309053	113	48	57	75	62	93	102.196071116811	51.2142591281945	60.0407930462245	78.0691289480873	56.5381166898541	96.3913919922899	ENSMUST00000037998.5	Exon	ENSMUST00000038447.5	51238	ENSMUSG00000041809.5	chr1:20951688:20990841:39154:+	Efhc1	EF-hand domain (C-terminal) containing 1 [Source:MGI Symbol;Acc:MGI:1919127]
chr1	21008305	21008634	peaks262	2.22763	-0.307644232109512	0.421458137541115	0.982050041904818	42	28	28	24	47	51	37.984380415098	29.8749844914468	29.4937228998998	24.9821212633879	42.859540071341	52.8597956086751	ENSMUST00000037998.5	Intron	ENSMUST00000038447.5	56782	ENSMUSG00000041809.5	chr1:20951688:20990841:39154:+	Efhc1	EF-hand domain (C-terminal) containing 1 [Source:MGI Symbol;Acc:MGI:1919127]
chr1	21014664	21015056	peaks263	2.92891	-0.725398911579255	0.0862708232709386	0.982050041904818	20	26	15	29	33	40	18.0878001976657	27.741057027772	15.8002086963749	30.1867298599271	30.0928685607288	41.4586632224903	ENSMUST00000037998.5	Intron	ENSMUST00000038447.5	63172	ENSMUSG00000041809.5	chr1:20951688:20990841:39154:+	Efhc1	EF-hand domain (C-terminal) containing 1 [Source:MGI Symbol;Acc:MGI:1919127]
chr1	21027549	21027901	peaks264	2.71534	-0.266514556767999	0.600374959217869	0.982949907511859	18	9	26	25	18	21	16.2790201778991	9.60267358653646	27.3870284070498	26.0230429826958	16.4142919422157	21.7657981918074	ENSMUST00000037998.5	Intron	ENSMUST00000037998.5	51504	ENSMUSG00000041779.5	chr1:20996299:21079229:82931:-	Tram2	translocating chain-associating membrane protein 2 [Source:MGI Symbol;Acc:MGI:1924817]
chr1	21037907	21038169	peaks265	3.82689	0.573660349783352	0.159704654480881	0.982050041904818	39	39	24	20	23	26	35.2712103854481	41.611585541658	25.2803339141998	20.8184343861566	20.9738174817201	26.9481310946187	ENSMUST00000037998.5	Intron	ENSMUST00000037998.5	41191	ENSMUSG00000041779.5	chr1:20996299:21079229:82931:-	Tram2	translocating chain-associating membrane protein 2 [Source:MGI Symbol;Acc:MGI:1924817]
chr1	21052570	21053122	peaks266	4.12378	-0.0763715552125565	0.831536528028674	0.994545877011488	70	32	37	32	67	48	63.30730069183	34.1428394187963	38.9738481177247	33.3094950178506	61.0976422293585	49.7503958669883	ENSMUST00000037998.5	Intron	ENSMUST00000037998.5	26383	ENSMUSG00000041779.5	chr1:20996299:21079229:82931:-	Tram2	translocating chain-associating membrane protein 2 [Source:MGI Symbol;Acc:MGI:1924817]
chr1	21054120	21054368	peaks267	3.00731	-0.927259963350738	0.070028218535589	0.982050041904818	17	8	23	23	21	47	15.3746301680159	8.53570985469908	24.2269866677748	23.9411995440801	19.1500072659183	48.7139292864261	ENSMUST00000037998.5	Intron	ENSMUST00000037998.5	24985	ENSMUSG00000041779.5	chr1:20996299:21079229:82931:-	Tram2	translocating chain-associating membrane protein 2 [Source:MGI Symbol;Acc:MGI:1924817]
chr1	21064478	21064863	peaks268	3.36363	-0.313216771645452	0.537438063848483	0.982050041904818	19	23	15	10	27	35	17.1834101877824	24.5401658322599	15.8002086963749	10.4092171930783	24.6214379133236	36.276330319679	ENSMUST00000037998.5	Intron	ENSMUST00000037998.5	14558	ENSMUSG00000041779.5	chr1:20996299:21079229:82931:-	Tram2	translocating chain-associating membrane protein 2 [Source:MGI Symbol;Acc:MGI:1924817]
chr1	21078516	21079785	peaks269	13.45545	-0.0365347096130368	0.868181584709266	0.995902173335422	207	123	137	135	162	181	187.20873204584	131.236539015998	144.308572760224	140.524432106557	147.728627479941	187.600451081769	ENSMUST00000037998.5,ENSMUST00000186612.1	Promoter1k	ENSMUST00000037998.5	78	ENSMUSG00000041779.5	chr1:20996299:21079229:82931:-	Tram2	translocating chain-associating membrane protein 2 [Source:MGI Symbol;Acc:MGI:1924817]
chr1	21095375	21095640	peaks270	1.72858	-1.31300078483231	0.104389218718127	0.982050041904818	7	5	2	10	5	19	6.330730069183	5.33481865918692	2.10669449284998	10.4092171930783	4.55952553950437	19.6928650306829	NA	Intergenic	ENSMUST00000186612.1	15394	ENSMUSG00000099971.1	chr1:21080114:21081748:1635:+	Gm28287	predicted gene 28287 [Source:MGI Symbol;Acc:MGI:5578993]
chr1	21146934	21147327	peaks271	5.441	-0.711920409834971	0.0967282352719546	0.982050041904818	17	20	20	36	35	24	15.3746301680159	21.3392746367477	21.0669449284998	37.4731818950819	31.9166787765306	24.8751979334942	NA	Intergenic	ENSMUST00000189119.1	31857	ENSMUSG00000100819.1	chr1:21178988:21187427:8440:+	Gm2693	predicted gene 2693 [Source:MGI Symbol;Acc:MGI:3780862]
chr1	21160512	21160793	peaks272	1.93667	-0.410231781452197	0.35080212400911	0.982050041904818	16	20	27	30	25	30	14.4702401581326	21.3392746367477	28.4403756534748	31.2276515792349	22.7976276975218	31.0939974168677	NA	Intergenic	ENSMUST00000189119.1	18335	ENSMUSG00000100819.1	chr1:21178988:21187427:8440:+	Gm2693	predicted gene 2693 [Source:MGI Symbol;Acc:MGI:3780862]
chr1	21162590	21162846	peaks273	1.78992	0.582164933811587	0.174078656866442	0.982050041904818	30	30	28	17	27	16	27.1317002964986	32.0089119551215	29.4937228998998	17.6956692282331	24.6214379133236	16.5834652889961	NA	Intergenic	ENSMUST00000189119.1	16270	ENSMUSG00000100819.1	chr1:21178988:21187427:8440:+	Gm2693	predicted gene 2693 [Source:MGI Symbol;Acc:MGI:3780862]
chr1	21166123	21166915	peaks274	7.24172	0.197050992688972	0.520214653002546	0.982050041904818	84	54	54	45	52	70	75.968760830196	57.6160415192188	56.8807513069495	46.8414773688524	47.4190656108454	72.552660639358	NA	Intergenic	ENSMUST00000189119.1	12469	ENSMUSG00000100819.1	chr1:21178988:21187427:8440:+	Gm2693	predicted gene 2693 [Source:MGI Symbol;Acc:MGI:3780862]
chr1	21206387	21207010	peaks275	5.54559	0.790664926280386	0.0274117911381177	0.982050041904818	93	47	41	39	29	35	84.1082709191456	50.1472953963571	43.1872371034247	40.5959470530054	26.4452481291253	36.276330319679	NA	Intergenic	ENSMUST00000027065.11	11876	ENSMUSG00000025933.15	chr1:21218575:21230167:11593:+	Tmem14a	transmembrane protein 14A [Source:MGI Symbol;Acc:MGI:1922962]
chr1	21207590	21208165	peaks276	4.29428	-0.211173882603496	0.546004906860268	0.982050041904818	30	40	57	50	58	43	27.1317002964986	42.6785492734954	60.0407930462245	52.0460859653915	52.8904962582506	44.5680629641771	NA	Intergenic	ENSMUST00000027065.11	10697	ENSMUSG00000025933.15	chr1:21218575:21230167:11593:+	Tmem14a	transmembrane protein 14A [Source:MGI Symbol;Acc:MGI:1922962]
chr1	21208624	21208885	peaks277	2.19533	-0.101904677517595	0.793942099119102	0.993299404766233	44	25	23	29	41	29	39.7931604348646	26.6740932959346	24.2269866677748	30.1867298599271	37.3881094239358	30.0575308363055	NA	Intergenic	ENSMUST00000027065.11	9820	ENSMUSG00000025933.15	chr1:21218575:21230167:11593:+	Tmem14a	transmembrane protein 14A [Source:MGI Symbol;Acc:MGI:1922962]
chr1	21218340	21219042	peaks278	23.80422	-0.0975412485811633	0.738724280302392	0.988962842309053	143	65	74	85	86	126	129.32777141331	69.35264256943	77.9476962354494	88.4783461411656	78.4238392794751	130.594789150844	ENSMUST00000027065.11,ENSMUST00000027064.7	Promoter1k	ENSMUST00000027064.7	29	ENSMUSG00000025933.15	chr1:21218575:21230167:11593:+	Tmem14a	transmembrane protein 14A [Source:MGI Symbol;Acc:MGI:1922962]
chr1	21249283	21249638	peaks279	1.69877	-0.453429495498549	0.31532118147665	0.982050041904818	24	15	19	29	20	30	21.7053602371989	16.0044559775608	20.0135976820748	30.1867298599271	18.2381021580175	31.0939974168677	ENSMUST00000027067.14,ENSMUST00000121676.7	Intron	ENSMUST00000121676.7	8854	ENSMUSG00000025934.15	chr1:21240589:21265661:25073:+	Gsta3	glutathione S-transferase; alpha 3 [Source:MGI Symbol;Acc:MGI:95856]
chr1	21269103	21269578	peaks280	2.91152	0.0630239129467593	0.878052236859985	0.996234419727927	43	26	31	24	24	47	38.8887704249813	27.741057027772	32.6537646391747	24.9821212633879	21.885722589621	48.7139292864261	ENSMUST00000185842.1,ENSMUST00000178379.2	Promoter2-3k	ENSMUST00000185842.1	2252	ENSMUSG00000099343.1	chr1:21250359:21271593:21235:-	Gm28836	predicted gene 28836 [Source:MGI Symbol;Acc:MGI:5579542]
chr1	21271416	21271737	peaks281	8.91647	-0.369832710097768	0.363136715035675	0.982050041904818	39	18	37	23	55	45	35.2712103854481	19.2053471730729	38.9738481177247	23.9411995440801	50.154780934548	46.6409961253016	ENSMUST00000185842.1,ENSMUST00000178379.2	Promoter1k	ENSMUST00000185842.1	16	ENSMUSG00000099343.1	chr1:21250359:21271593:21235:-	Gm28836	predicted gene 28836 [Source:MGI Symbol;Acc:MGI:5579542]
chr1	21391279	21391602	peaks282	3.33419	0.242000026598709	0.702317796056512	0.986690253829351	28	6	10	13	9	14	25.322920276732	6.40178239102431	10.5334724642499	13.5319823510018	8.20714597110786	14.5105321278716	ENSMUST00000126985.2	Promoter1k	ENSMUST00000126985.2	535	ENSMUSG00000085679.2	chr1:21390906:21391101:196:+	Gm16328	predicted gene 16328 [Source:MGI Symbol;Acc:MGI:3840127]
chr1	21399201	21399477	peaks283	2.58391	-0.638430622058492	0.218970281053294	0.982050041904818	15	12	11	15	26	19	13.5658501482493	12.8035647820486	11.5868197106749	15.6138257896175	23.7095328054227	19.6928650306829	ENSMUST00000029667.12,ENSMUST00000115300.7	3'UTR	ENSMUST00000126985.2	8433	ENSMUSG00000085679.2	chr1:21390906:21391101:196:+	Gm16328	predicted gene 16328 [Source:MGI Symbol;Acc:MGI:3840127]
chr1	21464305	21464599	peaks284	2.23967	-0.0116602009299234	0.98714747473577	0.999021764047367	25	4	5	15	11	7	22.6097502470821	4.26785492734954	5.26673623212496	15.6138257896175	10.0309561869096	7.2552660639358	ENSMUST00000173058.7,ENSMUST00000029667.12,ENSMUST00000173404.1,ENSMUST00000115300.7	Intron	ENSMUST00000192487.1	7435	ENSMUSG00000104138.1	chr1:21454691:21457017:2327:-	Gm36949	predicted gene; 36949 [Source:MGI Symbol;Acc:MGI:5610177]
chr1	21544536	21544969	peaks285	2.8458	-0.714211275607013	0.183866465244251	0.982050041904818	23	12	10	26	12	34	20.8009702273156	12.8035647820486	10.5334724642499	27.0639647020036	10.9428612948105	35.2398637391167	ENSMUST00000173404.1,ENSMUST00000173058.7,ENSMUST00000029667.12,ENSMUST00000115300.7	Intron	ENSMUST00000119064.1	31697	ENSMUSG00000082935.3	chr1:21511933:21513056:1124:-	Gm7658	predicted gene 7658 [Source:MGI Symbol;Acc:MGI:3648029]
chr1	21960380	21961263	peaks286	4.68528	-0.154425303216098	0.623650899565292	0.983295721210097	71	59	45	42	71	83	64.2116907017133	62.9508601784057	47.4006260891246	43.7187122109289	64.745262660962	86.0267261866673	ENSMUST00000181002.1,ENSMUST00000029667.12,ENSMUST00000173058.7,ENSMUST00000173404.1,ENSMUST00000115300.7	Promoter1k	ENSMUST00000029667.12,ENSMUST00000173058.7,ENSMUST00000173404.1	759	ENSMUSG00000028033.16	chr1:21398403:21961942:563540:-	Kcnq5	potassium voltage-gated channel; subfamily Q; member 5 [Source:MGI Symbol;Acc:MGI:1924937]
chr1	21961746	21962512	peaks287	8.48846	0.0703340364571051	0.799268999489044	0.993493708500494	105	61	63	71	69	77	94.960951037745	65.0847876420805	66.3608765247745	73.905442070856	62.9214524451603	79.8079267032938	ENSMUST00000029667.12,ENSMUST00000173058.7,ENSMUST00000173404.1,ENSMUST00000115300.7	Promoter1k	ENSMUST00000115300.7	187	ENSMUSG00000028033.16	chr1:21398403:21961942:563540:-	Kcnq5	potassium voltage-gated channel; subfamily Q; member 5 [Source:MGI Symbol;Acc:MGI:1924937]
chr1	22006517	22007038	peaks288	5.31183	-0.401042825917669	0.355891332884083	0.982050041904818	70	21	20	37	40	65	63.30730069183	22.4062383685851	21.0669449284998	38.5141036143897	36.4762043160349	67.3703277365467	NA	Intergenic	ENSMUST00000189850.1	23837	ENSMUSG00000099692.1	chr1:22030064:22030615:552:-	Gm5696	predicted gene 5696 [Source:MGI Symbol;Acc:MGI:3647717]
chr1	22120583	22120928	peaks289	3.47987	-0.899977203979635	0.0828110905791247	0.982050041904818	27	8	8	23	30	26	24.4185302668487	8.53570985469908	8.42677797139993	23.9411995440801	27.3571532370262	26.9481310946187	NA	Intergenic	ENSMUST00000189850.1	90141	ENSMUSG00000099692.1	chr1:22030064:22030615:552:-	Gm5696	predicted gene 5696 [Source:MGI Symbol;Acc:MGI:3647717]
chr1	22181366	22182153	peaks290	6.50872	0.0054059474268441	0.988885368309515	0.99907221942516	59	32	22	38	33	40	53.3590105831139	34.1428394187963	23.1736394213498	39.5550253336976	30.0928685607288	41.4586632224903	NA	Intergenic	ENSMUST00000190225.1	56089	ENSMUSG00000100418.1	chr1:22237849:22238295:447:+	Gm28239	predicted gene 28239 [Source:MGI Symbol;Acc:MGI:5578945]
chr1	22261980	22262311	peaks291	3.79674	-0.734203244101179	0.181832640397552	0.982050041904818	19	11	10	12	19	35	17.1834101877824	11.7366010502112	10.5334724642499	12.491060631694	17.3261970501166	36.276330319679	NA	Intergenic	ENSMUST00000190225.1	24297	ENSMUSG00000100418.1	chr1:22237849:22238295:447:+	Gm28239	predicted gene 28239 [Source:MGI Symbol;Acc:MGI:5578945]
chr1	22305943	22306201	peaks292	1.52655	-0.884776092492694	0.146800942389841	0.982050041904818	13	7	8	22	22	8	11.7570701284827	7.46874612286169	8.42677797139993	22.9002778247723	20.0619123738192	8.29173264449806	ENSMUST00000164877.7,ENSMUST00000097811.9,ENSMUST00000115273.8,ENSMUST00000097809.9,ENSMUST00000081544.12,ENSMUST00000097810.9	Intron	ENSMUST00000164877.7	9733	ENSMUSG00000041670.16	chr1:22286251:22805994:519744:-	Rims1	regulating synaptic membrane exocytosis 1 [Source:MGI Symbol;Acc:MGI:2152971]
chr1	22320953	22321708	peaks293	8.64655	-0.330305024381352	0.259083149383727	0.982050041904818	90	52	44	83	84	66	81.3951008894957	55.482114055544	46.3472788426996	86.3965027025499	76.6000290636734	68.406794317109	ENSMUST00000097811.9,ENSMUST00000115273.8,ENSMUST00000097809.9,ENSMUST00000081544.12,ENSMUST00000097810.9	Intron	ENSMUST00000164877.7	5526	ENSMUSG00000041670.16	chr1:22286251:22805994:519744:-	Rims1	regulating synaptic membrane exocytosis 1 [Source:MGI Symbol;Acc:MGI:2152971]
chr1	22533164	22533631	peaks294	6.50872	-0.336518376055053	0.366695239674029	0.982050041904818	48	26	24	39	52	33	43.4107204743977	27.741057027772	25.2803339141998	40.5959470530054	47.4190656108454	34.2033971585545	ENSMUST00000097811.9,ENSMUST00000081544.12,ENSMUST00000097809.9,ENSMUST00000115273.8,ENSMUST00000097810.9	Exon	ENSMUST00000180414.1	207366	ENSMUSG00000097642.1	chr1:22740764:22741565:802:+	Gm26866	predicted gene; 26866 [Source:MGI Symbol;Acc:MGI:5477360]
chr1	22557341	22557648	peaks295	2.24035	0.074101679035076	0.894449184157666	0.997074966565505	20	18	12	15	8	24	18.0878001976657	19.2053471730729	12.6401669570999	15.6138257896175	7.29524086320699	24.8751979334942	ENSMUST00000218140.1,ENSMUST00000097811.9,ENSMUST00000097809.9,ENSMUST00000097810.9,ENSMUST00000115273.8,ENSMUST00000081544.12	Intron	ENSMUST00000180414.1	183269	ENSMUSG00000097642.1	chr1:22740764:22741565:802:+	Gm26866	predicted gene; 26866 [Source:MGI Symbol;Acc:MGI:5477360]
chr1	22612042	22612334	peaks296	1.98852	-0.474268444590487	0.511952040735675	0.982050041904818	9	14	10	34	9	3	8.13951008894957	14.9374922457234	10.5334724642499	35.3913384564662	8.20714597110786	3.10939974168677	ENSMUST00000115273.8,ENSMUST00000097811.9,ENSMUST00000081544.12,ENSMUST00000218140.1,ENSMUST00000097810.9,ENSMUST00000097809.9	Intron	ENSMUST00000180414.1	128576	ENSMUSG00000097642.1	chr1:22740764:22741565:802:+	Gm26866	predicted gene; 26866 [Source:MGI Symbol;Acc:MGI:5477360]
chr1	22639807	22640166	peaks297	2.57397	0.879252085709921	0.12376430039817	0.982050041904818	28	34	14	10	6	25	25.322920276732	36.2767668824711	14.7468614499499	10.4092171930783	5.47143064740524	25.9116645140564	ENSMUST00000115273.8,ENSMUST00000218140.1,ENSMUST00000097809.9,ENSMUST00000097811.9,ENSMUST00000081544.12,ENSMUST00000097810.9	Intron	ENSMUST00000180414.1	100777	ENSMUSG00000097642.1	chr1:22740764:22741565:802:+	Gm26866	predicted gene; 26866 [Source:MGI Symbol;Acc:MGI:5477360]
chr1	22649671	22650142	peaks298	3.86561	-0.359796909063617	0.360618965568642	0.982050041904818	33	20	26	37	39	26	29.8448703261484	21.3392746367477	27.3870284070498	38.5141036143897	35.5642992081341	26.9481310946187	ENSMUST00000115273.8,ENSMUST00000218140.1,ENSMUST00000097809.9,ENSMUST00000097811.9,ENSMUST00000081544.12,ENSMUST00000097810.9	Intron	ENSMUST00000180414.1	90857	ENSMUSG00000097642.1	chr1:22740764:22741565:802:+	Gm26866	predicted gene; 26866 [Source:MGI Symbol;Acc:MGI:5477360]
chr1	22752244	22752547	peaks299	4.16332	0.91687493380944	0.105424807499782	0.982050041904818	43	7	27	15	13	12	38.8887704249813	7.46874612286169	28.4403756534748	15.6138257896175	11.8547664027114	12.4375989667471	ENSMUST00000115273.8,ENSMUST00000097811.9,ENSMUST00000081544.12,ENSMUST00000097810.9,ENSMUST00000097809.9,ENSMUST00000218140.1	Intron	ENSMUST00000180414.1	11632	ENSMUSG00000097642.1	chr1:22740764:22741565:802:+	Gm26866	predicted gene; 26866 [Source:MGI Symbol;Acc:MGI:5477360]
chr1	22777880	22778203	peaks300	2.341	-0.289515026852354	0.543714059934922	0.982050041904818	16	21	16	25	25	16	14.4702401581326	22.4062383685851	16.8535559427999	26.0230429826958	22.7976276975218	16.5834652889961	ENSMUST00000115273.8,ENSMUST00000097811.9,ENSMUST00000081544.12,ENSMUST00000097810.9,ENSMUST00000097809.9,ENSMUST00000218140.1	Intron	ENSMUST00000097809.9,ENSMUST00000097810.9,ENSMUST00000097811.9,ENSMUST00000081544.12,ENSMUST00000115273.8	27682	ENSMUSG00000041670.16	chr1:22286251:22805994:519744:-	Rims1	regulating synaptic membrane exocytosis 1 [Source:MGI Symbol;Acc:MGI:2152971]
chr1	22803553	22803815	peaks301	4.08853	0.262489013365854	0.558648071714534	0.982050041904818	42	17	24	25	28	16	37.984380415098	18.1383834412355	25.2803339141998	26.0230429826958	25.5333430212245	16.5834652889961	ENSMUST00000097809.9,ENSMUST00000097810.9,ENSMUST00000097811.9,ENSMUST00000081544.12,ENSMUST00000115273.8	Promoter1-2k	ENSMUST00000097809.9,ENSMUST00000097810.9,ENSMUST00000097811.9,ENSMUST00000081544.12,ENSMUST00000115273.8	2040	ENSMUSG00000041670.16	chr1:22286251:22805994:519744:-	Rims1	regulating synaptic membrane exocytosis 1 [Source:MGI Symbol;Acc:MGI:2152971]
chr1	22804306	22804612	peaks302	1.94974	-0.255164024404635	0.525427807297936	0.982050041904818	34	29	19	27	31	40	30.7492603360317	30.9419482232842	20.0135976820748	28.1048864213114	28.2690583449271	41.4586632224903	ENSMUST00000097809.9,ENSMUST00000097810.9,ENSMUST00000097811.9,ENSMUST00000081544.12,ENSMUST00000115273.8,ENSMUST00000218140.1	Promoter1-2k	ENSMUST00000097809.9,ENSMUST00000097810.9,ENSMUST00000097811.9,ENSMUST00000081544.12,ENSMUST00000115273.8	1265	ENSMUSG00000041670.16	chr1:22286251:22805994:519744:-	Rims1	regulating synaptic membrane exocytosis 1 [Source:MGI Symbol;Acc:MGI:2152971]
chr1	22805168	22805646	peaks303	7.69345	-0.12718206301419	0.688231038365744	0.985611044553108	65	39	45	42	58	63	58.7853506424136	41.611585541658	47.4006260891246	43.7187122109289	52.8904962582506	65.2973945754222	ENSMUST00000097809.9,ENSMUST00000097810.9,ENSMUST00000097811.9,ENSMUST00000081544.12,ENSMUST00000115273.8,ENSMUST00000218140.1	Promoter1k	ENSMUST00000097809.9,ENSMUST00000097810.9,ENSMUST00000097811.9,ENSMUST00000081544.12,ENSMUST00000115273.8	317	ENSMUSG00000041670.16	chr1:22286251:22805994:519744:-	Rims1	regulating synaptic membrane exocytosis 1 [Source:MGI Symbol;Acc:MGI:2152971]
chr1	22806245	22806706	peaks304	7.38139	-0.235659236211382	0.419452690763188	0.982050041904818	65	45	53	53	68	72	58.7853506424136	48.0133679326823	55.8274040605246	55.168851123315	62.0095473372594	74.6255938004825	ENSMUST00000097809.9,ENSMUST00000097810.9,ENSMUST00000097811.9,ENSMUST00000081544.12,ENSMUST00000115273.8,ENSMUST00000218140.1	Promoter1k	ENSMUST00000218140.1	482	ENSMUSG00000041670.16	chr1:22286251:22805994:519744:-	Rims1	regulating synaptic membrane exocytosis 1 [Source:MGI Symbol;Acc:MGI:2152971]
chr1	22847579	22847886	peaks305	4.91886	0.380990887635177	0.431514934037195	0.982050041904818	42	11	27	17	24	20	37.984380415098	11.7366010502112	28.4403756534748	17.6956692282331	21.885722589621	20.7293316112451	NA	Intergenic	ENSMUST00000218140.1	41739	ENSMUSG00000041670.16	chr1:22286251:22805994:519744:-	Rims1	regulating synaptic membrane exocytosis 1 [Source:MGI Symbol;Acc:MGI:2152971]
chr1	22863476	22863879	peaks306	2.58391	-0.636800896943215	0.28544066694549	0.982050041904818	11	25	5	24	31	11	9.94829010871614	26.6740932959346	5.26673623212496	24.9821212633879	28.2690583449271	11.4011323861848	NA	Intergenic	ENSMUST00000218140.1	57684	ENSMUSG00000041670.16	chr1:22286251:22805994:519744:-	Rims1	regulating synaptic membrane exocytosis 1 [Source:MGI Symbol;Acc:MGI:2152971]
chr1	22971887	22972121	peaks307	1.52655	-0.406545383592205	0.489450205980246	0.982050041904818	17	4	16	16	18	15	15.3746301680159	4.26785492734954	16.8535559427999	16.6547475089253	16.4142919422157	15.5469987084339	NA	Intergenic	ENSMUST00000190510.1	15121	ENSMUSG00000101468.1	chr1:22984863:22987125:2263:-	Gm7761	predicted gene 7761 [Source:MGI Symbol;Acc:MGI:3643583]
chr1	23005434	23005658	peaks308	2.17277	0.612441003459697	0.298032630951293	0.982050041904818	28	15	9	10	16	8	25.322920276732	16.0044559775608	9.48012521782493	10.4092171930783	14.590481726414	8.29173264449806	NA	Intergenic	ENSMUST00000190510.1	18421	ENSMUSG00000101468.1	chr1:22984863:22987125:2263:-	Gm7761	predicted gene 7761 [Source:MGI Symbol;Acc:MGI:3643583]
chr1	23255886	23256226	peaks309	14.63914	0.23811520946512	0.445624994315189	0.982050041904818	69	54	62	48	76	36	62.4029106819467	57.6160415192188	65.3075292783495	49.9642425267759	69.3047882004664	37.3127969002413	ENSMUST00000193885.1	Promoter1k	ENSMUST00000193885.1	351	ENSMUSG00000102766.1	chr1:23255685:23256407:723:-	Gm6420	predicted gene 6420 [Source:MGI Symbol;Acc:MGI:3644588]
chr1	23269765	23270033	peaks310	2.60939	0.288680230054308	0.667301707791248	0.984413940637327	16	16	14	24	2	11	14.4702401581326	17.0714197093982	14.7468614499499	24.9821212633879	1.82381021580175	11.4011323861848	ENSMUST00000083471.3	Promoter2-3k	ENSMUST00000083471.3	2370	ENSMUSG00000065405.3	chr1:23272269:23272339:71:+	Mir30a	microRNA 30a [Source:MGI Symbol;Acc:MGI:2676907]
chr1	23311309	23311588	peaks311	6.10152	0.148843476671257	0.795164983517725	0.993493708500494	26	18	16	6	38	12	23.5141402569654	19.2053471730729	16.8535559427999	6.24553031584698	34.6523941002332	12.4375989667471	NA	Intergenic	ENSMUST00000190910.1	17720	ENSMUSG00000100775.1	chr1:23293729:23294075:347:+	Gm29107	predicted gene 29107 [Source:MGI Symbol;Acc:MGI:5579813]
chr1	23320765	23321406	peaks312	4.17693	0.445018340908207	0.193129544663502	0.982050041904818	67	37	43	37	40	31	60.5941306621801	39.4776580779832	45.2939315962746	38.5141036143897	36.4762043160349	32.13046399743	NA	Intergenic	ENSMUST00000189078.1	25513	ENSMUSG00000101226.1	chr1:23345956:23346599:644:-	Gm20954	predicted gene; 20954 [Source:MGI Symbol;Acc:MGI:5434309]
chr1	23351961	23352361	peaks313	3.50806	0.423286558024999	0.353898139777217	0.982050041904818	34	18	29	26	15	19	30.7492603360317	19.2053471730729	30.5470701463248	27.0639647020036	13.6785766185131	19.6928650306829	NA	Intergenic	ENSMUST00000189078.1	5562	ENSMUSG00000101226.1	chr1:23345956:23346599:644:-	Gm20954	predicted gene; 20954 [Source:MGI Symbol;Acc:MGI:5434309]
chr1	23361560	23361805	peaks314	4.17693	0.324810866060467	0.565100882517665	0.982050041904818	29	8	15	14	15	12	26.2273102866153	8.53570985469908	15.8002086963749	14.5729040703096	13.6785766185131	12.4375989667471	NA	Intergenic	ENSMUST00000189078.1	15084	ENSMUSG00000101226.1	chr1:23345956:23346599:644:-	Gm20954	predicted gene; 20954 [Source:MGI Symbol;Acc:MGI:5434309]
chr1	23377524	23377942	peaks315	8.04372	-0.290020343627544	0.445372958212051	0.982050041904818	56	35	22	51	34	51	50.645840553464	37.3437306143085	23.1736394213498	53.0870076846994	31.0047736686297	52.8597956086751	ENSMUST00000027343.5	Intron	ENSMUST00000027343.5	5442	ENSMUSG00000026158.11	chr1:23366424:23383175:16752:-	Ogfrl1	opioid growth factor receptor-like 1 [Source:MGI Symbol;Acc:MGI:1917405]
chr1	23383312	23383619	peaks316	12.18549	0.311406214673509	0.244327760953415	0.982050041904818	77	72	80	58	67	62	69.638030761013	76.8213886922917	84.2677797139993	60.3734597198542	61.0976422293585	64.2609279948599	ENSMUST00000027343.5	Promoter1k	ENSMUST00000027343.5	291	ENSMUSG00000026158.11	chr1:23366424:23383175:16752:-	Ogfrl1	opioid growth factor receptor-like 1 [Source:MGI Symbol;Acc:MGI:1917405]
chr1	23392304	23392562	peaks317	2.23456	0.590820105422625	0.252720355293985	0.982050041904818	18	24	17	11	16	13	16.2790201778991	25.6071295640972	17.9069031892249	11.4501389123861	14.590481726414	13.4740655473093	NA	Intergenic	ENSMUST00000027343.5	9258	ENSMUSG00000026158.11	chr1:23366424:23383175:16752:-	Ogfrl1	opioid growth factor receptor-like 1 [Source:MGI Symbol;Acc:MGI:1917405]
chr1	23395864	23396208	peaks318	3.00784	-0.881327394268658	0.122320758721089	0.982050041904818	12	9	15	27	33	8	10.8526801185994	9.60267358653646	15.8002086963749	28.1048864213114	30.0928685607288	8.29173264449806	NA	Intergenic	ENSMUST00000027343.5	12861	ENSMUSG00000026158.11	chr1:23366424:23383175:16752:-	Ogfrl1	opioid growth factor receptor-like 1 [Source:MGI Symbol;Acc:MGI:1917405]
chr1	23488461	23488767	peaks319	2.55104	-0.871603694288404	0.0941525073493368	0.982050041904818	12	16	9	26	28	15	10.8526801185994	17.0714197093982	9.48012521782493	27.0639647020036	25.5333430212245	15.5469987084339	NA	Intergenic	ENSMUST00000180769.1	9075	ENSMUSG00000097920.1	chr1:23479539:23480527:989:+	Gm7784	predicted gene 7784 [Source:MGI Symbol;Acc:MGI:3645448]
chr1	23491475	23491789	peaks320	2.61335	0.579626866849066	0.330116069231123	0.982050041904818	22	8	23	12	18	6	19.8965802174323	8.53570985469908	24.2269866677748	12.491060631694	16.4142919422157	6.21879948337354	NA	Intergenic	ENSMUST00000180769.1	12093	ENSMUSG00000097920.1	chr1:23479539:23480527:989:+	Gm7784	predicted gene 7784 [Source:MGI Symbol;Acc:MGI:3645448]
chr1	23515091	23515753	peaks321	5.00733	-0.118576691405531	0.787155580076668	0.992307349308747	65	13	32	37	51	30	58.7853506424136	13.870528513886	33.7071118855997	38.5141036143897	46.5071605029445	31.0939974168677	NA	Intergenic	ENSMUST00000180769.1	35883	ENSMUSG00000097920.1	chr1:23479539:23480527:989:+	Gm7784	predicted gene 7784 [Source:MGI Symbol;Acc:MGI:3645448]
chr1	23555923	23556477	peaks322	10.03282	0.583051958643085	0.0799041530078274	0.982050041904818	74	44	45	36	42	31	66.9248607313632	46.9464042008449	47.4006260891246	37.4731818950819	38.3000145318367	32.13046399743	NA	Intergenic	ENSMUST00000191140.1	18387	ENSMUSG00000099503.1	chr1:23574587:23596664:22078:+	Gm28822	predicted gene 28822 [Source:MGI Symbol;Acc:MGI:5579528]
chr1	23627803	23628063	peaks323	2.83284	0.681815092471424	0.443650077478388	0.982050041904818	24	5	2	5	12	2	21.7053602371989	5.33481865918692	2.10669449284998	5.20460859653915	10.9428612948105	2.07293316112451	NA	Intergenic	ENSMUST00000191140.1	53346	ENSMUSG00000099503.1	chr1:23574587:23596664:22078:+	Gm28822	predicted gene 28822 [Source:MGI Symbol;Acc:MGI:5579528]
chr1	23639041	23639343	peaks324	2.18293	-0.351036668145659	0.546751309419203	0.982050041904818	16	12	9	10	13	24	14.4702401581326	12.8035647820486	9.48012521782493	10.4092171930783	11.8547664027114	24.8751979334942	NA	Intergenic	ENSMUST00000191140.1	64605	ENSMUSG00000099503.1	chr1:23574587:23596664:22078:+	Gm28822	predicted gene 28822 [Source:MGI Symbol;Acc:MGI:5579528]
chr1	23654466	23655082	peaks325	4.91886	-0.322647549598658	0.282301892430757	0.982050041904818	68	43	40	57	68	64	61.4985206720634	45.8794404690075	42.1338898569997	59.3325380005463	62.0095473372594	66.3338611559845	NA	Intergenic	ENSMUST00000191140.1	80187	ENSMUSG00000099503.1	chr1:23574587:23596664:22078:+	Gm28822	predicted gene 28822 [Source:MGI Symbol;Acc:MGI:5579528]
chr1	23721452	23721760	peaks326	6.0308	0.219406533895712	0.621358683257605	0.983295721210097	46	26	18	24	19	33	41.6019404546311	27.741057027772	18.9602504356499	24.9821212633879	17.3261970501166	34.2033971585545	NA	Intergenic	ENSMUST00000144602.1	40147	ENSMUSG00000026156.8	chr1:23761753:23849158:87406:+	B3gat2	beta-1;3-glucuronyltransferase 2 (glucuronosyltransferase S) [Source:MGI Symbol;Acc:MGI:2389490]
chr1	23747606	23748055	peaks327	3.39603	-0.418973007598367	0.394980428971809	0.982050041904818	18	28	16	42	15	26	16.2790201778991	29.8749844914468	16.8535559427999	43.7187122109289	13.6785766185131	26.9481310946187	NA	Intergenic	ENSMUST00000144602.1	13922	ENSMUSG00000026156.8	chr1:23761753:23849158:87406:+	B3gat2	beta-1;3-glucuronyltransferase 2 (glucuronosyltransferase S) [Source:MGI Symbol;Acc:MGI:2389490]
chr1	23761507	23763493	peaks328	15.70236	0.16813473173241	0.428167025897984	0.982050041904818	316	166	226	167	242	222	285.787243123118	177.115979485006	238.056477692048	173.833927124408	220.681036112011	230.095580884821	ENSMUST00000144602.1,ENSMUST00000063663.5,ENSMUST00000140583.1	Promoter1k	ENSMUST00000140583.1	489	ENSMUSG00000026156.8	chr1:23761753:23849158:87406:+	B3gat2	beta-1;3-glucuronyltransferase 2 (glucuronosyltransferase S) [Source:MGI Symbol;Acc:MGI:2389490]
chr1	23776125	23776509	peaks329	3.44246	0.199478028345893	0.717138179996872	0.987796377015979	18	24	19	16	7	30	16.2790201778991	25.6071295640972	20.0135976820748	16.6547475089253	6.38333575530611	31.0939974168677	ENSMUST00000144602.1,ENSMUST00000140583.1,ENSMUST00000063663.5	Intron	ENSMUST00000140583.1	14306	ENSMUSG00000026156.8	chr1:23761753:23849158:87406:+	B3gat2	beta-1;3-glucuronyltransferase 2 (glucuronosyltransferase S) [Source:MGI Symbol;Acc:MGI:2389490]
chr1	23806545	23807132	peaks330	3.24482	-0.49123982763921	0.214607963007352	0.982050041904818	36	18	22	31	42	34	32.5580403557983	19.2053471730729	23.1736394213498	32.2685732985427	38.3000145318367	35.2398637391167	ENSMUST00000144602.1,ENSMUST00000140583.1,ENSMUST00000063663.5	Intron	ENSMUST00000140583.1	44828	ENSMUSG00000026156.8	chr1:23761753:23849158:87406:+	B3gat2	beta-1;3-glucuronyltransferase 2 (glucuronosyltransferase S) [Source:MGI Symbol;Acc:MGI:2389490]
chr1	23832782	23833107	peaks331	2.56115	0.664526355772784	0.148318085166351	0.982050041904818	39	36	15	19	21	17	35.2712103854481	38.4106943461459	15.8002086963749	19.7775126668488	19.1500072659183	17.6199318695584	ENSMUST00000063663.5	Intron	ENSMUST00000140583.1	70934	ENSMUSG00000026156.8	chr1:23761753:23849158:87406:+	B3gat2	beta-1;3-glucuronyltransferase 2 (glucuronosyltransferase S) [Source:MGI Symbol;Acc:MGI:2389490]
chr1	23869805	23870081	peaks332	2.66702	0.579102974717527	0.245053356155116	0.982050041904818	15	26	26	16	16	14	13.5658501482493	27.741057027772	27.3870284070498	16.6547475089253	14.590481726414	14.5105321278716	ENSMUST00000129254.7,ENSMUST00000027339.13	Intron	ENSMUST00000129254.7	39746	ENSMUSG00000026155.13	chr1:23845625:23922317:76693:-	Smap1	small ArfGAP 1 [Source:MGI Symbol;Acc:MGI:2138261]
chr1	23893264	23894406	peaks333	4.26366	0.198800468120694	0.46749810730142	0.982050041904818	88	59	68	58	65	65	79.5863208697291	62.9508601784057	71.6276127568994	60.3734597198542	59.2738320135568	67.3703277365467	ENSMUST00000129254.7,ENSMUST00000027339.13	Intron	ENSMUST00000129254.7	15854	ENSMUSG00000026155.13	chr1:23845625:23922317:76693:-	Smap1	small ArfGAP 1 [Source:MGI Symbol;Acc:MGI:2138261]
chr1	23903507	23903738	peaks334	2.62776	0.51092876207788	0.392148523265681	0.982050041904818	27	8	15	7	16	12	24.4185302668487	8.53570985469908	15.8002086963749	7.28645203515481	14.590481726414	12.4375989667471	ENSMUST00000129254.7,ENSMUST00000027339.13	Intron	ENSMUST00000129254.7	6066	ENSMUSG00000026155.13	chr1:23845625:23922317:76693:-	Smap1	small ArfGAP 1 [Source:MGI Symbol;Acc:MGI:2138261]
chr1	23921513	23921774	peaks335	4.49171	0.165568251084398	0.751072790014658	0.990038051943337	35	10	18	16	15	24	31.653650345915	10.6696373183738	18.9602504356499	16.6547475089253	13.6785766185131	24.8751979334942	ENSMUST00000027339.13	Promoter1k	ENSMUST00000027339.13	673	ENSMUSG00000026155.13	chr1:23845625:23922317:76693:-	Smap1	small ArfGAP 1 [Source:MGI Symbol;Acc:MGI:2138261]
chr1	23923144	23923706	peaks336	3.60126	0.0462976091125732	0.910423487167964	0.997189097928668	25	51	39	21	55	40	22.6097502470821	54.4151503237066	41.0805426105747	21.8593561054644	50.154780934548	41.4586632224903	ENSMUST00000027339.13	Promoter1k	ENSMUST00000027339.13	1108	ENSMUSG00000026155.13	chr1:23845625:23922317:76693:-	Smap1	small ArfGAP 1 [Source:MGI Symbol;Acc:MGI:2138261]
chr1	23934824	23935526	peaks337	9.51565	0.0852846138406862	0.769561756423162	0.991705016308351	67	52	53	53	55	55	60.5941306621801	55.482114055544	55.8274040605246	55.168851123315	50.154780934548	57.0056619309241	NA	Intergenic	ENSMUST00000027339.13	12858	ENSMUSG00000026155.13	chr1:23845625:23922317:76693:-	Smap1	small ArfGAP 1 [Source:MGI Symbol;Acc:MGI:2138261]
chr1	23967961	23969367	peaks338	7.19865	0.161917880298655	0.495698736398863	0.982050041904818	128	90	120	101	93	109	115.761921265061	96.0267358653646	126.401669570999	105.133093650091	84.8071750347812	112.974857281286	NA	Intergenic	ENSMUST00000192339.1	36841	ENSMUSG00000102495.1	chr1:24005505:24005894:390:+	Gm26524	predicted gene; 26524 [Source:MGI Symbol;Acc:MGI:5477018]
chr1	24005289	24005903	peaks339	28.82058	0.0917566570026793	0.704923572629976	0.986848095884761	156	85	108	115	104	107	141.084841541793	90.6919172061777	113.761502613899	119.7059977204	94.8381312216908	110.901924120162	ENSMUST00000192339.1,ENSMUST00000027338.3	Promoter1k	ENSMUST00000027338.3	60	ENSMUSG00000026154.4	chr1:23995939:24005656:9718:-	Sdhaf4	succinate dehydrogenase complex assembly factor 4 [Source:MGI Symbol;Acc:MGI:1915252]
chr1	24032882	24033359	peaks340	6.91291	-0.0741534913656504	0.828156829828514	0.994545877011488	46	31	38	35	46	41	41.6019404546311	33.0758756869589	40.0271953641497	36.4322601757741	41.9476349634402	42.4951298030525	ENSMUST00000027337.14,ENSMUST00000187369.6,ENSMUST00000187752.6	Intron	ENSMUST00000027338.3	27465	ENSMUSG00000026154.4	chr1:23995939:24005656:9718:-	Sdhaf4	succinate dehydrogenase complex assembly factor 4 [Source:MGI Symbol;Acc:MGI:1915252]
chr1	24082565	24082951	peaks341	5.72392	0.131080409024256	0.744812490610779	0.989613427677971	40	32	33	21	27	48	36.1756003953314	34.1428394187963	34.7604591320247	21.8593561054644	24.6214379133236	49.7503958669883	ENSMUST00000187752.6,ENSMUST00000027337.14,ENSMUST00000187369.6	Intron	ENSMUST00000187369.6	17424	ENSMUSG00000026153.15	chr1:24011245:24100333:89089:-	Fam135a	family with sequence similarity 135; member A [Source:MGI Symbol;Acc:MGI:1915437]
chr1	24100142	24100797	peaks342	10.04328	0.0160910830490196	0.950115868132772	0.99808551416868	108	72	71	70	91	88	97.6741210673949	76.8213886922917	74.7876544961744	72.8645203515481	82.9833648189795	91.2090590894786	ENSMUST00000187369.6,ENSMUST00000187752.6,ENSMUST00000027337.14,ENSMUST00000192408.1	Promoter1k	ENSMUST00000027337.14	137	ENSMUSG00000026153.15	chr1:24011245:24100333:89089:-	Fam135a	family with sequence similarity 135; member A [Source:MGI Symbol;Acc:MGI:1915437]
chr1	24133839	24134218	peaks343	4.30209	0.67318802661671	0.100348444519717	0.982050041904818	30	35	35	17	25	22	27.1317002964986	37.3437306143085	36.8671536248747	17.6956692282331	22.7976276975218	22.8022647723697	NA	Intergenic	ENSMUST00000180661.1	8754	ENSMUSG00000097670.1	chr1:24125275:24126141:867:+	Gm26607	predicted gene; 26607 [Source:MGI Symbol;Acc:MGI:5477101]
chr1	24194723	24196677	peaks344	6.1521	0.138976936655561	0.539472145171654	0.982050041904818	207	114	147	122	143	159	187.20873204584	121.633865429462	154.842045224474	126.992449755555	130.402430429825	164.798186309399	ENSMUST00000088349.2	Promoter1k	ENSMUST00000088349.2	513	ENSMUSG00000026147.16	chr1:24177610:24252684:75075:+	Col9a1	collagen; type IX; alpha 1 [Source:MGI Symbol;Acc:MGI:88465]
chr1	24267990	24268753	peaks345	7.55039	0.340660087576681	0.259485588103445	0.982050041904818	72	61	51	49	60	38	65.1160807115966	65.0847876420805	53.7207095676746	51.0051642460837	54.7143064740524	39.3857300613658	ENSMUST00000115244.8	Intron	ENSMUST00000088349.2	73185	ENSMUSG00000026147.16	chr1:24177610:24252684:75075:+	Col9a1	collagen; type IX; alpha 1 [Source:MGI Symbol;Acc:MGI:88465]
chr1	24288859	24289566	peaks346	3.37508	0.469631170199815	0.181100840233399	0.982050041904818	56	46	61	29	63	29	50.645840553464	49.0803316645197	64.2541820319245	30.1867298599271	57.450021797755	30.0575308363055	ENSMUST00000115244.8,ENSMUST00000051344.5	Intron	ENSMUST00000088349.2	94026	ENSMUSG00000026147.16	chr1:24177610:24252684:75075:+	Col9a1	collagen; type IX; alpha 1 [Source:MGI Symbol;Acc:MGI:88465]
chr1	24295761	24296129	peaks347	2.02365	0.245507204758346	0.610163159766789	0.982949907511859	17	33	22	20	30	13	15.3746301680159	35.2098031506337	23.1736394213498	20.8184343861566	27.3571532370262	13.4740655473093	ENSMUST00000051344.5,ENSMUST00000115244.8	Intron	ENSMUST00000088349.2	100758	ENSMUSG00000026147.16	chr1:24177610:24252684:75075:+	Col9a1	collagen; type IX; alpha 1 [Source:MGI Symbol;Acc:MGI:88465]
chr1	24302790	24303792	peaks348	6.65397	0.474186355297293	0.0902421158379632	0.982050041904818	91	63	104	53	70	65	82.299490899379	67.2187151057553	109.548113628199	55.168851123315	63.8333575530611	67.3703277365467	ENSMUST00000051344.5,ENSMUST00000115244.8	Exon	ENSMUST00000088349.2	108104	ENSMUSG00000026147.16	chr1:24177610:24252684:75075:+	Col9a1	collagen; type IX; alpha 1 [Source:MGI Symbol;Acc:MGI:88465]
chr1	24361894	24362265	peaks349	1.52031	0.258933688775338	0.625516418354804	0.983295721210097	14	33	15	14	27	13	12.661460138366	35.2098031506337	15.8002086963749	14.5729040703096	24.6214379133236	13.4740655473093	ENSMUST00000115244.8,ENSMUST00000051344.5	Intron	ENSMUST00000088349.2	166893	ENSMUSG00000026147.16	chr1:24177610:24252684:75075:+	Col9a1	collagen; type IX; alpha 1 [Source:MGI Symbol;Acc:MGI:88465]
chr1	24372641	24373031	peaks350	3.50184	-0.283944193080454	0.502905508752652	0.982050041904818	28	18	23	25	25	34	25.322920276732	19.2053471730729	24.2269866677748	26.0230429826958	22.7976276975218	35.2398637391167	ENSMUST00000115244.8,ENSMUST00000051344.5	Intron	ENSMUST00000104275.1	176141	ENSMUSG00000077463.1	chr1:24548841:24548977:137:-	Gm26418	predicted gene; 26418 [Source:MGI Symbol;Acc:MGI:5456195]
chr1	24452375	24452722	peaks351	2.79463	0.411110502089903	0.444412301126791	0.982050041904818	25	8	29	14	19	14	22.6097502470821	8.53570985469908	30.5470701463248	14.5729040703096	17.3261970501166	14.5105321278716	ENSMUST00000051344.5,ENSMUST00000115244.8	Intron	ENSMUST00000104275.1	96428	ENSMUSG00000077463.1	chr1:24548841:24548977:137:-	Gm26418	predicted gene; 26418 [Source:MGI Symbol;Acc:MGI:5456195]
chr1	24491886	24492221	peaks352	3.47987	0.472583673999668	0.331773059628528	0.982050041904818	32	14	22	15	19	15	28.9404803162651	14.9374922457234	23.1736394213498	15.6138257896175	17.3261970501166	15.5469987084339	ENSMUST00000051344.5,ENSMUST00000115244.8	Intron	ENSMUST00000104275.1	56923	ENSMUSG00000077463.1	chr1:24548841:24548977:137:-	Gm26418	predicted gene; 26418 [Source:MGI Symbol;Acc:MGI:5456195]
chr1	24586863	24587575	peaks353	6.45728	-0.153761566822572	0.632323528759627	0.983295721210097	50	34	50	44	61	46	45.2195004941643	36.2767668824711	52.6673623212496	45.8005556495445	55.6262115819533	47.6774627058638	ENSMUST00000051344.5,ENSMUST00000115244.8	Promoter1k	ENSMUST00000051344.5	192	ENSMUSG00000026141.13	chr1:24263994:24587472:323479:-	Col19a1	collagen; type XIX; alpha 1 [Source:MGI Symbol;Acc:MGI:1095415]
chr1	24620522	24620833	peaks354	2.23967	0.580966421983194	0.217804621803864	0.982050041904818	37	17	23	19	15	17	33.4624303656816	18.1383834412355	24.2269866677748	19.7775126668488	13.6785766185131	17.6199318695584	NA	Intergenic	ENSMUST00000187117.1	4481	ENSMUSG00000101249.1	chr1:24615706:24616197:492:-	Gm29216	predicted gene 29216 [Source:MGI Symbol;Acc:MGI:5579922]
chr1	24678557	24679476	peaks355	11.25083	0.119359520359208	0.624611477673058	0.983295721210097	107	105	125	82	111	122	96.7697310575116	112.031191842925	131.668405803124	85.3555809832421	101.221466976997	126.448922828595	ENSMUST00000191471.6,ENSMUST00000186096.6,ENSMUST00000095062.9	Promoter1k	ENSMUST00000095062.9	91	ENSMUSG00000073725.8	chr1:24678630:24766301:87672:+	Lmbrd1	LMBR1 domain containing 1 [Source:MGI Symbol;Acc:MGI:1915671]
chr1	24691929	24692264	peaks356	2.07749	0.24053562904562	0.628193982265935	0.983295721210097	33	12	22	13	27	17	29.8448703261484	12.8035647820486	23.1736394213498	13.5319823510018	24.6214379133236	17.6199318695584	ENSMUST00000191471.6,ENSMUST00000095062.9,ENSMUST00000186096.6	Intron	ENSMUST00000095062.9	13171	ENSMUSG00000073725.8	chr1:24678630:24766301:87672:+	Lmbrd1	LMBR1 domain containing 1 [Source:MGI Symbol;Acc:MGI:1915671]
chr1	24707958	24708224	peaks357	3.48756	0.933002945857346	0.0797229700883293	0.982050041904818	30	21	14	13	12	9	27.1317002964986	22.4062383685851	14.7468614499499	13.5319823510018	10.9428612948105	9.32819922506031	ENSMUST00000191471.6,ENSMUST00000095062.9	Intron	ENSMUST00000095062.9	29165	ENSMUSG00000073725.8	chr1:24678630:24766301:87672:+	Lmbrd1	LMBR1 domain containing 1 [Source:MGI Symbol;Acc:MGI:1915671]
chr1	24714974	24715295	peaks358	3.13382	-0.162770673976978	0.758994448950639	0.991173916438019	30	13	13	28	11	22	27.1317002964986	13.870528513886	13.6935142035249	29.1458081406193	10.0309561869096	22.8022647723697	ENSMUST00000095062.9,ENSMUST00000191471.6	Exon	ENSMUST00000095062.9	36209	ENSMUSG00000073725.8	chr1:24678630:24766301:87672:+	Lmbrd1	LMBR1 domain containing 1 [Source:MGI Symbol;Acc:MGI:1915671]
chr1	24719005	24719404	peaks359	5.81639	0.220967947694444	0.593342156117673	0.982949907511859	49	23	34	18	46	28	44.315110484281	24.5401658322599	35.8138063784497	18.7365909475409	41.9476349634402	29.0210642557432	ENSMUST00000191471.6,ENSMUST00000095062.9	Intron	ENSMUST00000095062.9	40279	ENSMUSG00000073725.8	chr1:24678630:24766301:87672:+	Lmbrd1	LMBR1 domain containing 1 [Source:MGI Symbol;Acc:MGI:1915671]
chr1	24741667	24742260	peaks360	4.5605	0.378283583818444	0.405707892784163	0.982050041904818	36	14	57	29	27	27	32.5580403557983	14.9374922457234	60.0407930462245	30.1867298599271	24.6214379133236	27.9845976751809	ENSMUST00000191471.6,ENSMUST00000095062.9	Intron	ENSMUST00000095062.9	63038	ENSMUSG00000073725.8	chr1:24678630:24766301:87672:+	Lmbrd1	LMBR1 domain containing 1 [Source:MGI Symbol;Acc:MGI:1915671]
chr1	24751650	24751941	peaks361	4.20392	0.90621494698368	0.0675410189125161	0.982050041904818	27	16	37	17	13	13	24.4185302668487	17.0714197093982	38.9738481177247	17.6956692282331	11.8547664027114	13.4740655473093	ENSMUST00000191471.6,ENSMUST00000095062.9	Intron	ENSMUST00000095062.9	72870	ENSMUSG00000073725.8	chr1:24678630:24766301:87672:+	Lmbrd1	LMBR1 domain containing 1 [Source:MGI Symbol;Acc:MGI:1915671]
chr1	24752928	24753175	peaks362	2.44301	0.122454911421108	0.773304955885067	0.991705016308351	33	22	23	27	27	18	29.8448703261484	23.4732021004225	24.2269866677748	28.1048864213114	24.6214379133236	18.6563984501206	ENSMUST00000191471.6,ENSMUST00000095062.9	Intron	ENSMUST00000095062.9	74126	ENSMUSG00000073725.8	chr1:24678630:24766301:87672:+	Lmbrd1	LMBR1 domain containing 1 [Source:MGI Symbol;Acc:MGI:1915671]
chr1	24758440	24758815	peaks363	7.44381	0.0232082431124458	0.955721103757287	0.998185297245437	48	24	33	18	56	31	43.4107204743977	25.6071295640972	34.7604591320247	18.7365909475409	51.0666860424489	32.13046399743	ENSMUST00000191471.6,ENSMUST00000095062.9	Intron	ENSMUST00000095062.9	79702	ENSMUSG00000073725.8	chr1:24678630:24766301:87672:+	Lmbrd1	LMBR1 domain containing 1 [Source:MGI Symbol;Acc:MGI:1915671]
chr1	24760330	24760571	peaks364	2.83284	0.715141097278907	0.140265645827615	0.982050041904818	41	20	19	20	13	15	37.0799904052147	21.3392746367477	20.0135976820748	20.8184343861566	11.8547664027114	15.5469987084339	ENSMUST00000191471.6,ENSMUST00000095062.9	Intron	ENSMUST00000095062.9	81525	ENSMUSG00000073725.8	chr1:24678630:24766301:87672:+	Lmbrd1	LMBR1 domain containing 1 [Source:MGI Symbol;Acc:MGI:1915671]
chr1	24876501	24877163	peaks365	8.22085	0.295393013071538	0.446176089262743	0.982050041904818	59	35	29	29	26	44	53.3590105831139	37.3437306143085	30.5470701463248	30.1867298599271	23.7095328054227	45.6045295447393	NA	Intergenic	ENSMUST00000187022.1	34827	ENSMUSG00000100808.1	chr1:24910461:24911659:1199:-	Gm28594	predicted gene 28594 [Source:MGI Symbol;Acc:MGI:5579300]
chr1	24938971	24939452	peaks366	2.83284	0.0207133640287393	0.963855148244151	0.998453136070119	40	20	18	35	24	17	36.1756003953314	21.3392746367477	18.9602504356499	36.4322601757741	21.885722589621	17.6199318695584	NA	Intergenic	ENSMUST00000186563.1	25764	ENSMUSG00000100483.1	chr1:24963209:24965158:1950:-	Gm28237	predicted gene 28237 [Source:MGI Symbol;Acc:MGI:5578943]
chr1	25017846	25018094	peaks367	5.90392	0.540780582758561	0.311652811820583	0.982050041904818	32	15	14	10	20	12	28.9404803162651	16.0044559775608	14.7468614499499	10.4092171930783	18.2381021580175	12.4375989667471	NA	Intergenic	ENSMUST00000188406.1	6029	ENSMUSG00000100450.1	chr1:25011941:25012756:816:+	Gm9443	predicted gene 9443 [Source:MGI Symbol;Acc:MGI:3779853]
chr1	25066533	25066761	peaks368	5.69749	0.432787223147528	0.501331003446119	0.982050041904818	30	5	14	15	7	13	27.1317002964986	5.33481865918692	14.7468614499499	15.6138257896175	6.38333575530611	13.4740655473093	NA	Intergenic	ENSMUST00000185379.1	39415	ENSMUSG00000099392.1	chr1:25026581:25027232:652:-	Gm29414	predicted gene 29414 [Source:MGI Symbol;Acc:MGI:5580120]
chr1	25085563	25085850	peaks369	7.35104	0.18475207233385	0.724637564269798	0.988717506168123	45	7	25	26	19	21	40.6975504447479	7.46874612286169	26.3336811606248	27.0639647020036	17.3261970501166	21.7657981918074	ENSMUST00000126626.7,ENSMUST00000041838.6,ENSMUST00000151309.7,ENSMUST00000135518.7	Intron	ENSMUST00000185379.1	58475	ENSMUSG00000099392.1	chr1:25026581:25027232:652:-	Gm29414	predicted gene 29414 [Source:MGI Symbol;Acc:MGI:5580120]
chr1	25104882	25105221	peaks370	2.14033	-0.47086533426482	0.310124377340629	0.982050041904818	25	11	19	29	25	22	22.6097502470821	11.7366010502112	20.0135976820748	30.1867298599271	22.7976276975218	22.8022647723697	ENSMUST00000126626.7,ENSMUST00000041838.6,ENSMUST00000135518.7,ENSMUST00000151309.7	Intron	ENSMUST00000185379.1	77820	ENSMUSG00000099392.1	chr1:25026581:25027232:652:-	Gm29414	predicted gene 29414 [Source:MGI Symbol;Acc:MGI:5580120]
chr1	25115661	25116072	peaks371	2.83284	-0.063807271812835	0.895105203444232	0.997074966565505	36	18	11	21	22	24	32.5580403557983	19.2053471730729	11.5868197106749	21.8593561054644	20.0619123738192	24.8751979334942	ENSMUST00000151309.7,ENSMUST00000126626.7,ENSMUST00000041838.6,ENSMUST00000135518.7	Intron	ENSMUST00000185379.1	88635	ENSMUSG00000099392.1	chr1:25026581:25027232:652:-	Gm29414	predicted gene 29414 [Source:MGI Symbol;Acc:MGI:5580120]
chr1	25176340	25176678	peaks372	2.42824	-0.0849826641414438	0.854582530701201	0.995192201535594	19	17	24	20	28	17	17.1834101877824	18.1383834412355	25.2803339141998	20.8184343861566	25.5333430212245	17.6199318695584	ENSMUST00000151309.7,ENSMUST00000126626.7,ENSMUST00000041838.6,ENSMUST00000135518.7	Intron	ENSMUST00000119680.1	47221	ENSMUSG00000080849.1	chr1:25223730:25224173:444:+	Gm15702	predicted gene 15702 [Source:MGI Symbol;Acc:MGI:3783142]
chr1	25177868	25178123	peaks373	2.8458	-0.677781162833111	0.346448002952513	0.982050041904818	5	6	12	10	6	21	4.52195004941643	6.40178239102431	12.6401669570999	10.4092171930783	5.47143064740524	21.7657981918074	ENSMUST00000151309.7,ENSMUST00000126626.7,ENSMUST00000041838.6,ENSMUST00000135518.7	Intron	ENSMUST00000119680.1	45734	ENSMUSG00000080849.1	chr1:25223730:25224173:444:+	Gm15702	predicted gene 15702 [Source:MGI Symbol;Acc:MGI:3783142]
chr1	25180357	25180633	peaks374	3.60269	-0.483330088348297	0.370620302016251	0.982050041904818	15	8	22	30	16	17	13.5658501482493	8.53570985469908	23.1736394213498	31.2276515792349	14.590481726414	17.6199318695584	ENSMUST00000151309.7,ENSMUST00000126626.7,ENSMUST00000041838.6,ENSMUST00000135518.7	Intron	ENSMUST00000119680.1	43235	ENSMUSG00000080849.1	chr1:25223730:25224173:444:+	Gm15702	predicted gene 15702 [Source:MGI Symbol;Acc:MGI:3783142]
chr1	25185413	25186279	peaks375	5.73088	-0.0293032017159994	0.927347892457199	0.997189097928668	79	40	59	45	58	78	71.4468107807796	42.6785492734954	62.1474875390745	46.8414773688524	52.8904962582506	80.844393283856	ENSMUST00000151309.7,ENSMUST00000126626.7,ENSMUST00000041838.6,ENSMUST00000135518.7	Intron	ENSMUST00000119680.1	37884	ENSMUSG00000080849.1	chr1:25223730:25224173:444:+	Gm15702	predicted gene 15702 [Source:MGI Symbol;Acc:MGI:3783142]
chr1	25228424	25229036	peaks376	10.72751	-0.31467006160114	0.321293650335606	0.982050041904818	73	34	48	65	56	70	66.0204707214799	36.2767668824711	50.5606678283996	67.659911755009	51.0666860424489	72.552660639358	ENSMUST00000126626.7	Promoter1k	ENSMUST00000126626.7	96	ENSMUSG00000033569.17	chr1:25067476:25829707:762232:-	Adgrb3	adhesion G protein-coupled receptor B3 [Source:MGI Symbol;Acc:MGI:2441837]
chr1	25229252	25229492	peaks377	1.49634	0.349916501064698	0.505406262829193	0.982050041904818	18	17	21	16	21	8	16.2790201778991	18.1383834412355	22.1202921749248	16.6547475089253	19.1500072659183	8.29173264449806	ENSMUST00000126626.7	Promoter1k	ENSMUST00000126626.7	546	ENSMUSG00000033569.17	chr1:25067476:25829707:762232:-	Adgrb3	adhesion G protein-coupled receptor B3 [Source:MGI Symbol;Acc:MGI:2441837]
chr1	25339387	25339949	peaks378	4.14329	0.18687614542677	0.607427408221983	0.982949907511859	45	30	44	36	45	25	40.6975504447479	32.0089119551215	46.3472788426996	37.4731818950819	41.0357298555393	25.9116645140564	ENSMUST00000135518.7,ENSMUST00000041838.6,ENSMUST00000151309.7	Intron	ENSMUST00000195128.1	9414	ENSMUSG00000103214.1	chr1:25345978:25349082:3105:-	Gm38286	predicted gene; 38286 [Source:MGI Symbol;Acc:MGI:5611514]
chr1	25401120	25401468	peaks379	2.23967	0.208026901475564	0.732279157147741	0.988962842309053	32	5	14	18	14	11	28.9404803162651	5.33481865918692	14.7468614499499	18.7365909475409	12.7666715106122	11.4011323861848	ENSMUST00000135518.7,ENSMUST00000041838.6,ENSMUST00000151309.7	Intron	ENSMUST00000192216.1	35474	ENSMUSG00000104100.1	chr1:25362564:25365820:3257:-	Gm37880	predicted gene; 37880 [Source:MGI Symbol;Acc:MGI:5611108]
chr1	25470198	25470682	peaks380	3.96213	0.0481251158524857	0.913323976932326	0.997189097928668	34	21	38	47	25	18	30.7492603360317	22.4062383685851	40.0271953641497	48.923320807468	22.7976276975218	18.6563984501206	ENSMUST00000151309.7,ENSMUST00000135518.7,ENSMUST00000041838.6	Intron	ENSMUST00000122791.1	19369	ENSMUSG00000084740.1	chr1:25451071:25451174:104:+	Gm25294	predicted gene; 25294 [Source:MGI Symbol;Acc:MGI:5455071]
chr1	25517092	25517366	peaks381	2.59182	0.677553752876287	0.200333975454524	0.982050041904818	27	14	18	10	15	12	24.4185302668487	14.9374922457234	18.9602504356499	10.4092171930783	13.6785766185131	12.4375989667471	ENSMUST00000135518.7,ENSMUST00000151309.7,ENSMUST00000041838.6	Intron	ENSMUST00000122791.1	66158	ENSMUSG00000084740.1	chr1:25451071:25451174:104:+	Gm25294	predicted gene; 25294 [Source:MGI Symbol;Acc:MGI:5455071]
chr1	25527422	25527686	peaks382	2.79463	0.389421969098652	0.534219221583123	0.982050041904818	10	9	23	12	14	7	9.04390009883286	9.60267358653646	24.2269866677748	12.491060631694	12.7666715106122	7.2552660639358	ENSMUST00000135518.7,ENSMUST00000151309.7,ENSMUST00000041838.6	Intron	ENSMUST00000122791.1	76483	ENSMUSG00000084740.1	chr1:25451071:25451174:104:+	Gm25294	predicted gene; 25294 [Source:MGI Symbol;Acc:MGI:5455071]
chr1	25530727	25531001	peaks383	2.72205	0.924353240942629	0.0734701199712639	0.982050041904818	37	22	22	18	20	5	33.4624303656816	23.4732021004225	23.1736394213498	18.7365909475409	18.2381021580175	5.18233290281129	ENSMUST00000135518.7,ENSMUST00000151309.7,ENSMUST00000041838.6	Intron	ENSMUST00000122791.1	79793	ENSMUSG00000084740.1	chr1:25451071:25451174:104:+	Gm25294	predicted gene; 25294 [Source:MGI Symbol;Acc:MGI:5455071]
chr1	25621556	25621958	peaks384	4.58251	-0.27184072626417	0.500499515663078	0.982050041904818	37	21	28	45	26	32	33.4624303656816	22.4062383685851	29.4937228998998	46.8414773688524	23.7095328054227	33.1669305779922	ENSMUST00000194535.1	Promoter1-2k	ENSMUST00000194535.1	1423	ENSMUSG00000104221.1	chr1:25620238:25623180:2943:-	Gm37051	predicted gene; 37051 [Source:MGI Symbol;Acc:MGI:5610279]
chr1	25624885	25625117	peaks385	2.23967	0.560761454871561	0.440535893838219	0.982050041904818	25	7	6	13	8	4	22.6097502470821	7.46874612286169	6.32008347854995	13.5319823510018	7.29524086320699	4.14586632224903	ENSMUST00000194535.1	Promoter1-2k	ENSMUST00000194535.1	1821	ENSMUSG00000104221.1	chr1:25620238:25623180:2943:-	Gm37051	predicted gene; 37051 [Source:MGI Symbol;Acc:MGI:5610279]
chr1	25636060	25636445	peaks386	7.32731	0.243365047677777	0.595569547330469	0.982949907511859	26	16	41	29	24	18	23.5141402569654	17.0714197093982	43.1872371034247	30.1867298599271	21.885722589621	18.6563984501206	ENSMUST00000135518.7,ENSMUST00000151309.7,ENSMUST00000041838.6	Intron	ENSMUST00000194535.1	13073	ENSMUSG00000104221.1	chr1:25620238:25623180:2943:-	Gm37051	predicted gene; 37051 [Source:MGI Symbol;Acc:MGI:5610279]
chr1	25715828	25716079	peaks387	2.03433	-0.199301067009704	0.710567905174484	0.987038835341309	14	14	19	22	10	22	12.661460138366	14.9374922457234	20.0135976820748	22.9002778247723	9.11905107900873	22.8022647723697	ENSMUST00000135518.7,ENSMUST00000151309.7,ENSMUST00000041838.6	Intron	ENSMUST00000192614.1	8824	ENSMUSG00000103563.1	chr1:25722038:25724778:2741:-	8030445P17Rik	RIKEN cDNA 8030445P17 gene [Source:MGI Symbol;Acc:MGI:2442299]
chr1	25772815	25773159	peaks388	2.79214	0.303252943062869	0.507027355623486	0.982050041904818	38	20	22	29	16	19	34.3668203755649	21.3392746367477	23.1736394213498	30.1867298599271	14.590481726414	19.6928650306829	ENSMUST00000135518.7,ENSMUST00000151309.7,ENSMUST00000041838.6	Intron	ENSMUST00000192448.1	7319	ENSMUSG00000103924.1	chr1:25775757:25780306:4550:-	Gm37895	predicted gene; 37895 [Source:MGI Symbol;Acc:MGI:5611123]
chr1	25825842	25826086	peaks389	3.98054	0.17374130053884	0.701082466881828	0.986690253829351	40	24	16	22	19	29	36.1756003953314	25.6071295640972	16.8535559427999	22.9002778247723	17.3261970501166	30.0575308363055	ENSMUST00000041838.6	Promoter1k	ENSMUST00000041838.6	796	ENSMUSG00000033569.17	chr1:25067476:25829707:762232:-	Adgrb3	adhesion G protein-coupled receptor B3 [Source:MGI Symbol;Acc:MGI:2441837]
chr1	25829763	25830144	peaks390	6.01736	0.342484588920055	0.488075145375189	0.982050041904818	59	9	34	20	29	30	53.3590105831139	9.60267358653646	35.8138063784497	20.8184343861566	26.4452481291253	31.0939974168677	ENSMUST00000135518.7,ENSMUST00000151309.7,ENSMUST00000194343.1	Promoter1k	ENSMUST00000151309.7	247	ENSMUSG00000033569.17	chr1:25067476:25829707:762232:-	Adgrb3	adhesion G protein-coupled receptor B3 [Source:MGI Symbol;Acc:MGI:2441837]
chr1	25962336	25962594	peaks391	2.03433	-0.765618233600001	0.226394732089754	0.982050041904818	16	6	5	18	13	14	14.4702401581326	6.40178239102431	5.26673623212496	18.7365909475409	11.8547664027114	14.5105321278716	NA	Intergenic	ENSMUST00000185358.1	34694	ENSMUSG00000101618.1	chr1:25996604:25997159:556:-	Gm18443	predicted gene; 18443 [Source:MGI Symbol;Acc:MGI:5010628]
chr1	26042682	26043030	peaks392	2.8458	-0.183660880724125	0.728362408788457	0.988959451519538	29	14	15	11	18	36	26.2273102866153	14.9374922457234	15.8002086963749	11.4501389123861	16.4142919422157	37.3127969002413	NA	Intergenic	ENSMUST00000185358.1	45697	ENSMUSG00000101618.1	chr1:25996604:25997159:556:-	Gm18443	predicted gene; 18443 [Source:MGI Symbol;Acc:MGI:5010628]
chr1	26171862	26172085	peaks393	2.83284	-0.397451344038693	0.544980304317157	0.982050041904818	23	8	3	12	19	13	20.8009702273156	8.53570985469908	3.16004173927497	12.491060631694	17.3261970501166	13.4740655473093	NA	Intergenic	ENSMUST00000185358.1	174815	ENSMUSG00000101618.1	chr1:25996604:25997159:556:-	Gm18443	predicted gene; 18443 [Source:MGI Symbol;Acc:MGI:5010628]
chr1	26202841	26203188	peaks394	4.47349	-0.0789089493650061	0.887354455644327	0.997074966565505	36	11	13	21	10	30	32.5580403557983	11.7366010502112	13.6935142035249	21.8593561054644	9.11905107900873	31.0939974168677	NA	Intergenic	ENSMUST00000185358.1	205856	ENSMUSG00000101618.1	chr1:25996604:25997159:556:-	Gm18443	predicted gene; 18443 [Source:MGI Symbol;Acc:MGI:5010628]
chr1	26310436	26310756	peaks395	2.58391	-0.35958894304923	0.56866949303175	0.982382941369585	10	14	7	7	21	13	9.04390009883286	14.9374922457234	7.37343072497494	7.28645203515481	19.1500072659183	13.4740655473093	NA	Intergenic	ENSMUST00000190716.1	155640	ENSMUSG00000099458.1	chr1:26466236:26466886:651:+	Gm19123	predicted gene; 19123 [Source:MGI Symbol;Acc:MGI:5011308]
chr1	26516305	26516647	peaks396	3.47987	-0.0980398146148487	0.821804293420727	0.994545877011488	37	24	16	21	27	34	33.4624303656816	25.6071295640972	16.8535559427999	21.8593561054644	24.6214379133236	35.2398637391167	NA	Intergenic	ENSMUST00000190716.1	50240	ENSMUSG00000099458.1	chr1:26466236:26466886:651:+	Gm19123	predicted gene; 19123 [Source:MGI Symbol;Acc:MGI:5011308]
chr1	26524870	26525350	peaks397	3.50184	-0.585848872323983	0.280893135339312	0.982050041904818	36	9	11	14	28	40	32.5580403557983	9.60267358653646	11.5868197106749	14.5729040703096	25.5333430212245	41.4586632224903	NA	Intergenic	ENSMUST00000157486.1	41723	ENSMUSG00000088111.1	chr1:26566833:26566938:106:+	Gm24064	predicted gene; 24064 [Source:MGI Symbol;Acc:MGI:5453841]
chr1	26685987	26688419	peaks398	41.36028	-0.320494431094425	0.0656329240121789	0.982050041904818	931	606	499	872	879	780	841.987099201339	646.580021493455	525.620275966071	907.683739236428	801.564589844868	808.44393283856	ENSMUST00000097801.3	Promoter1k	ENSMUST00000097801.3	257	ENSMUSG00000073722.3	chr1:26681814:26687460:5647:-	4931408C20Rik	RIKEN cDNA 4931408C20 gene [Source:MGI Symbol;Acc:MGI:3588222]
chr1	27254999	27255278	peaks399	1.52655	-0.805217520886061	0.275657655226299	0.982050041904818	13	7	3	8	27	6	11.7570701284827	7.46874612286169	3.16004173927497	8.32737375446264	24.6214379133236	6.21879948337354	NA	Intergenic	ENSMUST00000188432.1	81629	ENSMUSG00000100310.1	chr1:27336352:27336768:417:-	Gm19641	predicted gene; 19641 [Source:MGI Symbol;Acc:MGI:5011826]
chr1	27261021	27261536	peaks400	3.47987	-0.0895842376669035	0.848701609917086	0.994965843586064	31	28	15	39	17	22	28.0360903063819	29.8749844914468	15.8002086963749	40.5959470530054	15.5023868343148	22.8022647723697	NA	Intergenic	ENSMUST00000188432.1	75489	ENSMUSG00000100310.1	chr1:27336352:27336768:417:-	Gm19641	predicted gene; 19641 [Source:MGI Symbol;Acc:MGI:5011826]
chr1	28214287	28214520	peaks401	2.23967	0.181629965199886	0.758472160481324	0.991173916438019	34	11	8	9	20	17	30.7492603360317	11.7366010502112	8.42677797139993	9.36829547377047	18.2381021580175	17.6199318695584	NA	Intergenic	ENSMUST00000189614.1	224494	ENSMUSG00000101372.1	chr1:27989910:27991782:1873:+	Gm19028	predicted gene; 19028 [Source:MGI Symbol;Acc:MGI:5011213]
chr1	28565347	28565601	peaks402	2.60939	-0.650739998234478	0.228451015921853	0.982050041904818	22	10	9	26	14	23	19.8965802174323	10.6696373183738	9.48012521782493	27.0639647020036	12.7666715106122	23.8387313529319	NA	Intergenic	ENSMUST00000193585.1	4444	ENSMUSG00000103241.1	chr1:28569918:28571431:1514:+	Gm38089	predicted gene; 38089 [Source:MGI Symbol;Acc:MGI:5611317]
chr1	28622821	28623187	peaks403	3.93351	-0.840694181815207	0.117241481065371	0.982050041904818	12	19	10	39	19	16	10.8526801185994	20.2723109049103	10.5334724642499	40.5959470530054	17.3261970501166	16.5834652889961	NA	Intergenic	ENSMUST00000145844.2	42232	ENSMUSG00000086240.4	chr1:28580499:28580772:274:-	Gm7846	predicted gene 7846 [Source:MGI Symbol;Acc:MGI:3645212]
chr1	28663308	28663903	peaks404	3.93351	-0.395835405596191	0.437463009621204	0.982050041904818	41	12	17	48	18	23	37.0799904052147	12.8035647820486	17.9069031892249	49.9642425267759	16.4142919422157	23.8387313529319	NA	Intergenic	ENSMUST00000145844.2	82834	ENSMUSG00000086240.4	chr1:28580499:28580772:274:-	Gm7846	predicted gene 7846 [Source:MGI Symbol;Acc:MGI:3645212]
chr1	29217270	29217507	peaks405	2.23967	0.596584252817288	0.432342381144013	0.982050041904818	26	11	2	12	8	5	23.5141402569654	11.7366010502112	2.10669449284998	12.491060631694	7.29524086320699	5.18233290281129	ENSMUST00000186678.1	Promoter2-3k	ENSMUST00000186678.1	2311	ENSMUSG00000101235.1	chr1:29219700:29220249:550:+	Gm18033	predicted gene; 18033 [Source:MGI Symbol;Acc:MGI:5010218]
chr1	29636531	29636769	peaks406	3.86561	-0.879637990942656	0.077656835981258	0.982050041904818	18	9	12	19	28	25	16.2790201778991	9.60267358653646	12.6401669570999	19.7775126668488	25.5333430212245	25.9116645140564	NA	Intergenic	ENSMUST00000190438.1	150735	ENSMUSG00000099492.1	chr1:29484604:29485915:1312:-	Gm5525	predicted gene 5525 [Source:MGI Symbol;Acc:MGI:3646042]
chr1	30262305	30262780	peaks407	9.11592	0.640888582475465	0.247322192249477	0.982050041904818	50	33	8	13	14	30	45.2195004941643	35.2098031506337	8.42677797139993	13.5319823510018	12.7666715106122	31.0939974168677	NA	Intergenic	ENSMUST00000184585.1	70854	ENSMUSG00000098883.1	chr1:30333291:30333397:107:-	Gm27430	predicted gene; 27430 [Source:MGI Symbol;Acc:MGI:5530812]
chr1	30719591	30720796	peaks408	10.45322	-0.261529327085994	0.356564723110451	0.982050041904818	110	60	56	86	80	102	99.4829010871614	64.0178239102431	58.9874457997995	89.5192678604734	72.9524086320699	105.71959121735	ENSMUST00000065469.2	Promoter1k	ENSMUST00000065469.2	232	ENSMUSG00000053185.2	chr1:30718560:30719962:1403:-	Gm9898	predicted gene 9898 [Source:MGI Symbol;Acc:MGI:3642391]
chr1	30773976	30774234	peaks409	3.0839	-0.94667197985418	0.140387136081779	0.982050041904818	17	10	2	25	18	12	15.3746301680159	10.6696373183738	2.10669449284998	26.0230429826958	16.4142919422157	12.4375989667471	NA	Intergenic	ENSMUST00000188572.1	4418	ENSMUSG00000100261.1	chr1:30769687:30771815:2129:+	Gm6473	predicted gene 6473 [Source:MGI Symbol;Acc:MGI:3645176]
chr1	30795462	30795848	peaks410	3.42463	-1.03085786800313	0.0797085952981044	0.982050041904818	10	16	6	12	39	17	9.04390009883286	17.0714197093982	6.32008347854995	12.491060631694	35.5642992081341	17.6199318695584	ENSMUST00000186120.1	Promoter1k	ENSMUST00000186120.1	780	ENSMUSG00000101180.1	chr1:30794548:30794875:328:-	Gm2914	predicted gene 2914 [Source:MGI Symbol;Acc:MGI:3781092]
chr1	30807942	30808572	peaks411	4.91886	0.158045417444523	0.690310086588541	0.98578049436589	56	29	22	32	33	30	50.645840553464	30.9419482232842	23.1736394213498	33.3094950178506	30.0928685607288	31.0939974168677	ENSMUST00000186733.6,ENSMUST00000088310.9	Intron	ENSMUST00000186120.1	13382	ENSMUSG00000101180.1	chr1:30794548:30794875:328:-	Gm2914	predicted gene 2914 [Source:MGI Symbol;Acc:MGI:3781092]
chr1	30819367	30819937	peaks412	7.3704	-0.366935119022105	0.464100596754829	0.982050041904818	24	23	36	13	28	67	21.7053602371989	24.5401658322599	37.9205008712997	13.5319823510018	25.5333430212245	69.4432608976712	ENSMUST00000186733.6,ENSMUST00000088310.9	Intron	ENSMUST00000195437.1	16779	ENSMUSG00000103783.1	chr1:30833548:30836431:2884:-	Gm37522	predicted gene; 37522 [Source:MGI Symbol;Acc:MGI:5610750]
chr1	30833886	30834326	peaks413	2.76015	-1.39463292798134	0.00665775852863866	0.982050041904818	15	7	9	20	35	27	13.5658501482493	7.46874612286169	9.48012521782493	20.8184343861566	31.9166787765306	27.9845976751809	ENSMUST00000195437.1	Promoter2-3k	ENSMUST00000195437.1	2325	ENSMUSG00000103783.1	chr1:30833548:30836431:2884:-	Gm37522	predicted gene; 37522 [Source:MGI Symbol;Acc:MGI:5610750]
chr1	30876288	30876641	peaks414	3.07937	0.660965456214432	0.169583652369232	0.982050041904818	21	30	22	19	16	12	18.992190207549	32.0089119551215	23.1736394213498	19.7775126668488	14.590481726414	12.4375989667471	ENSMUST00000186733.6	Promoter2-3k	ENSMUST00000186733.6	2884	ENSMUSG00000048874.15	chr1:30802339:30873581:71243:-	Phf3	PHD finger protein 3 [Source:MGI Symbol;Acc:MGI:2446126]
chr1	30949730	30950341	peaks415	8.02344	-0.293328595376652	0.377540476337417	0.982050041904818	62	48	29	48	55	67	56.0721806127637	51.2142591281945	30.5470701463248	49.9642425267759	50.154780934548	69.4432608976712	ENSMUST00000232841.1,ENSMUST00000027232.14,ENSMUST00000076587.5,ENSMUST00000233506.1	Promoter1k	ENSMUST00000233506.1	266	ENSMUSG00000117310.1	chr1:30940302:30949770:9469:-	Ptp4a1	protein tyrosine phosphatase 4a1 [Source:MGI Symbol;Acc:MGI:1277096]
chr1	31045406	31046038	peaks416	4.66807	-0.0901428698479978	0.809591198012641	0.993679169005812	51	28	26	42	36	33	46.1238905040476	29.8749844914468	27.3870284070498	43.7187122109289	32.8285838844314	34.2033971585545	ENSMUST00000233331.1,ENSMUST00000187892.7	Intron	ENSMUST00000191364.1	3803	ENSMUSG00000100237.1	chr1:31041919:31043675:1757:+	Gm28644	predicted gene 28644 [Source:MGI Symbol;Acc:MGI:5579350]
chr1	31096340	31096688	peaks417	2.23967	0.236104284263992	0.68366041003408	0.985453159032437	33	6	15	13	17	15	29.8448703261484	6.40178239102431	15.8002086963749	13.5319823510018	15.5023868343148	15.5469987084339	ENSMUST00000233331.1,ENSMUST00000187892.7	Intron	ENSMUST00000184868.1	26348	ENSMUSG00000098529.1	chr1:31122725:31122862:138:-	Gm27362	predicted gene; 27362 [Source:MGI Symbol;Acc:MGI:5530744]
chr1	31103072	31103366	peaks418	2.8458	-0.441377905025023	0.486809014434149	0.982050041904818	24	6	9	13	9	29	21.7053602371989	6.40178239102431	9.48012521782493	13.5319823510018	8.20714597110786	30.0575308363055	ENSMUST00000233331.1,ENSMUST00000187892.7	Intron	ENSMUST00000184868.1	19643	ENSMUSG00000098529.1	chr1:31122725:31122862:138:-	Gm27362	predicted gene; 27362 [Source:MGI Symbol;Acc:MGI:5530744]
chr1	31153009	31153240	peaks419	3.47987	0.496933763216001	0.338466787180841	0.982050041904818	29	22	11	12	17	15	26.2273102866153	23.4732021004225	11.5868197106749	12.491060631694	15.5023868343148	15.5469987084339	ENSMUST00000233331.1,ENSMUST00000187892.7	Intron	ENSMUST00000189666.1	11424	ENSMUSG00000099796.1	chr1:31164549:31164773:225:+	Gm7893	predicted gene 7893 [Source:MGI Symbol;Acc:MGI:3648015]
chr1	31164628	31164968	peaks420	3.47987	0.106968942000737	0.819477338385712	0.994545877011488	41	15	17	21	25	21	37.0799904052147	16.0044559775608	17.9069031892249	21.8593561054644	22.7976276975218	21.7657981918074	ENSMUST00000189666.1	Promoter1k	ENSMUST00000189666.1	249	ENSMUSG00000099796.1	chr1:31164549:31164773:225:+	Gm7893	predicted gene 7893 [Source:MGI Symbol;Acc:MGI:3648015]
chr1	31258336	31258639	peaks421	3.33419	0.146469043883644	0.81045976712061	0.993679169005812	29	11	6	13	18	10	26.2273102866153	11.7366010502112	6.32008347854995	13.5319823510018	16.4142919422157	10.3646658056226	ENSMUST00000104476.1	Promoter1-2k	ENSMUST00000104476.1	1231	ENSMUSG00000077664.1	chr1:31259593:31259719:127:-	Gm26145	predicted gene; 26145 [Source:MGI Symbol;Acc:MGI:5455922]
chr1	31258813	31259231	peaks422	2.57397	0.873998504744542	0.0601203936130362	0.982050041904818	30	27	23	12	15	17	27.1317002964986	28.8080207596094	24.2269866677748	12.491060631694	13.6785766185131	17.6199318695584	ENSMUST00000104476.1	Promoter1k	ENSMUST00000104476.1	697	ENSMUSG00000077664.1	chr1:31259593:31259719:127:-	Gm26145	predicted gene; 26145 [Source:MGI Symbol;Acc:MGI:5455922]
chr1	31506997	31507315	peaks423	2.83284	-0.451160679061775	0.428879579685983	0.982050041904818	25	4	14	19	22	17	22.6097502470821	4.26785492734954	14.7468614499499	19.7775126668488	20.0619123738192	17.6199318695584	NA	Intergenic	ENSMUST00000189839.1	52384	ENSMUSG00000101093.1	chr1:31559540:31561400:1861:+	Gm10307	eukaryotic translation elongation factor 1 alpha 1; pseudogene 2 [Source:MGI Symbol;Acc:MGI:3642371]
chr1	32092415	32092768	peaks424	3.47987	1.01303175213076	0.178872745762983	0.982050041904818	37	4	9	10	11	3	33.4624303656816	4.26785492734954	9.48012521782493	10.4092171930783	10.0309561869096	3.10939974168677	NA	Intergenic	ENSMUST00000027226.11	80122	ENSMUSG00000026058.11	chr1:32172714:32658568:485855:+	Khdrbs2	KH domain containing; RNA binding; signal transduction associated 2 [Source:MGI Symbol;Acc:MGI:2159649]
chr1	32172323	32173184	peaks425	42.38837	-0.145872702789034	0.613911258677177	0.983087293380667	235	85	89	149	169	127	212.531652322572	90.6919172061777	93.7479049318243	155.097336176867	154.111963235248	131.631255731407	ENSMUST00000027226.11,ENSMUST00000189878.1,ENSMUST00000188257.6,ENSMUST00000185666.1	Promoter1k	ENSMUST00000188257.6	6	ENSMUSG00000026058.11	chr1:32172714:32658568:485855:+	Khdrbs2	KH domain containing; RNA binding; signal transduction associated 2 [Source:MGI Symbol;Acc:MGI:2159649]
chr1	32179667	32179945	peaks426	3.47987	0.326344328567006	0.672916617671291	0.984547189388174	29	8	3	11	3	16	26.2273102866153	8.53570985469908	3.16004173927497	11.4501389123861	2.73571532370262	16.5834652889961	ENSMUST00000027226.11,ENSMUST00000189878.1,ENSMUST00000188257.6,ENSMUST00000185666.1	Intron	ENSMUST00000185666.1	6919	ENSMUSG00000026058.11	chr1:32172714:32658568:485855:+	Khdrbs2	KH domain containing; RNA binding; signal transduction associated 2 [Source:MGI Symbol;Acc:MGI:2159649]
chr1	32270174	32270395	peaks427	4.17693	0.0268984572005107	0.967306233007644	0.998572965385202	26	6	8	7	21	11	23.5141402569654	6.40178239102431	8.42677797139993	7.28645203515481	19.1500072659183	11.4011323861848	ENSMUST00000027226.11,ENSMUST00000188257.6,ENSMUST00000185666.1	Intron	ENSMUST00000082754.1	57046	ENSMUSG00000064688.1	chr1:32213133:32213239:107:-	Gm25814	predicted gene; 25814 [Source:MGI Symbol;Acc:MGI:5455591]
chr1	32379341	32379645	peaks428	2.8458	-0.522158238669603	0.312207560421984	0.982050041904818	15	21	10	14	23	30	13.5658501482493	22.4062383685851	10.5334724642499	14.5729040703096	20.9738174817201	31.0939974168677	ENSMUST00000027226.11	Intron	ENSMUST00000195178.1	94264	ENSMUSG00000103482.1	chr1:32473757:32475565:1809:+	Gm37999	predicted gene; 37999 [Source:MGI Symbol;Acc:MGI:5611227]
chr1	32443251	32443705	peaks429	7.35104	0.208632061945243	0.609187212984106	0.982949907511859	52	27	23	21	35	32	47.0282805139309	28.8080207596094	24.2269866677748	21.8593561054644	31.9166787765306	33.1669305779922	ENSMUST00000027226.11	Intron	ENSMUST00000195178.1	30279	ENSMUSG00000103482.1	chr1:32473757:32475565:1809:+	Gm37999	predicted gene; 37999 [Source:MGI Symbol;Acc:MGI:5611227]
chr1	32597493	32598017	peaks430	4.17693	0.427040613873724	0.409851864566641	0.982050041904818	42	20	14	17	11	27	37.984380415098	21.3392746367477	14.7468614499499	17.6956692282331	10.0309561869096	27.9845976751809	ENSMUST00000027226.11	Intron	ENSMUST00000158864.1	29334	ENSMUSG00000089489.1	chr1:32568359:32568421:63:-	Gm24732	predicted gene; 24732 [Source:MGI Symbol;Acc:MGI:5454509]
chr1	32772477	32772872	peaks431	7.24442	0.251351503832454	0.582395484198292	0.9829486612393	41	22	17	25	27	15	37.0799904052147	23.4732021004225	17.9069031892249	26.0230429826958	24.6214379133236	15.5469987084339	NA	Intergenic	ENSMUST00000158770.1	46036	ENSMUSG00000089395.1	chr1:32726639:32726930:292:+	Gm23024	predicted gene; 23024 [Source:MGI Symbol;Acc:MGI:5452801]
chr1	32899410	32899992	peaks432	6.91291	-0.167702524117112	0.671196150982555	0.984547189388174	80	28	29	31	62	59	72.3512007906629	29.8749844914468	30.5470701463248	32.2685732985427	56.5381166898541	61.1515282531732	NA	Intergenic	ENSMUST00000194631.1	72789	ENSMUSG00000102926.1	chr1:32967484:32972490:5007:-	Gm37151	predicted gene; 37151 [Source:MGI Symbol;Acc:MGI:5610379]
chr1	32961598	32961819	peaks433	2.94457	0.140830193929192	0.815677243700841	0.994545877011488	27	12	6	16	13	11	24.4185302668487	12.8035647820486	6.32008347854995	16.6547475089253	11.8547664027114	11.4011323861848	NA	Intergenic	ENSMUST00000194631.1	10781	ENSMUSG00000102926.1	chr1:32967484:32972490:5007:-	Gm37151	predicted gene; 37151 [Source:MGI Symbol;Acc:MGI:5610379]
chr1	32972378	32972735	peaks434	2.58391	-0.166739831667818	0.741169403477219	0.988962842309053	28	21	10	13	33	21	25.322920276732	22.4062383685851	10.5334724642499	13.5319823510018	30.0928685607288	21.7657981918074	ENSMUST00000194631.1	Promoter1k	ENSMUST00000194631.1	67	ENSMUSG00000102926.1	chr1:32967484:32972490:5007:-	Gm37151	predicted gene; 37151 [Source:MGI Symbol;Acc:MGI:5610379]
chr1	32972858	32973275	peaks435	3.47987	0.205450292332633	0.717718661265705	0.987828558182946	44	14	8	23	13	19	39.7931604348646	14.9374922457234	8.42677797139993	23.9411995440801	11.8547664027114	19.6928650306829	ENSMUST00000194631.1	Promoter1k	ENSMUST00000194631.1	577	ENSMUSG00000102926.1	chr1:32967484:32972490:5007:-	Gm37151	predicted gene; 37151 [Source:MGI Symbol;Acc:MGI:5610379]
chr1	33174785	33175077	peaks436	1.52031	0.47989627489605	0.324299794097449	0.982050041904818	25	18	21	18	14	14	22.6097502470821	19.2053471730729	22.1202921749248	18.7365909475409	12.7666715106122	14.5105321278716	NA	Intergenic	ENSMUST00000158125.1	17062	ENSMUSG00000088750.1	chr1:33191993:33192102:110:+	Gm24901	predicted gene; 24901 [Source:MGI Symbol;Acc:MGI:5454678]
chr1	33454378	33454873	peaks437	4.91886	0.281139460298767	0.467128850590878	0.982050041904818	44	34	26	32	32	22	39.7931604348646	36.2767668824711	27.3870284070498	33.3094950178506	29.1809634528279	22.8022647723697	ENSMUST00000027312.10	Intron	ENSMUST00000185489.1	27475	ENSMUSG00000101682.1	chr1:33482101:33482518:418:+	Gm29228	predicted gene 29228 [Source:MGI Symbol;Acc:MGI:5579934]
chr1	33469532	33470397	peaks438	6.97149	-0.449358960752479	0.151270670119775	0.982050041904818	57	48	30	60	65	60	51.5502305633473	51.2142591281945	31.6004173927497	62.4553031584698	59.2738320135568	62.1879948337354	ENSMUST00000027312.10	Intron	ENSMUST00000185489.1	12136	ENSMUSG00000101682.1	chr1:33482101:33482518:418:+	Gm29228	predicted gene 29228 [Source:MGI Symbol;Acc:MGI:5579934]
chr1	33498923	33499207	peaks439	3.28852	-0.184927771458303	0.69346158806539	0.985935370804368	25	18	19	31	27	13	22.6097502470821	19.2053471730729	20.0135976820748	32.2685732985427	24.6214379133236	13.4740655473093	ENSMUST00000027312.10	Intron	ENSMUST00000185489.1	16964	ENSMUSG00000101682.1	chr1:33482101:33482518:418:+	Gm29228	predicted gene 29228 [Source:MGI Symbol;Acc:MGI:5579934]
chr1	33535310	33535706	peaks440	3.73735	0.208116277196516	0.639533232425544	0.983295721210097	42	27	15	24	22	26	37.984380415098	28.8080207596094	15.8002086963749	24.9821212633879	20.0619123738192	26.9481310946187	ENSMUST00000027312.10	Intron	ENSMUST00000185489.1	53407	ENSMUSG00000101682.1	chr1:33482101:33482518:418:+	Gm29228	predicted gene 29228 [Source:MGI Symbol;Acc:MGI:5579934]
chr1	33543537	33543991	peaks441	2.34922	0.629551401988191	0.18059561941731	0.982050041904818	30	34	18	11	24	19	27.1317002964986	36.2767668824711	18.9602504356499	11.4501389123861	21.885722589621	19.6928650306829	ENSMUST00000027312.10	Intron	ENSMUST00000185489.1	61663	ENSMUSG00000101682.1	chr1:33482101:33482518:418:+	Gm29228	predicted gene 29228 [Source:MGI Symbol;Acc:MGI:5579934]
chr1	33551632	33551972	peaks442	2.58391	0.696167353142456	0.201221288754251	0.982050041904818	32	18	17	6	24	12	28.9404803162651	19.2053471730729	17.9069031892249	6.24553031584698	21.885722589621	12.4375989667471	ENSMUST00000027312.10	Intron	ENSMUST00000192891.1	65030	ENSMUSG00000102714.1	chr1:33613758:33616832:3075:-	Gm37618	predicted gene; 37618 [Source:MGI Symbol;Acc:MGI:5610846]
chr1	33563465	33563899	peaks443	5.69749	-0.37646871919767	0.463030410479899	0.982050041904818	43	12	9	25	30	26	38.8887704249813	12.8035647820486	9.48012521782493	26.0230429826958	27.3571532370262	26.9481310946187	ENSMUST00000027312.10	Intron	ENSMUST00000192891.1	53150	ENSMUSG00000102714.1	chr1:33613758:33616832:3075:-	Gm37618	predicted gene; 37618 [Source:MGI Symbol;Acc:MGI:5610846]
chr1	33571648	33571950	peaks444	2.83284	0.225509773355753	0.663393988601936	0.984047772589643	35	12	16	23	17	13	31.653650345915	12.8035647820486	16.8535559427999	23.9411995440801	15.5023868343148	13.4740655473093	ENSMUST00000027312.10	Intron	ENSMUST00000192891.1	45033	ENSMUSG00000102714.1	chr1:33613758:33616832:3075:-	Gm37618	predicted gene; 37618 [Source:MGI Symbol;Acc:MGI:5610846]
chr1	33578726	33578998	peaks445	4.58359	0.711700950724692	0.263920239036584	0.982050041904818	14	29	8	14	13	5	12.661460138366	30.9419482232842	8.42677797139993	14.5729040703096	11.8547664027114	5.18233290281129	ENSMUST00000027312.10	Intron	ENSMUST00000192891.1	37970	ENSMUSG00000102714.1	chr1:33613758:33616832:3075:-	Gm37618	predicted gene; 37618 [Source:MGI Symbol;Acc:MGI:5610846]
chr1	33589512	33590043	peaks446	4.62776	0.784875758403089	0.0371713265074181	0.982050041904818	60	44	30	24	30	24	54.2634005929972	46.9464042008449	31.6004173927497	24.9821212633879	27.3571532370262	24.8751979334942	ENSMUST00000027312.10	Intron	ENSMUST00000192891.1	27054	ENSMUSG00000102714.1	chr1:33613758:33616832:3075:-	Gm37618	predicted gene; 37618 [Source:MGI Symbol;Acc:MGI:5610846]
chr1	33590851	33591222	peaks447	2.84587	-0.185557210096471	0.70198848545564	0.986690253829351	31	15	15	14	25	30	28.0360903063819	16.0044559775608	15.8002086963749	14.5729040703096	22.7976276975218	31.0939974168677	ENSMUST00000027312.10	Intron	ENSMUST00000192891.1	25795	ENSMUSG00000102714.1	chr1:33613758:33616832:3075:-	Gm37618	predicted gene; 37618 [Source:MGI Symbol;Acc:MGI:5610846]
chr1	33629537	33629797	peaks448	2.25872	-0.178134497927814	0.727338698428125	0.988959451519538	33	18	8	25	24	17	29.8448703261484	19.2053471730729	8.42677797139993	26.0230429826958	21.885722589621	17.6199318695584	ENSMUST00000027312.10	Intron	ENSMUST00000192891.1	12835	ENSMUSG00000102714.1	chr1:33613758:33616832:3075:-	Gm37618	predicted gene; 37618 [Source:MGI Symbol;Acc:MGI:5610846]
chr1	33631108	33631445	peaks449	1.4301	0.252714436067122	0.63154014344359	0.983295721210097	26	10	23	10	23	17	23.5141402569654	10.6696373183738	24.2269866677748	10.4092171930783	20.9738174817201	17.6199318695584	ENSMUST00000027312.10	Intron	ENSMUST00000192891.1	14445	ENSMUSG00000102714.1	chr1:33613758:33616832:3075:-	Gm37618	predicted gene; 37618 [Source:MGI Symbol;Acc:MGI:5610846]
chr1	33636173	33636758	peaks450	3.1921	-0.0874650936818501	0.812435663580322	0.994152129695295	43	30	28	39	31	37	38.8887704249813	32.0089119551215	29.4937228998998	40.5959470530054	28.2690583449271	38.3492634808035	ENSMUST00000027312.10	Intron	ENSMUST00000192891.1	19634	ENSMUSG00000102714.1	chr1:33613758:33616832:3075:-	Gm37618	predicted gene; 37618 [Source:MGI Symbol;Acc:MGI:5610846]
chr1	33637941	33638305	peaks451	2.32993	-0.021333252886646	0.965514767803611	0.998453136070119	20	18	24	29	25	10	18.0878001976657	19.2053471730729	25.2803339141998	30.1867298599271	22.7976276975218	10.3646658056226	ENSMUST00000027312.10	Intron	ENSMUST00000185377.1	19658	ENSMUSG00000102093.1	chr1:33657781:33658108:328:+	Gm17813	predicted gene; 17813 [Source:MGI Symbol;Acc:MGI:5009998]
chr1	33643111	33643586	peaks452	5.25941	-0.0891278386115003	0.824937644207335	0.994545877011488	49	24	23	42	32	27	44.315110484281	25.6071295640972	24.2269866677748	43.7187122109289	29.1809634528279	27.9845976751809	ENSMUST00000027312.10	Intron	ENSMUST00000185377.1	14432	ENSMUSG00000102093.1	chr1:33657781:33658108:328:+	Gm17813	predicted gene; 17813 [Source:MGI Symbol;Acc:MGI:5009998]
chr1	33669755	33670553	peaks453	5.69123	-0.131210541481512	0.664068289582139	0.984131286277276	70	48	48	48	82	54	63.30730069183	51.2142591281945	50.5606678283996	49.9642425267759	74.7762188478716	55.9691953503619	ENSMUST00000027312.10,ENSMUST00000191779.1	Promoter1k	ENSMUST00000191779.1	330	ENSMUSG00000103746.1	chr1:33669824:33670712:889:+	1700001G17Rik	RIKEN cDNA 1700001G17 gene [Source:MGI Symbol;Acc:MGI:1914753]
chr1	33680529	33680805	peaks454	3.86647	0.164791883201612	0.74802670638217	0.989841553512688	33	12	16	12	21	21	29.8448703261484	12.8035647820486	16.8535559427999	12.491060631694	19.1500072659183	21.7657981918074	NA	Intergenic	ENSMUST00000193126.1	6439	ENSMUSG00000102198.1	chr1:33671915:33674228:2314:-	Gm38173	predicted gene; 38173 [Source:MGI Symbol;Acc:MGI:5611401]
chr1	33681070	33681623	peaks455	3.88172	1.02480687921389	0.00926791792398102	0.982050041904818	50	58	33	17	23	30	45.2195004941643	61.8838964465683	34.7604591320247	17.6956692282331	20.9738174817201	31.0939974168677	NA	Intergenic	ENSMUST00000193126.1	7119	ENSMUSG00000102198.1	chr1:33671915:33674228:2314:-	Gm38173	predicted gene; 38173 [Source:MGI Symbol;Acc:MGI:5611401]
chr1	33710709	33711075	peaks456	4.57564	0.561738030139984	0.283149873495739	0.982050041904818	26	21	31	7	35	13	23.5141402569654	22.4062383685851	32.6537646391747	7.28645203515481	31.9166787765306	13.4740655473093	NA	Intergenic	ENSMUST00000088287.9	9003	ENSMUSG00000004768.14	chr1:33719895:33742564:22670:+	Rab23	RAB23; member RAS oncogene family [Source:MGI Symbol;Acc:MGI:99833]
chr1	33719597	33720153	peaks457	9.57162	0.0624081942848524	0.852882142701413	0.995192201535594	78	31	59	45	53	62	70.5424207708963	33.0758756869589	62.1474875390745	46.8414773688524	48.3309707187463	64.2609279948599	ENSMUST00000088287.9,ENSMUST00000115174.3	Promoter1k	ENSMUST00000088287.9	20	ENSMUSG00000004768.14	chr1:33719895:33742564:22670:+	Rab23	RAB23; member RAS oncogene family [Source:MGI Symbol;Acc:MGI:99833]
chr1	33732766	33733334	peaks458	5.71095	-0.0441132399876348	0.891707266347848	0.997074966565505	60	47	44	34	70	54	54.2634005929972	50.1472953963571	46.3472788426996	35.3913384564662	63.8333575530611	55.9691953503619	ENSMUST00000115174.3,ENSMUST00000088287.9	Intron	ENSMUST00000115174.3	12643	ENSMUSG00000004768.14	chr1:33719895:33742564:22670:+	Rab23	RAB23; member RAS oncogene family [Source:MGI Symbol;Acc:MGI:99833]
chr1	33738596	33739523	peaks459	5.93156	0.0615099635025987	0.828230082602705	0.994545877011488	70	57	65	68	69	49	63.30730069183	60.8169327147309	68.4675710176245	70.7826769129325	62.9214524451603	50.7868624475506	ENSMUST00000115174.3,ENSMUST00000088287.9	3'UTR	ENSMUST00000195310.1	8947	ENSMUSG00000103072.1	chr1:33748007:33748347:341:+	Gm37905	predicted gene; 37905 [Source:MGI Symbol;Acc:MGI:5611133]
chr1	33747886	33748207	peaks460	3.47987	-0.0627727736931661	0.884320658751208	0.996677527940751	37	20	21	18	37	27	33.4624303656816	21.3392746367477	22.1202921749248	18.7365909475409	33.7404889923323	27.9845976751809	ENSMUST00000195310.1	Promoter1k	ENSMUST00000195310.1	40	ENSMUSG00000103072.1	chr1:33748007:33748347:341:+	Gm37905	predicted gene; 37905 [Source:MGI Symbol;Acc:MGI:5611133]
chr1	33751172	33751440	peaks461	2.68729	-0.732530268167649	0.133614740713276	0.982050041904818	18	16	13	20	20	38	16.2790201778991	17.0714197093982	13.6935142035249	20.8184343861566	18.2381021580175	39.3857300613658	ENSMUST00000187602.1,ENSMUST00000044691.8	Intron	ENSMUST00000195310.1	3299	ENSMUSG00000103072.1	chr1:33748007:33748347:341:+	Gm37905	predicted gene; 37905 [Source:MGI Symbol;Acc:MGI:5611133]
chr1	33783643	33783879	peaks462	2.02365	-0.661788476711697	0.2052389410466	0.982050041904818	18	11	10	14	25	23	16.2790201778991	11.7366010502112	10.5334724642499	14.5729040703096	22.7976276975218	23.8387313529319	ENSMUST00000019861.12	Exon	ENSMUST00000044691.8	25966	ENSMUSG00000042215.8	chr1:33745484:33757795:12312:-	Bag2	BCL2-associated athanogene 2 [Source:MGI Symbol;Acc:MGI:1891254]
chr1	33813426	33814308	peaks463	6.26042	-0.23516377767957	0.478743692457991	0.982050041904818	67	30	54	49	56	72	60.5941306621801	32.0089119551215	56.8807513069495	51.0051642460837	51.0666860424489	74.6255938004825	ENSMUST00000019861.12,ENSMUST00000044455.7	Promoter1k	ENSMUST00000019861.12	660	ENSMUSG00000042197.13	chr1:33761545:33814570:53026:-	Zfp451	zinc finger protein 451 [Source:MGI Symbol;Acc:MGI:2137896]
chr1	33889598	33889890	peaks464	2.58391	-0.689007863503287	0.203201961160654	0.982050041904818	14	15	8	14	30	17	12.661460138366	16.0044559775608	8.42677797139993	14.5729040703096	27.3571532370262	17.6199318695584	ENSMUST00000195730.1	Promoter1-2k	ENSMUST00000195730.1	1373	ENSMUSG00000104416.1	chr1:33889490:33891117:1628:-	Gm37067	predicted gene; 37067 [Source:MGI Symbol;Acc:MGI:5610295]
chr1	33907062	33907540	peaks465	6.58781	-1.19011259768822	0.0107927704317509	0.982050041904818	24	14	9	28	30	48	21.7053602371989	14.9374922457234	9.48012521782493	29.1458081406193	27.3571532370262	49.7503958669883	ENSMUST00000115161.7,ENSMUST00000129464.7,ENSMUST00000062289.10,ENSMUST00000183034.4	Promoter1k	ENSMUST00000115161.7	467	ENSMUSG00000042182.16	chr1:33852052:33907816:55765:-	Bend6	BEN domain containing 6 [Source:MGI Symbol;Acc:MGI:2444572]
chr1	33945043	33945542	peaks466	4.85136	0.0837747306819933	0.814042783252373	0.994545877011488	44	31	39	28	46	35	39.7931604348646	33.0758756869589	41.0805426105747	29.1458081406193	41.9476349634402	36.276330319679	ENSMUST00000183034.4	Intron	ENSMUST00000190740.1	18392	ENSMUSG00000099382.1	chr1:33963352:33963685:334:-	Gm28631	predicted gene 28631 [Source:MGI Symbol;Acc:MGI:5579337]
chr1	33947617	33948050	peaks467	2.61821	-0.140156927335465	0.758379627426778	0.991173916438019	23	20	20	18	35	18	20.8009702273156	21.3392746367477	21.0669449284998	18.7365909475409	31.9166787765306	18.6563984501206	ENSMUST00000183034.4	Intron	ENSMUST00000190740.1	15851	ENSMUSG00000099382.1	chr1:33963352:33963685:334:-	Gm28631	predicted gene 28631 [Source:MGI Symbol;Acc:MGI:5579337]
chr1	33961853	33962177	peaks468	1.64005	0.438248184702041	0.450565584946109	0.982050041904818	20	27	8	19	14	8	18.0878001976657	28.8080207596094	8.42677797139993	19.7775126668488	12.7666715106122	8.29173264449806	ENSMUST00000190740.1	Promoter1-2k	ENSMUST00000190740.1	1670	ENSMUSG00000099382.1	chr1:33963352:33963685:334:-	Gm28631	predicted gene 28631 [Source:MGI Symbol;Acc:MGI:5579337]
chr1	33969394	33969652	peaks469	3.9476	0.902767940429662	0.125855775985583	0.982050041904818	27	15	11	10	8	10	24.4185302668487	16.0044559775608	11.5868197106749	10.4092171930783	7.29524086320699	10.3646658056226	ENSMUST00000183034.4	Intron	ENSMUST00000190740.1	5838	ENSMUSG00000099382.1	chr1:33963352:33963685:334:-	Gm28631	predicted gene 28631 [Source:MGI Symbol;Acc:MGI:5579337]
chr1	33989138	33989422	peaks470	2.60939	-0.374153888415906	0.506356446342972	0.982050041904818	7	20	15	25	18	13	6.330730069183	21.3392746367477	15.8002086963749	26.0230429826958	16.4142919422157	13.4740655473093	ENSMUST00000183034.4	Intron	ENSMUST00000122557.1	7778	ENSMUSG00000084506.1	chr1:33981410:33981502:93:-	Gm23792	predicted gene; 23792 [Source:MGI Symbol;Acc:MGI:5453569]
chr1	34011140	34011501	peaks471	7.44186	0.139727244722164	0.762559629721247	0.991240440711955	48	20	22	19	20	41	43.4107204743977	21.3392746367477	23.1736394213498	19.7775126668488	18.2381021580175	42.4951298030525	ENSMUST00000097786.9,ENSMUST00000097785.9,ENSMUST00000115104.9	Promoter1k	ENSMUST00000097786.9	492	ENSMUSG00000026131.18	chr1:33908225:34308661:400437:+	Dst	dystonin [Source:MGI Symbol;Acc:MGI:104627]
chr1	34011832	34012233	peaks472	6.16297	0.0525723044079366	0.912580802309748	0.997189097928668	32	25	19	13	20	40	28.9404803162651	26.6740932959346	20.0135976820748	13.5319823510018	18.2381021580175	41.4586632224903	ENSMUST00000097786.9,ENSMUST00000097785.9,ENSMUST00000115104.9	Promoter1k	ENSMUST00000097785.9,ENSMUST00000115104.9	208	ENSMUSG00000026131.18	chr1:33908225:34308661:400437:+	Dst	dystonin [Source:MGI Symbol;Acc:MGI:104627]
chr1	34061088	34061344	peaks473	1.64736	0.189397615241329	0.711965778291421	0.987038835341309	16	20	18	21	15	12	14.4702401581326	21.3392746367477	18.9602504356499	21.8593561054644	13.6785766185131	12.4375989667471	ENSMUST00000182697.7,ENSMUST00000183034.4,ENSMUST00000182314.7,ENSMUST00000097786.9,ENSMUST00000115104.9,ENSMUST00000097785.9	Intron	ENSMUST00000194178.1	29116	ENSMUSG00000103364.1	chr1:34032100:34033797:1698:+	Gm38157	predicted gene; 38157 [Source:MGI Symbol;Acc:MGI:5611385]
chr1	34067619	34067866	peaks474	2.03433	-0.168241714449078	0.743768942998382	0.989228499064873	21	17	11	24	17	14	18.992190207549	18.1383834412355	11.5868197106749	24.9821212633879	15.5023868343148	14.5105321278716	ENSMUST00000182697.7,ENSMUST00000183034.4,ENSMUST00000182314.7,ENSMUST00000097786.9,ENSMUST00000115104.9,ENSMUST00000097785.9	Intron	ENSMUST00000194178.1	35643	ENSMUSG00000103364.1	chr1:34032100:34033797:1698:+	Gm38157	predicted gene; 38157 [Source:MGI Symbol;Acc:MGI:5611385]
chr1	34073647	34074072	peaks475	4.21852	0.55874091713069	0.289439166656227	0.982050041904818	41	28	8	15	21	16	37.0799904052147	29.8749844914468	8.42677797139993	15.6138257896175	19.1500072659183	16.5834652889961	ENSMUST00000182697.7,ENSMUST00000183034.4,ENSMUST00000182314.7,ENSMUST00000097786.9,ENSMUST00000115104.9,ENSMUST00000097785.9	Intron	ENSMUST00000194178.1	41760	ENSMUSG00000103364.1	chr1:34032100:34033797:1698:+	Gm38157	predicted gene; 38157 [Source:MGI Symbol;Acc:MGI:5611385]
chr1	34097028	34097606	peaks476	3.55825	-0.735868421364767	0.122543201636022	0.982050041904818	29	21	8	22	32	42	26.2273102866153	22.4062383685851	8.42677797139993	22.9002778247723	29.1809634528279	43.5315963836148	ENSMUST00000097786.9,ENSMUST00000182697.7,ENSMUST00000182314.7,ENSMUST00000097785.9,ENSMUST00000183034.4,ENSMUST00000115104.9	Intron	ENSMUST00000198033.1	20042	ENSMUSG00000105982.1	chr1:34117359:34117431:73:+	Mir6896	microRNA 6896 [Source:MGI Symbol;Acc:MGI:5562721]
chr1	34098395	34098662	peaks477	3.47987	0.85222570551015	0.176231138103085	0.982050041904818	25	10	13	10	5	11	22.6097502470821	10.6696373183738	13.6935142035249	10.4092171930783	4.55952553950437	11.4011323861848	ENSMUST00000097786.9,ENSMUST00000182697.7,ENSMUST00000182314.7,ENSMUST00000097785.9,ENSMUST00000183034.4,ENSMUST00000115104.9	Intron	ENSMUST00000198033.1	18830	ENSMUSG00000105982.1	chr1:34117359:34117431:73:+	Mir6896	microRNA 6896 [Source:MGI Symbol;Acc:MGI:5562721]
chr1	34125138	34125631	peaks478	2.75382	-0.00777413119610954	0.986513682017671	0.999021764047367	29	19	47	14	44	40	26.2273102866153	20.2723109049103	49.5073205819746	14.5729040703096	40.1238247476384	41.4586632224903	ENSMUST00000182697.7,ENSMUST00000097785.9,ENSMUST00000115104.9,ENSMUST00000182314.7,ENSMUST00000183034.4,ENSMUST00000097786.9	Intron	ENSMUST00000198033.1	8026	ENSMUSG00000105982.1	chr1:34117359:34117431:73:+	Mir6896	microRNA 6896 [Source:MGI Symbol;Acc:MGI:5562721]
chr1	34127815	34128155	peaks479	3.13382	-0.326056268500957	0.565923782207974	0.982091320208734	35	6	10	21	21	20	31.653650345915	6.40178239102431	10.5334724642499	21.8593561054644	19.1500072659183	20.7293316112451	ENSMUST00000182697.7,ENSMUST00000097785.9,ENSMUST00000115104.9,ENSMUST00000182314.7,ENSMUST00000183034.4,ENSMUST00000097786.9	Intron	ENSMUST00000198033.1	10626	ENSMUSG00000105982.1	chr1:34117359:34117431:73:+	Mir6896	microRNA 6896 [Source:MGI Symbol;Acc:MGI:5562721]
chr1	34167867	34168101	peaks480	4.17693	0.814474470555338	0.349230642403719	0.982050041904818	25	11	0	6	9	5	22.6097502470821	11.7366010502112	0	6.24553031584698	8.20714597110786	5.18233290281129	ENSMUST00000097785.9,ENSMUST00000185269.6,ENSMUST00000115104.9,ENSMUST00000097786.9,ENSMUST00000183034.4,ENSMUST00000183302.5	Exon	ENSMUST00000183302.5,ENSMUST00000185269.6	7654	ENSMUSG00000026131.18	chr1:33908225:34308661:400437:+	Dst	dystonin [Source:MGI Symbol;Acc:MGI:104627]
chr1	34191596	34191874	peaks481	2.02365	-0.158952074797863	0.825893088975922	0.994545877011488	5	17	6	7	19	7	4.52195004941643	18.1383834412355	6.32008347854995	7.28645203515481	17.3261970501166	7.2552660639358	ENSMUST00000097785.9,ENSMUST00000115104.9,ENSMUST00000183034.4	Exon	ENSMUST00000181692.2	13464	ENSMUSG00000096992.3	chr1:34165856:34178271:12416:-	Gm26788	predicted gene; 26788 [Source:MGI Symbol;Acc:MGI:5477282]
chr1	34200357	34200654	peaks482	3.1256	0.0344286328869562	0.945919434202242	0.998016693221922	23	11	22	22	21	12	20.8009702273156	11.7366010502112	23.1736394213498	22.9002778247723	19.1500072659183	12.4375989667471	ENSMUST00000115104.9,ENSMUST00000097785.9,ENSMUST00000185269.6,ENSMUST00000097786.9,ENSMUST00000183034.4	Intron	ENSMUST00000181692.2	22235	ENSMUSG00000096992.3	chr1:34165856:34178271:12416:-	Gm26788	predicted gene; 26788 [Source:MGI Symbol;Acc:MGI:5477282]
chr1	34206388	34206885	peaks483	2.44263	0.357094688128701	0.402245112846566	0.982050041904818	40	37	18	26	21	27	36.1756003953314	39.4776580779832	18.9602504356499	27.0639647020036	19.1500072659183	27.9845976751809	ENSMUST00000097785.9,ENSMUST00000115104.9,ENSMUST00000185269.6,ENSMUST00000183034.4,ENSMUST00000097786.9	Intron	ENSMUST00000181692.2	28366	ENSMUSG00000096992.3	chr1:34165856:34178271:12416:-	Gm26788	predicted gene; 26788 [Source:MGI Symbol;Acc:MGI:5477282]
chr1	34225656	34225942	peaks484	2.83284	0.657766498660748	0.182672395814416	0.982050041904818	36	17	20	11	16	19	32.5580403557983	18.1383834412355	21.0669449284998	11.4501389123861	14.590481726414	19.6928650306829	ENSMUST00000097785.9,ENSMUST00000115104.9,ENSMUST00000097786.9,ENSMUST00000185269.6,ENSMUST00000183034.4	Exon	ENSMUST00000194920.1	45329	ENSMUSG00000103001.1	chr1:34269882:34271128:1247:-	A930005N03Rik	RIKEN cDNA A930005N03 gene [Source:MGI Symbol;Acc:MGI:1924441]
chr1	34236261	34236548	peaks485	3.02733	0.2562530128416	0.57600940495654	0.982574930936158	19	24	29	15	27	20	17.1834101877824	25.6071295640972	30.5470701463248	15.6138257896175	24.6214379133236	20.7293316112451	ENSMUST00000183034.4,ENSMUST00000115104.9,ENSMUST00000097785.9,ENSMUST00000185269.6,ENSMUST00000097786.9	Intron	ENSMUST00000194920.1	34723	ENSMUSG00000103001.1	chr1:34269882:34271128:1247:-	A930005N03Rik	RIKEN cDNA A930005N03 gene [Source:MGI Symbol;Acc:MGI:1924441]
chr1	34270851	34271280	peaks486	3.50184	0.378574115256694	0.429245561575936	0.982050041904818	38	22	25	8	30	28	34.3668203755649	23.4732021004225	26.3336811606248	8.32737375446264	27.3571532370262	29.0210642557432	ENSMUST00000194920.1	Promoter1k	ENSMUST00000194920.1	62	ENSMUSG00000103001.1	chr1:34269882:34271128:1247:-	A930005N03Rik	RIKEN cDNA A930005N03 gene [Source:MGI Symbol;Acc:MGI:1924441]
chr1	34306400	34306847	peaks487	2.6271	0.26387325004076	0.555984464295669	0.982050041904818	29	32	16	18	26	21	26.2273102866153	34.1428394187963	16.8535559427999	18.7365909475409	23.7095328054227	21.7657981918074	ENSMUST00000097785.9,ENSMUST00000183034.4,ENSMUST00000185269.6,ENSMUST00000115104.9,ENSMUST00000097786.9	Exon	ENSMUST00000193131.1	23683	ENSMUSG00000104397.1	chr1:34329433:34330307:875:-	Gm37958	predicted gene; 37958 [Source:MGI Symbol;Acc:MGI:5611186]
chr1	34310626	34311013	peaks488	2.25806	-0.442026746445672	0.417227807634951	0.982050041904818	12	22	12	10	34	21	10.8526801185994	23.4732021004225	12.6401669570999	10.4092171930783	31.0047736686297	21.7657981918074	NA	Intergenic	ENSMUST00000193131.1	19487	ENSMUSG00000104397.1	chr1:34329433:34330307:875:-	Gm37958	predicted gene; 37958 [Source:MGI Symbol;Acc:MGI:5611186]
chr1	34427396	34427699	peaks489	2.02365	0.04691779336746	0.931673847496093	0.9971995878953	23	14	11	11	24	12	20.8009702273156	14.9374922457234	11.5868197106749	11.4501389123861	21.885722589621	12.4375989667471	ENSMUST00000192173.1	Exon	ENSMUST00000175111.1	5651	ENSMUSG00000092852.1	chr1:34433121:34433199:79:-	Mir5103	microRNA 5103 [Source:MGI Symbol;Acc:MGI:4950423]
chr1	34439157	34440167	peaks490	18.43292	0.433631081958564	0.0537510139773783	0.982050041904818	128	129	133	86	105	102	115.761921265061	137.638321407023	140.095183774524	89.5192678604734	95.7500363295917	105.71959121735	ENSMUST00000042493.9,ENSMUST00000027303.13	Promoter1k	ENSMUST00000042493.9	10	ENSMUSG00000042111.9	chr1:34436670:34439672:3003:-	Ccdc115	coiled-coil domain containing 115 [Source:MGI Symbol;Acc:MGI:1916918]
chr1	34443576	34444117	peaks491	4.64382	-0.0667292806487671	0.881175134754815	0.996492659941976	34	34	16	18	47	25	30.7492603360317	36.2767668824711	16.8535559427999	18.7365909475409	42.859540071341	25.9116645140564	ENSMUST00000191315.1	Promoter1k	ENSMUST00000191315.1	883	ENSMUSG00000101711.1	chr1:34439511:34444730:5220:-	Gm28306	predicted gene 28306 [Source:MGI Symbol;Acc:MGI:5579012]
chr1	34459470	34460260	peaks492	7.60607	0.0839305302259609	0.787386404300547	0.992323427100674	93	62	59	39	80	84	84.1082709191456	66.1517513739179	62.1474875390745	40.5959470530054	72.9524086320699	87.0631927672296	ENSMUST00000027302.13	Promoter1k	ENSMUST00000027302.13	100	ENSMUSG00000026126.15	chr1:34459765:34475733:15969:+	Ptpn18	protein tyrosine phosphatase; non-receptor type 18 [Source:MGI Symbol;Acc:MGI:108410]
chr1	34462820	34463214	peaks493	2.64231	-0.0780616072315913	0.887940784189215	0.997074966565505	16	18	29	7	44	19	14.4702401581326	19.2053471730729	30.5470701463248	7.28645203515481	40.1238247476384	19.6928650306829	ENSMUST00000027302.13	Exon	ENSMUST00000027302.13	3252	ENSMUSG00000026126.15	chr1:34459765:34475733:15969:+	Ptpn18	protein tyrosine phosphatase; non-receptor type 18 [Source:MGI Symbol;Acc:MGI:108410]
chr1	34471585	34471996	peaks494	2.82265	0.000458193764051659	0.999076911882982	0.999822817131881	32	28	24	27	34	24	28.9404803162651	29.8749844914468	25.2803339141998	28.1048864213114	31.0047736686297	24.8751979334942	ENSMUST00000188972.2	Promoter1k	ENSMUST00000188972.2	929	ENSMUSG00000026126.15	chr1:34459765:34475733:15969:+	Ptpn18	protein tyrosine phosphatase; non-receptor type 18 [Source:MGI Symbol;Acc:MGI:108410]
chr1	34472330	34473650	peaks495	6.03917	0.111332676378549	0.701470959200329	0.986690253829351	107	71	65	48	89	89	96.7697310575116	75.7544249604543	68.4675710176245	49.9642425267759	81.1595546031777	92.2455256700409	ENSMUST00000185881.1,ENSMUST00000185218.1,ENSMUST00000188972.2	Promoter1k	ENSMUST00000185881.1	122	ENSMUSG00000100280.2	chr1:34470155:34473148:2994:-	Gm28417	predicted gene 28417 [Source:MGI Symbol;Acc:MGI:5579123]
chr1	34498425	34499017	peaks496	2.60939	-0.0855690314308112	0.834603333542163	0.994602627993208	28	32	22	36	30	22	25.322920276732	34.1428394187963	23.1736394213498	37.4731818950819	27.3571532370262	22.8022647723697	ENSMUST00000027299.9	Promoter1k	ENSMUST00000027299.9	311	ENSMUSG00000026125.9	chr1:34498410:34503063:4654:+	Prss39	protease; serine 39 [Source:MGI Symbol;Acc:MGI:1270856]
chr1	34510875	34511208	peaks497	2.16488	-0.355414492134917	0.493722062894538	0.982050041904818	13	18	17	16	15	31	11.7570701284827	19.2053471730729	17.9069031892249	16.6547475089253	13.6785766185131	32.13046399743	NA	Intergenic	ENSMUST00000027299.9	12632	ENSMUSG00000026125.9	chr1:34498410:34503063:4654:+	Prss39	protease; serine 39 [Source:MGI Symbol;Acc:MGI:1270856]
chr1	34537036	34537476	peaks498	3.50184	-0.136130680092317	0.783339532061452	0.992148161114497	35	11	24	15	23	38	31.653650345915	11.7366010502112	25.2803339141998	15.6138257896175	20.9738174817201	39.3857300613658	ENSMUST00000027298.4,ENSMUST00000189108.1	Promoter1-2k	ENSMUST00000189108.1	1304	ENSMUSG00000101803.1	chr1:34538086:34538560:475:-	Gm28419	predicted gene 28419 [Source:MGI Symbol;Acc:MGI:5579125]
chr1	34558075	34558472	peaks499	3.47987	0.208760342819798	0.696873806191199	0.986133762311264	35	7	21	16	22	16	31.653650345915	7.46874612286169	22.1202921749248	16.6547475089253	20.0619123738192	16.5834652889961	ENSMUST00000047840.8	Promoter2-3k	ENSMUST00000047840.8	2646	ENSMUSG00000037529.13	chr1:34552334:34560920:8587:-	Prss40	protease; serine 40 [Source:MGI Symbol;Acc:MGI:1270857]
chr1	34580032	34580321	peaks500	1.45407	-0.134111125928669	0.806505375957874	0.993679169005812	11	19	15	23	12	15	9.94829010871614	20.2723109049103	15.8002086963749	23.9411995440801	10.9428612948105	15.5469987084339	ENSMUST00000052670.10,ENSMUST00000186712.1	Promoter1k	ENSMUST00000186712.1	466	ENSMUSG00000045815.4	chr1:34579202:34579711:510:-	1700101I19Rik	RIKEN cDNA 1700101I19 gene [Source:MGI Symbol;Acc:MGI:1920839]
chr1	34583990	34584449	peaks501	4.49249	-0.386730795358124	0.396192568088912	0.982050041904818	23	19	21	28	17	37	20.8009702273156	20.2723109049103	22.1202921749248	29.1458081406193	15.5023868343148	38.3492634808035	ENSMUST00000052670.10	Intron	ENSMUST00000186712.1	4509	ENSMUSG00000045815.4	chr1:34579202:34579711:510:-	1700101I19Rik	RIKEN cDNA 1700101I19 gene [Source:MGI Symbol;Acc:MGI:1920839]
chr1	34603936	34604300	peaks502	3.1921	0.501068632133976	0.344620844927963	0.982050041904818	22	31	15	18	8	22	19.8965802174323	33.0758756869589	15.8002086963749	18.7365909475409	7.29524086320699	22.8022647723697	NA	Intergenic	ENSMUST00000186179.1	3601	ENSMUSG00000100524.1	chr1:34607297:34607719:423:-	Gm28418	predicted gene 28418 [Source:MGI Symbol;Acc:MGI:5579124]
chr1	34665683	34666204	peaks503	3.55583	0.0992468884941128	0.81337735255134	0.994352670639082	45	26	18	24	34	25	40.6975504447479	27.741057027772	18.9602504356499	24.9821212633879	31.0047736686297	25.9116645140564	NA	Intergenic	ENSMUST00000159747.8	12244	ENSMUSG00000037509.20	chr1:34678188:34813309:135122:+	Arhgef4	Rho guanine nucleotide exchange factor (GEF) 4 [Source:MGI Symbol;Acc:MGI:2442507]
chr1	34678382	34678710	peaks504	2.59677	-0.402692458243642	0.410828467243486	0.982050041904818	23	15	11	17	26	22	20.8009702273156	16.0044559775608	11.5868197106749	17.6956692282331	23.7095328054227	22.8022647723697	ENSMUST00000159747.8	Promoter1k	ENSMUST00000159747.8	358	ENSMUSG00000037509.20	chr1:34678188:34813309:135122:+	Arhgef4	Rho guanine nucleotide exchange factor (GEF) 4 [Source:MGI Symbol;Acc:MGI:2442507]
chr1	34705472	34705807	peaks505	3.9847	-0.330616414832943	0.536027664830653	0.982050041904818	15	11	23	14	16	32	13.5658501482493	11.7366010502112	24.2269866677748	14.5729040703096	14.590481726414	33.1669305779922	ENSMUST00000159747.8	Intron	ENSMUST00000159747.8	27452	ENSMUSG00000037509.20	chr1:34678188:34813309:135122:+	Arhgef4	Rho guanine nucleotide exchange factor (GEF) 4 [Source:MGI Symbol;Acc:MGI:2442507]
chr1	34722580	34722825	peaks506	1.96262	-1.16078637493473	0.0980018880230662	0.982050041904818	10	5	4	13	23	7	9.04390009883286	5.33481865918692	4.21338898569997	13.5319823510018	20.9738174817201	7.2552660639358	ENSMUST00000159747.8	Exon	ENSMUST00000192878.1	30072	ENSMUSG00000102537.1	chr1:34752775:34752922:148:+	Gm37224	predicted gene; 37224 [Source:MGI Symbol;Acc:MGI:5610452]
chr1	34723650	34724001	peaks507	2.63215	0.601182451574451	0.224846127256032	0.982050041904818	34	16	20	11	17	18	30.7492603360317	17.0714197093982	21.0669449284998	11.4501389123861	15.5023868343148	18.6563984501206	ENSMUST00000159747.8	Exon	ENSMUST00000192878.1	28949	ENSMUSG00000102537.1	chr1:34752775:34752922:148:+	Gm37224	predicted gene; 37224 [Source:MGI Symbol;Acc:MGI:5610452]
chr1	34767675	34767938	peaks508	3.1675	0.0596721600813545	0.908286447837248	0.997189097928668	20	22	12	24	15	13	18.0878001976657	23.4732021004225	12.6401669570999	24.9821212633879	13.6785766185131	13.4740655473093	ENSMUST00000159747.8	Intron	ENSMUST00000194977.1	14684	ENSMUSG00000102612.1	chr1:34753123:34753477:355:+	Gm37845	predicted gene; 37845 [Source:MGI Symbol;Acc:MGI:5611073]
chr1	34768658	34769355	peaks509	3.11997	-0.0402180932314227	0.923596207294185	0.997189097928668	21	31	42	23	33	43	18.992190207549	33.0758756869589	44.2405843498496	23.9411995440801	30.0928685607288	44.5680629641771	ENSMUST00000159747.8	Intron	ENSMUST00000194977.1	15884	ENSMUSG00000102612.1	chr1:34753123:34753477:355:+	Gm37845	predicted gene; 37845 [Source:MGI Symbol;Acc:MGI:5611073]
chr1	34781387	34781716	peaks510	2.57403	1.72568459224706	0.00407864509241884	0.982050041904818	17	16	35	7	7	7	15.3746301680159	17.0714197093982	36.8671536248747	7.28645203515481	6.38333575530611	7.2552660639358	ENSMUST00000159747.8	Intron	ENSMUST00000047664.15	20152	ENSMUSG00000037509.20	chr1:34678188:34813309:135122:+	Arhgef4	Rho guanine nucleotide exchange factor (GEF) 4 [Source:MGI Symbol;Acc:MGI:2442507]
chr1	34806086	34806534	peaks511	3.66296	-0.134518973334475	0.73557037085803	0.988962842309053	30	27	51	31	34	55	27.1317002964986	28.8080207596094	53.7207095676746	32.2685732985427	31.0047736686297	57.0056619309241	ENSMUST00000159747.8,ENSMUST00000047664.15,ENSMUST00000159747.8,ENSMUST00000047664.15	Exon	ENSMUST00000211073.1	4516	ENSMUSG00000037509.20	chr1:34678188:34813309:135122:+	Arhgef4	Rho guanine nucleotide exchange factor (GEF) 4 [Source:MGI Symbol;Acc:MGI:2442507]
chr1	34811020	34811510	peaks512	2.9779	0.138278168931289	0.734219048305467	0.988962842309053	36	41	22	22	44	26	32.5580403557983	43.7455130053328	23.1736394213498	22.9002778247723	40.1238247476384	26.9481310946187	ENSMUST00000193040.2	Promoter1k	ENSMUST00000193040.2	643	ENSMUSG00000104002.2	chr1:34809360:34811908:2549:-	Gm38336	predicted gene; 38336 [Source:MGI Symbol;Acc:MGI:5611564]
chr1	34819590	34820133	peaks513	3.55528	0.206018103806001	0.55023800163744	0.982050041904818	57	33	43	43	35	37	51.5502305633473	35.2098031506337	45.2939315962746	44.7596339302367	31.9166787765306	38.3492634808035	ENSMUST00000170092.7,ENSMUST00000047534.11,ENSMUST00000191307.6,ENSMUST00000167518.7,ENSMUST00000047534.11,ENSMUST00000170092.7,ENSMUST00000167518.7,ENSMUST00000191307.6	Exon	ENSMUST00000192924.1	3663	ENSMUSG00000104358.1	chr1:34823525:34826560:3036:+	Gm37127	predicted gene; 37127 [Source:MGI Symbol;Acc:MGI:5610355]
chr1	34830591	34830860	peaks514	1.77499	-0.276181564956413	0.594693855933835	0.982949907511859	12	19	18	28	14	18	10.8526801185994	20.2723109049103	18.9602504356499	29.1458081406193	12.7666715106122	18.6563984501206	ENSMUST00000167518.7,ENSMUST00000047534.11,ENSMUST00000191307.6,ENSMUST00000170092.7	Intron	ENSMUST00000192924.1	7201	ENSMUSG00000104358.1	chr1:34823525:34826560:3036:+	Gm37127	predicted gene; 37127 [Source:MGI Symbol;Acc:MGI:5610355]
chr1	34849901	34850136	peaks515	3.37785	0.177935660201964	0.685114076695587	0.985453159032437	43	20	19	21	27	24	38.8887704249813	21.3392746367477	20.0135976820748	21.8593561054644	24.6214379133236	24.8751979334942	ENSMUST00000156687.7,ENSMUST00000027297.10	Promoter1k	ENSMUST00000027297.10	27	ENSMUSG00000026123.11	chr1:34849976:34879580:29605:+	Plekhb2	pleckstrin homology domain containing; family B (evectins) member 2 [Source:MGI Symbol;Acc:MGI:2385825]
chr1	34858722	34859106	peaks516	4.49249	0.104477666138988	0.770327589357846	0.991705016308351	42	35	41	26	40	45	37.984380415098	37.3437306143085	43.1872371034247	27.0639647020036	36.4762043160349	46.6409961253016	ENSMUST00000156687.7,ENSMUST00000027297.10	Intron	ENSMUST00000027297.10	8922	ENSMUSG00000026123.11	chr1:34849976:34879580:29605:+	Plekhb2	pleckstrin homology domain containing; family B (evectins) member 2 [Source:MGI Symbol;Acc:MGI:2385825]
chr1	35076965	35077907	peaks517	5.72392	-0.220407163030728	0.491115165036384	0.982050041904818	68	36	39	59	58	49	61.4985206720634	38.4106943461459	41.0805426105747	61.414381439162	52.8904962582506	50.7868624475506	NA	Intergenic	ENSMUST00000192315.1	91780	ENSMUSG00000103997.1	chr1:34985656:34985890:235:+	Gm38027	predicted gene; 38027 [Source:MGI Symbol;Acc:MGI:5611255]
chr1	35257639	35257917	peaks518	3.24482	0.0178044390731592	0.976568333440557	0.998938914961087	29	15	6	26	11	11	26.2273102866153	16.0044559775608	6.32008347854995	27.0639647020036	10.0309561869096	11.4011323861848	NA	Intergenic	ENSMUST00000104043.1	78694	ENSMUSG00000077231.1	chr1:35178956:35179084:129:-	Gm25096	predicted gene; 25096 [Source:MGI Symbol;Acc:MGI:5454873]
chr1	35263529	35263932	peaks519	4.94007	0.115189328276585	0.802625483205196	0.993493708500494	47	13	25	23	23	31	42.5063304645144	13.870528513886	26.3336811606248	23.9411995440801	20.9738174817201	32.13046399743	NA	Intergenic	ENSMUST00000104043.1	84647	ENSMUSG00000077231.1	chr1:35178956:35179084:129:-	Gm25096	predicted gene; 25096 [Source:MGI Symbol;Acc:MGI:5454873]
chr1	35264469	35264724	peaks520	2.39213	-0.849119663587094	0.191109440324101	0.982050041904818	13	2	12	12	23	14	11.7570701284827	2.13392746367477	12.6401669570999	12.491060631694	20.9738174817201	14.5105321278716	NA	Intergenic	ENSMUST00000104043.1	85513	ENSMUSG00000077231.1	chr1:35178956:35179084:129:-	Gm25096	predicted gene; 25096 [Source:MGI Symbol;Acc:MGI:5454873]
chr1	35264974	35265603	peaks521	2.47443	-0.470941672524768	0.233875319148306	0.982050041904818	32	27	22	34	29	49	28.9404803162651	28.8080207596094	23.1736394213498	35.3913384564662	26.4452481291253	50.7868624475506	NA	Intergenic	ENSMUST00000104043.1	86205	ENSMUSG00000077231.1	chr1:35178956:35179084:129:-	Gm25096	predicted gene; 25096 [Source:MGI Symbol;Acc:MGI:5454873]
chr1	35626656	35626953	peaks522	2.02365	0.185485646476965	0.763049346979892	0.991350075087222	14	7	19	8	18	10	12.661460138366	7.46874612286169	20.0135976820748	8.32737375446264	16.4142919422157	10.3646658056226	ENSMUST00000195168.1	Exon	ENSMUST00000195168.1	24492	ENSMUSG00000104417.1	chr1:35625606:35651297:25692:-	Gm37068	predicted gene; 37068 [Source:MGI Symbol;Acc:MGI:5610296]
chr1	35762840	35763620	peaks523	2.81306	-0.153026331860589	0.652533613768976	0.983295721210097	40	31	43	40	44	44	36.1756003953314	33.0758756869589	45.2939315962746	41.6368687723132	40.1238247476384	45.6045295447393	ENSMUST00000082667.1	Promoter1-2k	ENSMUST00000082667.1	1628	ENSMUSG00000064601.1	chr1:35761602:35761706:105:+	Gm25634	predicted gene; 25634 [Source:MGI Symbol;Acc:MGI:5455411]
chr1	35784954	35785273	peaks524	2.58391	0.129413003962278	0.830150488363176	0.994545877011488	20	10	11	8	21	9	18.0878001976657	10.6696373183738	11.5868197106749	8.32737375446264	19.1500072659183	9.32819922506031	NA	Intergenic	ENSMUST00000187528.1	21860	ENSMUSG00000101714.1	chr1:35806974:35810462:3489:+	Gm28415	predicted gene 28415 [Source:MGI Symbol;Acc:MGI:5579121]
chr1	35811635	35811976	peaks525	2.67051	-0.443327038293146	0.390281181890719	0.982050041904818	21	13	11	14	20	27	18.992190207549	13.870528513886	11.5868197106749	14.5729040703096	18.2381021580175	27.9845976751809	NA	Intergenic	ENSMUST00000187528.1	4832	ENSMUSG00000101714.1	chr1:35806974:35810462:3489:+	Gm28415	predicted gene 28415 [Source:MGI Symbol;Acc:MGI:5579121]
chr1	35884054	35884466	peaks526	1.88131	-0.112597697523473	0.804439134509616	0.993493708500494	32	18	15	25	25	20	28.9404803162651	19.2053471730729	15.8002086963749	26.0230429826958	22.7976276975218	20.7293316112451	NA	Intergenic	ENSMUST00000194261.1	4415	ENSMUSG00000102531.1	chr1:35879845:35881119:1275:+	1110002O04Rik	RIKEN cDNA 1110002O04 gene [Source:MGI Symbol;Acc:MGI:1915733]
chr1	35889657	35890297	peaks527	4.01299	0.292617516346186	0.537033287747868	0.982050041904818	39	41	13	28	35	14	35.2712103854481	43.7455130053328	13.6935142035249	29.1458081406193	31.9166787765306	14.5105321278716	NA	Intergenic	ENSMUST00000194261.1	10132	ENSMUSG00000102531.1	chr1:35879845:35881119:1275:+	1110002O04Rik	RIKEN cDNA 1110002O04 gene [Source:MGI Symbol;Acc:MGI:1915733]
chr1	36030519	36030928	peaks528	1.52031	0.350596654695939	0.531427722345033	0.982050041904818	13	25	13	9	15	17	11.7570701284827	26.6740932959346	13.6935142035249	9.36829547377047	13.6785766185131	17.6199318695584	ENSMUST00000195698.1	Promoter1k	ENSMUST00000195698.1	294	ENSMUSG00000102434.1	chr1:36029647:36031018:1372:-	Gm38049	predicted gene; 38049 [Source:MGI Symbol;Acc:MGI:5611277]
chr1	36069167	36069627	peaks529	3.20052	-0.0648280154649209	0.861448532349374	0.995880720990658	35	45	39	25	47	55	31.653650345915	48.0133679326823	41.0805426105747	26.0230429826958	42.859540071341	57.0056619309241	ENSMUST00000088174.3	Promoter1k	ENSMUST00000088174.3	997	ENSMUSG00000045216.7	chr1:36068400:36106446:38047:+	Hs6st1	heparan sulfate 6-O-sulfotransferase 1 [Source:MGI Symbol;Acc:MGI:1354958]
chr1	36082427	36082982	peaks530	3.09383	0.47623867357668	0.226908575054759	0.982050041904818	31	32	49	23	28	31	28.0360903063819	34.1428394187963	51.6140150748246	23.9411995440801	25.5333430212245	32.13046399743	ENSMUST00000088174.3	Intron	ENSMUST00000088174.3	14305	ENSMUSG00000045216.7	chr1:36068400:36106446:38047:+	Hs6st1	heparan sulfate 6-O-sulfotransferase 1 [Source:MGI Symbol;Acc:MGI:1354958]
chr1	36087887	36090603	peaks531	6.97843	-0.111446325588807	0.56535147822501	0.982050041904818	257	206	200	209	225	284	232.428232540004	219.794528758501	210.669449284998	217.552639335337	205.178649277697	294.356508879681	ENSMUST00000088174.3	Intron	ENSMUST00000192656.1	17201	ENSMUSG00000104523.1	chr1:36105384:36106446:1063:-	Gm37335	predicted gene; 37335 [Source:MGI Symbol;Acc:MGI:5610563]
chr1	36109335	36109970	peaks532	4.51359	0.708277411402159	0.0524952296016944	0.982050041904818	52	34	49	24	27	32	47.0282805139309	36.2767668824711	51.6140150748246	24.9821212633879	24.6214379133236	33.1669305779922	ENSMUST00000192656.1	Promoter2-3k	ENSMUST00000192656.1	3207	ENSMUSG00000104523.1	chr1:36105384:36106446:1063:-	Gm37335	predicted gene; 37335 [Source:MGI Symbol;Acc:MGI:5610563]
chr1	36122985	36123316	peaks533	1.98288	-1.13576219349951	0.0406431793687747	0.982050041904818	9	8	13	16	35	17	8.13951008894957	8.53570985469908	13.6935142035249	16.6547475089253	31.9166787765306	17.6199318695584	NA	Intergenic	ENSMUST00000193983.1	8891	ENSMUSG00000102202.1	chr1:36132042:36138746:6705:+	Gm33280	predicted gene; 33280 [Source:MGI Symbol;Acc:MGI:5592439]
chr1	36133345	36133614	peaks534	1.94223	0.13000940662453	0.854474811924527	0.995192201535594	15	25	1	11	14	13	13.5658501482493	26.6740932959346	1.05334724642499	11.4501389123861	12.7666715106122	13.4740655473093	ENSMUST00000193983.1	Promoter1-2k	ENSMUST00000193983.1	1438	ENSMUSG00000102202.1	chr1:36132042:36138746:6705:+	Gm33280	predicted gene; 33280 [Source:MGI Symbol;Acc:MGI:5592439]
chr1	36139418	36139937	peaks535	3.78503	-0.0792631227404212	0.854927623771927	0.995230545685419	38	31	29	20	65	22	34.3668203755649	33.0758756869589	30.5470701463248	20.8184343861566	59.2738320135568	22.8022647723697	NA	Intergenic	ENSMUST00000184790.1	4635	ENSMUSG00000098752.1	chr1:36144252:36144313:62:-	Mir6897	microRNA 6897 [Source:MGI Symbol;Acc:MGI:5531034]
chr1	36146110	36146432	peaks536	3.77656	-0.281957937597129	0.644010733701811	0.983295721210097	18	22	5	8	18	29	16.2790201778991	23.4732021004225	5.26673623212496	8.32737375446264	16.4142919422157	30.0575308363055	ENSMUST00000184790.1	Promoter1-2k	ENSMUST00000184790.1	1958	ENSMUSG00000098752.1	chr1:36144252:36144313:62:-	Mir6897	microRNA 6897 [Source:MGI Symbol;Acc:MGI:5531034]
chr1	36243868	36244403	peaks537	5.40701	0.0326042900148278	0.92968134172369	0.997189097928668	68	23	44	36	47	48	61.4985206720634	24.5401658322599	46.3472788426996	37.4731818950819	42.859540071341	49.7503958669883	ENSMUST00000046875.13	Promoter1k	ENSMUST00000046875.13	169	ENSMUSG00000037470.14	chr1:36140027:36244305:104279:-	Uggt1	UDP-glucose glycoprotein glucosyltransferase 1 [Source:MGI Symbol;Acc:MGI:2443162]
chr1	36271633	36271939	peaks538	3.44486	0.538521469623769	0.312481603245381	0.982050041904818	20	13	35	17	10	20	18.0878001976657	13.870528513886	36.8671536248747	17.6956692282331	9.11905107900873	20.7293316112451	ENSMUST00000056946.7	Promoter1-2k	ENSMUST00000056946.7	1649	ENSMUSG00000047180.8	chr1:36264597:36274679:10083:-	Neurl3	neuralized E3 ubiquitin protein ligase 3 [Source:MGI Symbol;Acc:MGI:2429944]
chr1	36274611	36275198	peaks539	2.03653	0.570068906745484	0.151880411371128	0.982050041904818	40	51	25	27	26	26	36.1756003953314	54.4151503237066	26.3336811606248	28.1048864213114	23.7095328054227	26.9481310946187	ENSMUST00000188666.2	Promoter1k	ENSMUST00000188666.2	226	ENSMUSG00000047180.8	chr1:36264597:36274679:10083:-	Neurl3	neuralized E3 ubiquitin protein ligase 3 [Source:MGI Symbol;Acc:MGI:2429944]
chr1	36307772	36308117	peaks540	2.02365	-0.158190417611394	0.709610486979347	0.987038835341309	30	37	17	24	46	26	27.1317002964986	39.4776580779832	17.9069031892249	24.9821212633879	41.9476349634402	26.9481310946187	ENSMUST00000115031.7,ENSMUST00000115032.7,ENSMUST00000137906.1,ENSMUST00000097778.8,ENSMUST00000115029.1	Promoter1k	ENSMUST00000115029.1	176	ENSMUSG00000037447.16	chr1:36307754:36324029:16276:+	Arid5a	AT rich interactive domain 5A (MRF1-like) [Source:MGI Symbol;Acc:MGI:2443039]
chr1	36317554	36318004	peaks541	4.12042	-0.0498772260665532	0.897420313245473	0.997074966565505	42	23	31	40	30	29	37.984380415098	24.5401658322599	32.6537646391747	41.6368687723132	27.3571532370262	30.0575308363055	ENSMUST00000115031.7,ENSMUST00000097778.8,ENSMUST00000115032.7	Exon	ENSMUST00000115029.1	10010	ENSMUSG00000037447.16	chr1:36307754:36324029:16276:+	Arid5a	AT rich interactive domain 5A (MRF1-like) [Source:MGI Symbol;Acc:MGI:2443039]
chr1	36321802	36322118	peaks542	2.51154	0.688538603964027	0.127198939040866	0.982050041904818	24	36	38	11	30	22	21.7053602371989	38.4106943461459	40.0271953641497	11.4501389123861	27.3571532370262	22.8022647723697	ENSMUST00000115032.7,ENSMUST00000115029.1,ENSMUST00000137906.1	3'UTR	ENSMUST00000192234.1	10748	ENSMUSG00000102762.1	chr1:36332708:36333420:713:+	4930403P22Rik	RIKEN cDNA 4930403P22 gene [Source:MGI Symbol;Acc:MGI:1921057]
chr1	36336426	36336743	peaks543	2.0158	0.570321576618908	0.255023785789129	0.982050041904818	31	23	13	16	15	14	28.0360903063819	24.5401658322599	13.6935142035249	16.6547475089253	13.6785766185131	14.5105321278716	ENSMUST00000010597.9,ENSMUST00000185912.6	3'UTR	ENSMUST00000192234.1	3877	ENSMUSG00000102762.1	chr1:36332708:36333420:713:+	4930403P22Rik	RIKEN cDNA 4930403P22 gene [Source:MGI Symbol;Acc:MGI:1921057]
chr1	36404496	36404739	peaks544	3.72441	0.651436459081724	0.174967454351248	0.982050041904818	21	29	33	12	30	13	18.992190207549	30.9419482232842	34.7604591320247	12.491060631694	27.3571532370262	13.4740655473093	ENSMUST00000179162.6	Intron	ENSMUST00000179162.6	32327	ENSMUSG00000037432.15	chr1:36372291:36422107:49817:+	Fer1l5	fer-1-like 5 (C. elegans) [Source:MGI Symbol;Acc:MGI:3616091]
chr1	36415714	36415997	peaks545	3.72441	0.155596514800379	0.770993447216609	0.991705016308351	25	12	19	8	26	17	22.6097502470821	12.8035647820486	20.0135976820748	8.32737375446264	23.7095328054227	17.6199318695584	ENSMUST00000179162.6	Intron	ENSMUST00000125304.7,ENSMUST00000115011.7	29415	ENSMUSG00000001143.13	chr1:36422065:36445271:23207:-	Lman2l	lectin; mannose-binding 2-like [Source:MGI Symbol;Acc:MGI:2443010]
chr1	36429947	36430422	peaks546	2.86227	0.55311427965982	0.118877895310837	0.982050041904818	50	41	37	27	33	28	45.2195004941643	43.7455130053328	38.9738481177247	28.1048864213114	30.0928685607288	29.0210642557432	ENSMUST00000125304.7,ENSMUST00000115011.7	Intron	ENSMUST00000125304.7,ENSMUST00000115011.7	15086	ENSMUSG00000001143.13	chr1:36422065:36445271:23207:-	Lman2l	lectin; mannose-binding 2-like [Source:MGI Symbol;Acc:MGI:2443010]
chr1	36437529	36437870	peaks547	4.602	-0.0181874319037573	0.972791837201556	0.998938914961087	15	18	26	18	10	32	13.5658501482493	19.2053471730729	27.3870284070498	18.7365909475409	9.11905107900873	33.1669305779922	ENSMUST00000125304.7,ENSMUST00000115011.7	Intron	ENSMUST00000125304.7,ENSMUST00000115011.7	7571	ENSMUSG00000001143.13	chr1:36422065:36445271:23207:-	Lman2l	lectin; mannose-binding 2-like [Source:MGI Symbol;Acc:MGI:2443010]
chr1	36444821	36445329	peaks548	5.04874	-0.294879246770905	0.423688826810799	0.982050041904818	27	31	42	38	54	34	24.4185302668487	33.0758756869589	44.2405843498496	39.5550253336976	49.2428758266472	35.2398637391167	ENSMUST00000125304.7,ENSMUST00000115011.7	Promoter1k	ENSMUST00000125304.7,ENSMUST00000115011.7	196	ENSMUSG00000001143.13	chr1:36422065:36445271:23207:-	Lman2l	lectin; mannose-binding 2-like [Source:MGI Symbol;Acc:MGI:2443010]
chr1	36451311	36451643	peaks549	3.15983	0.620820397692223	0.239559834122569	0.982050041904818	22	13	31	12	22	10	19.8965802174323	13.870528513886	32.6537646391747	12.491060631694	20.0619123738192	10.3646658056226	NA	Intergenic	ENSMUST00000125304.7,ENSMUST00000115011.7	6206	ENSMUSG00000001143.13	chr1:36422065:36445271:23207:-	Lman2l	lectin; mannose-binding 2-like [Source:MGI Symbol;Acc:MGI:2443010]
chr1	36492370	36492926	peaks550	10.83294	-0.21073205491793	0.527011332069396	0.982050041904818	92	30	59	63	88	58	83.2038809092623	32.0089119551215	62.1474875390745	65.5780683163933	80.2476494952768	60.1150616726109	ENSMUST00000153128.1	Intron	ENSMUST00000200651.1	13914	ENSMUSG00000106081.1	chr1:36506562:36506702:141:+	Gm47280	predicted gene; 47280 [Source:MGI Symbol;Acc:MGI:6096125]
chr1	36499583	36499844	peaks551	2.62765	0.18472616626698	0.652714432031888	0.983295721210097	39	25	23	21	32	24	35.2712103854481	26.6740932959346	24.2269866677748	21.8593561054644	29.1809634528279	24.8751979334942	ENSMUST00000153128.1	Intron	ENSMUST00000200651.1	6848	ENSMUSG00000106081.1	chr1:36506562:36506702:141:+	Gm47280	predicted gene; 47280 [Source:MGI Symbol;Acc:MGI:6096125]
chr1	36501512	36501777	peaks552	2.37418	-0.12452155211205	0.800431102425584	0.993493708500494	25	25	15	18	42	13	22.6097502470821	26.6740932959346	15.8002086963749	18.7365909475409	38.3000145318367	13.4740655473093	ENSMUST00000153128.1	Intron	ENSMUST00000200651.1	4917	ENSMUSG00000106081.1	chr1:36506562:36506702:141:+	Gm47280	predicted gene; 47280 [Source:MGI Symbol;Acc:MGI:6096125]
chr1	36511624	36511900	peaks553	4.79665	0.0177422692090053	0.959773982858996	0.998220248441758	55	35	31	31	48	41	49.7414505435807	37.3437306143085	32.6537646391747	32.2685732985427	43.7714451792419	42.4951298030525	ENSMUST00000097776.3,ENSMUST00000001166.13	Promoter1k	ENSMUST00000097776.3,ENSMUST00000001166.13	105	ENSMUSG00000001138.13	chr1:36511867:36528237:16371:+	Cnnm3	cyclin M3 [Source:MGI Symbol;Acc:MGI:2151055]
chr1	36514644	36514912	peaks554	2.17498	1.23497827276941	0.0108746869491021	0.982050041904818	20	39	41	9	18	17	18.0878001976657	41.611585541658	43.1872371034247	9.36829547377047	16.4142919422157	17.6199318695584	ENSMUST00000097776.3,ENSMUST00000001166.13	Promoter2-3k	ENSMUST00000097776.3,ENSMUST00000001166.13	2911	ENSMUSG00000001138.13	chr1:36511867:36528237:16371:+	Cnnm3	cyclin M3 [Source:MGI Symbol;Acc:MGI:2151055]
chr1	36531221	36532174	peaks555	4.66329	0.490830496969328	0.0557629467628024	0.982050041904818	88	104	106	66	77	73	79.5863208697291	110.964228111088	111.654808121049	68.7008334743168	70.2166933083672	75.6620603810448	ENSMUST00000192037.1	Promoter2-3k	ENSMUST00000192037.1	3461	ENSMUSG00000102845.1	chr1:36527534:36528237:704:-	Gm38033	predicted gene; 38033 [Source:MGI Symbol;Acc:MGI:5611261]
chr1	36546778	36547627	peaks556	17.81286	0.234218270604536	0.318123808194751	0.982050041904818	129	98	122	79	113	108	116.666311274944	104.562445720064	128.508364063849	82.2328158253186	103.045277192799	111.938390700724	ENSMUST00000194894.3,ENSMUST00000001172.11	Promoter1k	ENSMUST00000194894.3	28	ENSMUSG00000079610.9	chr1:36538094:36547445:9352:-	Ankrd39	ankyrin repeat domain 39 [Source:MGI Symbol;Acc:MGI:1914816]
chr1	36557357	36558021	peaks557	5.01518	0.0210920603496796	0.937946640174386	0.997561108203796	77	88	66	60	94	78	69.638030761013	93.8928084016899	69.5209182640494	62.4553031584698	85.7190801426821	80.844393283856	ENSMUST00000191642.5,ENSMUST00000195620.5,ENSMUST00000191677.5,ENSMUST00000114991.7,ENSMUST00000149224.2	Promoter1k	ENSMUST00000195620.5	132	ENSMUSG00000026121.13	chr1:36548639:36558349:9711:-	Sema4c	sema domain; immunoglobulin domain (Ig); transmembrane domain (TM) and short cytoplasmic domain; (semaphorin) 4C [Source:MGI Symbol;Acc:MGI:109252]
chr1	36570061	36570445	peaks558	2.44595	0.453738946815944	0.256686263580172	0.982050041904818	41	25	32	23	28	21	37.0799904052147	26.6740932959346	33.7071118855997	23.9411995440801	25.5333430212245	21.7657981918074	ENSMUST00000170295.7	Intron	ENSMUST00000149224.2	11894	ENSMUSG00000087589.3	chr1:36558359:36565613:7255:+	D430040D24Rik	RIKEN cDNA D430040D24 gene [Source:MGI Symbol;Acc:MGI:2442526]
chr1	36580228	36580879	peaks559	2.84091	0.081707275257702	0.780401578627285	0.991880645186521	71	56	57	61	72	43	64.2116907017133	59.7499689828935	60.0407930462245	63.4962248777776	65.6571677688629	44.5680629641771	ENSMUST00000170295.7	Intron	ENSMUST00000161062.1	21248	ENSMUSG00000089906.1	chr1:36601802:36602146:345:+	Gm6428	predicted pseudogene 6428 [Source:MGI Symbol;Acc:MGI:3649065]
chr1	36588774	36589261	peaks560	3.14337	0.581617562975558	0.112827158530136	0.982050041904818	61	33	66	23	42	43	55.1677906028804	35.2098031506337	69.5209182640494	23.9411995440801	38.3000145318367	44.5680629641771	ENSMUST00000170295.7	Intron	ENSMUST00000161062.1	12784	ENSMUSG00000089906.1	chr1:36601802:36602146:345:+	Gm6428	predicted pseudogene 6428 [Source:MGI Symbol;Acc:MGI:3649065]
chr1	36589774	36590088	peaks561	2.30339	0.807443661540722	0.054831209662187	0.982050041904818	30	46	35	14	25	26	27.1317002964986	49.0803316645197	36.8671536248747	14.5729040703096	22.7976276975218	26.9481310946187	ENSMUST00000170295.7	Intron	ENSMUST00000161062.1	11871	ENSMUSG00000089906.1	chr1:36601802:36602146:345:+	Gm6428	predicted pseudogene 6428 [Source:MGI Symbol;Acc:MGI:3649065]
chr1	36620092	36620342	peaks562	1.52655	0.59976259267175	0.319571538916614	0.982050041904818	23	22	11	11	23	4	20.8009702273156	23.4732021004225	11.5868197106749	11.4501389123861	20.9738174817201	4.14586632224903	ENSMUST00000114981.2,ENSMUST00000170295.7	Intron	ENSMUST00000161062.1	18415	ENSMUSG00000089906.1	chr1:36601802:36602146:345:+	Gm6428	predicted pseudogene 6428 [Source:MGI Symbol;Acc:MGI:3649065]
chr1	36633103	36633447	peaks563	2.41869	0.231725669564332	0.592141028809898	0.982949907511859	19	39	32	29	30	20	17.1834101877824	41.611585541658	33.7071118855997	30.1867298599271	27.3571532370262	20.7293316112451	ENSMUST00000114981.2,ENSMUST00000170295.7	Intron	ENSMUST00000104746.1	30690	ENSMUSG00000077939.1	chr1:36663965:36664039:75:+	Gm24133	predicted gene; 24133 [Source:MGI Symbol;Acc:MGI:5453910]
chr1	36635112	36635335	peaks564	3.86063	0.366382347516323	0.473302759802662	0.982050041904818	35	9	25	17	18	18	31.653650345915	9.60267358653646	26.3336811606248	17.6956692282331	16.4142919422157	18.6563984501206	ENSMUST00000114981.2,ENSMUST00000170295.7	Exon	ENSMUST00000104746.1	28741	ENSMUSG00000077939.1	chr1:36663965:36664039:75:+	Gm24133	predicted gene; 24133 [Source:MGI Symbol;Acc:MGI:5453910]
chr1	36644287	36644688	peaks565	4.24096	0.528098444101097	0.272009201474608	0.982050041904818	37	14	28	12	24	19	33.4624303656816	14.9374922457234	29.4937228998998	12.491060631694	21.885722589621	19.6928650306829	ENSMUST00000114981.2,ENSMUST00000170295.7	Exon	ENSMUST00000104746.1	19477	ENSMUSG00000077939.1	chr1:36663965:36664039:75:+	Gm24133	predicted gene; 24133 [Source:MGI Symbol;Acc:MGI:5453910]
chr1	36656787	36657019	peaks566	3.37058	0.485219576944542	0.454034737388188	0.982050041904818	27	7	9	8	10	12	24.4185302668487	7.46874612286169	9.48012521782493	8.32737375446264	9.11905107900873	12.4375989667471	ENSMUST00000114981.2,ENSMUST00000170295.7	Intron	ENSMUST00000104746.1	7062	ENSMUSG00000077939.1	chr1:36663965:36664039:75:+	Gm24133	predicted gene; 24133 [Source:MGI Symbol;Acc:MGI:5453910]
chr1	36669623	36669921	peaks567	3.50184	-0.210229614526717	0.697912775431048	0.986277522626399	20	16	12	8	22	26	18.0878001976657	17.0714197093982	12.6401669570999	8.32737375446264	20.0619123738192	26.9481310946187	ENSMUST00000114981.2,ENSMUST00000170295.7	Intron	ENSMUST00000104746.1	5807	ENSMUSG00000077939.1	chr1:36663965:36664039:75:+	Gm24133	predicted gene; 24133 [Source:MGI Symbol;Acc:MGI:5453910]
chr1	36682772	36683218	peaks568	2.70745	0.560670263307715	0.211559266195305	0.982050041904818	25	37	27	23	27	12	22.6097502470821	39.4776580779832	28.4403756534748	23.9411995440801	24.6214379133236	12.4375989667471	ENSMUST00000114981.2,ENSMUST00000170295.7	Promoter1k	ENSMUST00000114981.2,ENSMUST00000170295.7	188	ENSMUSG00000046337.17	chr1:36562692:36683183:120492:-	Fam178b	family with sequence similarity 178; member B [Source:MGI Symbol;Acc:MGI:3026913]
chr1	36691025	36691927	peaks569	7.08475	0.286512233959769	0.319978735685974	0.982050041904818	83	75	62	42	76	65	75.0643708203127	80.0222798878039	65.3075292783495	43.7187122109289	69.3047882004664	67.3703277365467	ENSMUST00000081180.6,ENSMUST00000193210.5	Promoter1k	ENSMUST00000193210.5	8	ENSMUSG00000061518.11	chr1:36691449:36693681:2233:+	Cox5b	cytochrome c oxidase subunit 5B [Source:MGI Symbol;Acc:MGI:88475]
chr1	36698731	36699020	peaks570	2.9255	0.232748307851555	0.634748387582812	0.983295721210097	34	17	17	21	26	11	30.7492603360317	18.1383834412355	17.9069031892249	21.8593561054644	23.7095328054227	11.4011323861848	ENSMUST00000043951.9	3'UTR	ENSMUST00000193210.5	7392	ENSMUSG00000061518.11	chr1:36691449:36693681:2233:+	Cox5b	cytochrome c oxidase subunit 5B [Source:MGI Symbol;Acc:MGI:88475]
chr1	36708247	36708951	peaks571	2.05021	0.0390821673866482	0.912437749532862	0.997189097928668	39	55	33	32	47	47	35.2712103854481	58.6830052510562	34.7604591320247	33.3094950178506	42.859540071341	48.7139292864261	ENSMUST00000043951.9	Promoter1-2k	ENSMUST00000043951.9	1409	ENSMUSG00000037351.9	chr1:36698114:36710008:11895:-	Actr1b	ARP1 actin-related protein 1B; centractin beta [Source:MGI Symbol;Acc:MGI:1917446]
chr1	36709560	36710062	peaks572	4.12181	-0.0182413156317256	0.956897381811795	0.998220248441758	63	38	38	35	64	43	56.976570622647	40.5446218098206	40.0271953641497	36.4322601757741	58.3619269056559	44.5680629641771	ENSMUST00000043951.9	Promoter1k	ENSMUST00000043951.9	197	ENSMUSG00000037351.9	chr1:36698114:36710008:11895:-	Actr1b	ARP1 actin-related protein 1B; centractin beta [Source:MGI Symbol;Acc:MGI:1917446]
chr1	36732056	36732384	peaks573	2.60939	0.273784770466049	0.635408779278315	0.983295721210097	14	29	17	30	8	12	12.661460138366	30.9419482232842	17.9069031892249	31.2276515792349	7.29524086320699	12.4375989667471	ENSMUST00000208994.1	Intron	ENSMUST00000193853.1	12572	ENSMUSG00000104237.1	chr1:36739048:36744792:5745:-	Gm33533	predicted gene; 33533 [Source:MGI Symbol;Acc:MGI:5592692]
chr1	36747458	36747792	peaks574	3.01509	-0.185550997914216	0.698835817786241	0.986473211828129	16	26	14	22	24	19	14.4702401581326	27.741057027772	14.7468614499499	22.9002778247723	21.885722589621	19.6928650306829	ENSMUST00000193853.1	Promoter2-3k	ENSMUST00000193853.1	2833	ENSMUSG00000104237.1	chr1:36739048:36744792:5745:-	Gm33533	predicted gene; 33533 [Source:MGI Symbol;Acc:MGI:5592692]
chr1	36756561	36757060	peaks575	3.0529	-0.0606643557657545	0.885682953762702	0.99669928056753	26	45	21	23	35	40	23.5141402569654	48.0133679326823	22.1202921749248	23.9411995440801	31.9166787765306	41.4586632224903	ENSMUST00000208994.1	Intron	ENSMUST00000027291.6	4987	ENSMUSG00000026117.10	chr1:36761798:36782818:21021:+	Zap70	zeta-chain (TCR) associated protein kinase [Source:MGI Symbol;Acc:MGI:99613]
chr1	36770802	36771721	peaks576	2.43012	0.525556901116867	0.139440679197426	0.982050041904818	59	39	38	33	38	24	53.3590105831139	41.611585541658	40.0271953641497	34.3504167371584	34.6523941002332	24.8751979334942	ENSMUST00000027291.6	5'UTR	ENSMUST00000180475.1	5388	ENSMUSG00000097291.1	chr1:36764863:36765874:1012:-	Gm18828	predicted gene; 18828 [Source:MGI Symbol;Acc:MGI:5011013]
chr1	36796840	36797197	peaks577	3.47987	0.54636620614117	0.195980890226614	0.982050041904818	51	30	25	24	34	15	46.1238905040476	32.0089119551215	26.3336811606248	24.9821212633879	31.0047736686297	15.5469987084339	ENSMUST00000027290.11,ENSMUST00000194563.5	Intron	ENSMUST00000180475.1	31145	ENSMUSG00000097291.1	chr1:36764863:36765874:1012:-	Gm18828	predicted gene; 18828 [Source:MGI Symbol;Acc:MGI:5011013]
chr1	36798167	36798621	peaks578	2.89953	0.542584381980167	0.151016480618913	0.982050041904818	60	30	39	22	39	28	54.2634005929972	32.0089119551215	41.0805426105747	22.9002778247723	35.5642992081341	29.0210642557432	ENSMUST00000027290.11,ENSMUST00000194563.5	Intron	ENSMUST00000180475.1	32520	ENSMUSG00000097291.1	chr1:36764863:36765874:1012:-	Gm18828	predicted gene; 18828 [Source:MGI Symbol;Acc:MGI:5011013]
chr1	36830847	36831653	peaks579	7.66641	0.385052066500588	0.259129881957008	0.982050041904818	76	39	66	30	50	59	68.7336407511297	41.611585541658	69.5209182640494	31.2276515792349	45.5952553950437	61.1515282531732	ENSMUST00000194563.5,ENSMUST00000027290.11	Intron	ENSMUST00000192008.1	40795	ENSMUSG00000103016.1	chr1:36871903:36872045:143:-	Gm37506	predicted gene; 37506 [Source:MGI Symbol;Acc:MGI:5610734]
chr1	36844956	36845396	peaks580	3.84354	0.00863098738582083	0.98353552241339	0.999021764047367	27	25	35	19	44	26	24.4185302668487	26.6740932959346	36.8671536248747	19.7775126668488	40.1238247476384	26.9481310946187	ENSMUST00000194563.5,ENSMUST00000027290.11	Intron	ENSMUST00000192008.1	26869	ENSMUSG00000103016.1	chr1:36871903:36872045:143:-	Gm37506	predicted gene; 37506 [Source:MGI Symbol;Acc:MGI:5610734]
chr1	36854060	36854462	peaks581	3.67083	0.694295423164631	0.149577772766814	0.982050041904818	33	38	20	10	33	15	29.8448703261484	40.5446218098206	21.0669449284998	10.4092171930783	30.0928685607288	15.5469987084339	ENSMUST00000194563.5,ENSMUST00000027290.11	Intron	ENSMUST00000192008.1	17784	ENSMUSG00000103016.1	chr1:36871903:36872045:143:-	Gm37506	predicted gene; 37506 [Source:MGI Symbol;Acc:MGI:5610734]
chr1	36861812	36862103	peaks582	1.83003	0.304990090842823	0.559588399686583	0.982050041904818	15	18	19	15	17	11	13.5658501482493	19.2053471730729	20.0135976820748	15.6138257896175	15.5023868343148	11.4011323861848	ENSMUST00000194563.5,ENSMUST00000027290.11	Intron	ENSMUST00000192008.1	10087	ENSMUSG00000103016.1	chr1:36871903:36872045:143:-	Gm37506	predicted gene; 37506 [Source:MGI Symbol;Acc:MGI:5610734]
chr1	36862459	36862850	peaks583	2.01038	0.44866026142811	0.359569886274526	0.982050041904818	18	30	20	20	19	12	16.2790201778991	32.0089119551215	21.0669449284998	20.8184343861566	17.3261970501166	12.4375989667471	ENSMUST00000194563.5,ENSMUST00000027290.11	Intron	ENSMUST00000192008.1	9390	ENSMUSG00000103016.1	chr1:36871903:36872045:143:-	Gm37506	predicted gene; 37506 [Source:MGI Symbol;Acc:MGI:5610734]
chr1	36864636	36865069	peaks584	4.20344	-0.140417712362185	0.744433473908955	0.989613427677971	27	21	27	16	35	33	24.4185302668487	22.4062383685851	28.4403756534748	16.6547475089253	31.9166787765306	34.2033971585545	ENSMUST00000194563.5,ENSMUST00000027290.11	Intron	ENSMUST00000192008.1	7192	ENSMUSG00000103016.1	chr1:36871903:36872045:143:-	Gm37506	predicted gene; 37506 [Source:MGI Symbol;Acc:MGI:5610734]
chr1	36878316	36878581	peaks585	1.92753	0.0284669371595107	0.972645430277089	0.998938914961087	2	4	22	11	14	4	1.80878001976657	4.26785492734954	23.1736394213498	11.4501389123861	12.7666715106122	4.14586632224903	ENSMUST00000027290.11,ENSMUST00000194563.5	Intron	ENSMUST00000192008.1	6404	ENSMUSG00000103016.1	chr1:36871903:36872045:143:-	Gm37506	predicted gene; 37506 [Source:MGI Symbol;Acc:MGI:5610734]
chr1	36903572	36903903	peaks586	2.94457	0.176286572251099	0.664519082282928	0.984166133969736	40	34	25	17	41	31	36.1756003953314	36.2767668824711	26.3336811606248	17.6956692282331	37.3881094239358	32.13046399743	ENSMUST00000027290.11,ENSMUST00000194563.5	Intron	ENSMUST00000194317.1	12801	ENSMUSG00000102930.1	chr1:36913601:36916539:2939:-	Gm38115	predicted gene; 38115 [Source:MGI Symbol;Acc:MGI:5611343]
chr1	36928609	36928905	peaks587	3.83587	0.57597956839328	0.313852715577539	0.982050041904818	21	17	29	5	31	11	18.992190207549	18.1383834412355	30.5470701463248	5.20460859653915	28.2690583449271	11.4011323861848	ENSMUST00000194249.1	Promoter2-3k	ENSMUST00000194249.1	2409	ENSMUSG00000103159.1	chr1:36922797:36926348:3552:-	F830112A20Rik	RIKEN cDNA F830112A20 gene [Source:MGI Symbol;Acc:MGI:3641781]
chr1	36939494	36940201	peaks588	9.66075	0.185141244231118	0.471945080503413	0.982050041904818	103	68	79	73	81	67	93.1521710179784	72.5535337649422	83.2144324675743	75.9872855094716	73.8643137399707	69.4432608976712	ENSMUST00000027290.11,ENSMUST00000194563.5	Promoter1k	ENSMUST00000194563.5	26	ENSMUSG00000026116.11	chr1:36792191:36939822:147632:-	Tmem131	transmembrane protein 131 [Source:MGI Symbol;Acc:MGI:1927110]
chr1	37029237	37029658	peaks589	2.58391	0.136850304075436	0.776970190465092	0.991705016308351	31	20	23	11	40	18	28.0360903063819	21.3392746367477	24.2269866677748	11.4501389123861	36.4762043160349	18.6563984501206	ENSMUST00000067178.13,ENSMUST00000162449.6	Promoter1k	ENSMUST00000162449.6	64	ENSMUSG00000050122.18	chr1:37026596:37187605:161010:+	Vwa3b	von Willebrand factor A domain containing 3B [Source:MGI Symbol;Acc:MGI:1918103]
chr1	37061314	37061598	peaks590	4.42594	0.493788509653191	0.262348636004701	0.982050041904818	31	26	24	23	21	14	28.0360903063819	27.741057027772	25.2803339141998	23.9411995440801	19.1500072659183	14.5105321278716	ENSMUST00000117172.8,ENSMUST00000067178.13,ENSMUST00000162449.6	Intron	ENSMUST00000162449.6	32072	ENSMUSG00000050122.18	chr1:37026596:37187605:161010:+	Vwa3b	von Willebrand factor A domain containing 3B [Source:MGI Symbol;Acc:MGI:1918103]
chr1	37096419	37096687	peaks591	3.17365	0.315091668627628	0.535647564445679	0.982050041904818	27	18	14	17	12	18	24.4185302668487	19.2053471730729	14.7468614499499	17.6956692282331	10.9428612948105	18.6563984501206	NA	Intergenic	ENSMUST00000195303.1	36711	ENSMUSG00000103603.1	chr1:37132273:37133264:992:-	Gm37020	predicted gene; 37020 [Source:MGI Symbol;Acc:MGI:5610248]
chr1	37097278	37097639	peaks592	2.05704	-0.463723850158249	0.333306295868047	0.982050041904818	19	14	17	20	19	30	17.1834101877824	14.9374922457234	17.9069031892249	20.8184343861566	17.3261970501166	31.0939974168677	NA	Intergenic	ENSMUST00000195303.1	35805	ENSMUSG00000103603.1	chr1:37132273:37133264:992:-	Gm37020	predicted gene; 37020 [Source:MGI Symbol;Acc:MGI:5610248]
chr1	37122007	37122284	peaks593	2.49701	0.158292096934111	0.737481958360433	0.988962842309053	25	15	24	20	24	14	22.6097502470821	16.0044559775608	25.2803339141998	20.8184343861566	21.885722589621	14.5105321278716	NA	Intergenic	ENSMUST00000195303.1	11118	ENSMUSG00000103603.1	chr1:37132273:37133264:992:-	Gm37020	predicted gene; 37020 [Source:MGI Symbol;Acc:MGI:5610248]
chr1	37170886	37171123	peaks594	2.23967	0.462702307430737	0.548919508391932	0.982050041904818	21	8	3	4	12	7	18.992190207549	8.53570985469908	3.16004173927497	4.16368687723132	10.9428612948105	7.2552660639358	ENSMUST00000169057.2	Intron	ENSMUST00000169057.2	17156	ENSMUSG00000050122.18	chr1:37026596:37187605:161010:+	Vwa3b	von Willebrand factor A domain containing 3B [Source:MGI Symbol;Acc:MGI:1918103]
chr1	37186743	37187505	peaks595	4.88767	0.740078865429598	0.0390114037723084	0.982050041904818	56	41	52	37	33	20	50.645840553464	43.7455130053328	54.7740568140996	38.5141036143897	30.0928685607288	20.7293316112451	ENSMUST00000169057.2	3'UTR	ENSMUST00000195272.5,ENSMUST00000194195.5	31255	ENSMUSG00000026114.14	chr1:37218379:37263384:45006:+	Cnga3	cyclic nucleotide gated channel alpha 3 [Source:MGI Symbol;Acc:MGI:1341818]
chr1	37218401	37218886	peaks596	4.8536	-0.120561484817866	0.753993051499505	0.990284683405949	44	30	27	33	28	48	39.7931604348646	32.0089119551215	28.4403756534748	34.3504167371584	25.5333430212245	49.7503958669883	ENSMUST00000195272.5,ENSMUST00000194195.5,ENSMUST00000027288.9	Promoter1k	ENSMUST00000195272.5,ENSMUST00000194195.5	265	ENSMUSG00000026114.14	chr1:37218379:37263384:45006:+	Cnga3	cyclic nucleotide gated channel alpha 3 [Source:MGI Symbol;Acc:MGI:1341818]
chr1	37284877	37285235	peaks597	2.01361	0.737509466027863	0.179179875051519	0.982050041904818	32	30	8	11	15	16	28.9404803162651	32.0089119551215	8.42677797139993	11.4501389123861	13.6785766185131	16.5834652889961	NA	Intergenic	ENSMUST00000192404.1	14641	ENSMUSG00000102231.1	chr1:37299352:37299697:346:-	1700074A21Rik	RIKEN cDNA 1700074A21 gene [Source:MGI Symbol;Acc:MGI:1920732]
chr1	37299611	37300471	peaks598	14.61016	0.134184630064367	0.623547931560387	0.983295721210097	88	79	87	63	70	100	79.5863208697291	84.2901348151534	91.6412104389743	65.5780683163933	63.8333575530611	103.646658056226	ENSMUST00000192404.1,ENSMUST00000027287.10,ENSMUST00000140264.7,ENSMUST00000132401.7,ENSMUST00000136846.7	Promoter1k	ENSMUST00000140264.7	126	ENSMUSG00000026113.17	chr1:37299891:37410736:110846:+	Inpp4a	inositol polyphosphate-4-phosphatase; type I [Source:MGI Symbol;Acc:MGI:1931123]
chr1	37305617	37305874	peaks599	2.90912	0.419878531031235	0.441905638017937	0.982050041904818	20	16	21	9	26	9	18.0878001976657	17.0714197093982	22.1202921749248	9.36829547377047	23.7095328054227	9.32819922506031	ENSMUST00000027287.10,ENSMUST00000140264.7,ENSMUST00000132401.7,ENSMUST00000136846.7	Intron	ENSMUST00000132401.7,ENSMUST00000136846.7	5438	ENSMUSG00000026113.17	chr1:37299891:37410736:110846:+	Inpp4a	inositol polyphosphate-4-phosphatase; type I [Source:MGI Symbol;Acc:MGI:1931123]
chr1	37331632	37332387	peaks600	3.83139	0.404371315113242	0.192245754263404	0.982050041904818	70	45	68	40	58	42	63.30730069183	48.0133679326823	71.6276127568994	41.6368687723132	52.8904962582506	43.5315963836148	ENSMUST00000192652.1	Promoter1k	ENSMUST00000192652.1	506	ENSMUSG00000102879.1	chr1:37330971:37331504:534:-	Gm37135	predicted gene; 37135 [Source:MGI Symbol;Acc:MGI:5610363]
chr1	37337513	37337764	peaks601	1.78517	0.404604777747189	0.356374290370025	0.982050041904818	25	24	28	17	21	21	22.6097502470821	25.6071295640972	29.4937228998998	17.6956692282331	19.1500072659183	21.7657981918074	ENSMUST00000027287.10,ENSMUST00000140264.7,ENSMUST00000132401.7,ENSMUST00000136846.7	Intron	ENSMUST00000137241.1	3483	ENSMUSG00000086064.1	chr1:37329667:37334156:4490:-	4930439A04Rik	RIKEN cDNA 4930439A04 gene [Source:MGI Symbol;Acc:MGI:1925369]
chr1	37342754	37343009	peaks602	3.34719	1.02741296947913	0.0407790713225241	0.982050041904818	20	31	25	16	12	10	18.0878001976657	33.0758756869589	26.3336811606248	16.6547475089253	10.9428612948105	10.3646658056226	ENSMUST00000027287.10,ENSMUST00000140264.7,ENSMUST00000132401.7,ENSMUST00000136846.7	Intron	ENSMUST00000137241.1	8726	ENSMUSG00000086064.1	chr1:37329667:37334156:4490:-	4930439A04Rik	RIKEN cDNA 4930439A04 gene [Source:MGI Symbol;Acc:MGI:1925369]
chr1	37344556	37344825	peaks603	2.39495	-0.285403121898634	0.634814501628554	0.983295721210097	5	15	22	14	28	12	4.52195004941643	16.0044559775608	23.1736394213498	14.5729040703096	25.5333430212245	12.4375989667471	ENSMUST00000027287.10,ENSMUST00000140264.7,ENSMUST00000132401.7,ENSMUST00000136846.7	Intron	ENSMUST00000137241.1	10535	ENSMUSG00000086064.1	chr1:37329667:37334156:4490:-	4930439A04Rik	RIKEN cDNA 4930439A04 gene [Source:MGI Symbol;Acc:MGI:1925369]
chr1	37351158	37351513	peaks604	2.15459	-0.115604155842792	0.816581378159454	0.994545877011488	26	15	19	23	33	10	23.5141402569654	16.0044559775608	20.0135976820748	23.9411995440801	30.0928685607288	10.3646658056226	ENSMUST00000027287.10,ENSMUST00000140264.7,ENSMUST00000132401.7,ENSMUST00000136846.7	Intron	ENSMUST00000132615.7,ENSMUST00000193774.5	6061	ENSMUSG00000026113.17	chr1:37299891:37410736:110846:+	Inpp4a	inositol polyphosphate-4-phosphatase; type I [Source:MGI Symbol;Acc:MGI:1931123]
chr1	37356566	37357107	peaks605	2.60618	0.564288014768274	0.118666744314124	0.982050041904818	45	36	47	27	37	24	40.6975504447479	38.4106943461459	49.5073205819746	28.1048864213114	33.7404889923323	24.8751979334942	ENSMUST00000132615.7,ENSMUST00000193774.5,ENSMUST00000137266.7	Promoter1k	ENSMUST00000132615.7,ENSMUST00000193774.5	560	ENSMUSG00000026113.17	chr1:37299891:37410736:110846:+	Inpp4a	inositol polyphosphate-4-phosphatase; type I [Source:MGI Symbol;Acc:MGI:1931123]
chr1	37357643	37357903	peaks606	2.31636	0.431782929848016	0.339257255598022	0.982050041904818	27	20	28	16	18	22	24.4185302668487	21.3392746367477	29.4937228998998	16.6547475089253	16.4142919422157	22.8022647723697	ENSMUST00000132615.7,ENSMUST00000193774.5,ENSMUST00000137266.7	Promoter1k	ENSMUST00000137266.7	146	ENSMUSG00000026113.17	chr1:37299891:37410736:110846:+	Inpp4a	inositol polyphosphate-4-phosphatase; type I [Source:MGI Symbol;Acc:MGI:1931123]
chr1	37362973	37363334	peaks607	2.83584	-0.034851685869158	0.950460451829547	0.998185297245437	16	31	7	18	26	13	14.4702401581326	33.0758756869589	7.37343072497494	18.7365909475409	23.7095328054227	13.4740655473093	ENSMUST00000027287.10,ENSMUST00000140264.7,ENSMUST00000132401.7,ENSMUST00000136846.7,ENSMUST00000132615.7,ENSMUST00000193774.5,ENSMUST00000137266.7	Intron	ENSMUST00000137266.7	5235	ENSMUSG00000026113.17	chr1:37299891:37410736:110846:+	Inpp4a	inositol polyphosphate-4-phosphatase; type I [Source:MGI Symbol;Acc:MGI:1931123]
chr1	37371122	37371579	peaks608	2.86769	-0.0688789161473364	0.859500042540409	0.995880720990658	40	23	34	34	46	23	36.1756003953314	24.5401658322599	35.8138063784497	35.3913384564662	41.9476349634402	23.8387313529319	ENSMUST00000058307.14,ENSMUST00000114933.8,ENSMUST00000168546.2	Promoter1-2k	ENSMUST00000168546.2	2130	ENSMUSG00000026113.17	chr1:37299891:37410736:110846:+	Inpp4a	inositol polyphosphate-4-phosphatase; type I [Source:MGI Symbol;Acc:MGI:1931123]
chr1	37373287	37373602	peaks609	1.62268	0.0478562589528835	0.914503946102459	0.997189097928668	40	20	16	24	27	22	36.1756003953314	21.3392746367477	16.8535559427999	24.9821212633879	24.6214379133236	22.8022647723697	ENSMUST00000027287.10,ENSMUST00000132401.7,ENSMUST00000136846.7,ENSMUST00000114933.8,ENSMUST00000132615.7,ENSMUST00000137266.7,ENSMUST00000140264.7,ENSMUST00000058307.14,ENSMUST00000168546.2,ENSMUST00000193774.5	Intron	ENSMUST00000168546.2	4224	ENSMUSG00000026113.17	chr1:37299891:37410736:110846:+	Inpp4a	inositol polyphosphate-4-phosphatase; type I [Source:MGI Symbol;Acc:MGI:1931123]
chr1	37393177	37393498	peaks610	2.01361	0.868057882706779	0.104349799562833	0.982050041904818	31	27	16	15	6	19	28.0360903063819	28.8080207596094	16.8535559427999	15.6138257896175	5.47143064740524	19.6928650306829	ENSMUST00000027287.10,ENSMUST00000140264.7,ENSMUST00000132401.7,ENSMUST00000136846.7,ENSMUST00000132615.7,ENSMUST00000193774.5,ENSMUST00000137266.7,ENSMUST00000058307.14,ENSMUST00000114933.8,ENSMUST00000168546.2	Intron	ENSMUST00000168546.2	24117	ENSMUSG00000026113.17	chr1:37299891:37410736:110846:+	Inpp4a	inositol polyphosphate-4-phosphatase; type I [Source:MGI Symbol;Acc:MGI:1931123]
chr1	37396245	37396478	peaks611	1.3566	0.559164118521728	0.314466703716004	0.982050041904818	28	13	22	5	18	20	25.322920276732	13.870528513886	23.1736394213498	5.20460859653915	16.4142919422157	20.7293316112451	ENSMUST00000027287.10,ENSMUST00000140264.7,ENSMUST00000132401.7,ENSMUST00000136846.7,ENSMUST00000132615.7,ENSMUST00000193774.5,ENSMUST00000137266.7,ENSMUST00000058307.14,ENSMUST00000114933.8,ENSMUST00000168546.2	Intron	ENSMUST00000168546.2	27141	ENSMUSG00000026113.17	chr1:37299891:37410736:110846:+	Inpp4a	inositol polyphosphate-4-phosphatase; type I [Source:MGI Symbol;Acc:MGI:1931123]
chr1	37406522	37406751	peaks612	1.52738	0.660382126994462	0.46519630647557	0.982050041904818	26	1	5	4	4	11	23.5141402569654	1.06696373183738	5.26673623212496	4.16368687723132	3.64762043160349	11.4011323861848	ENSMUST00000027287.10,ENSMUST00000132401.7,ENSMUST00000136846.7,ENSMUST00000193774.5,ENSMUST00000137266.7	Intron	ENSMUST00000027286.6	23466	ENSMUSG00000026112.7	chr1:37417084:37430103:13020:-	Coa5	cytochrome C oxidase assembly factor 5 [Source:MGI Symbol;Acc:MGI:1923428]
chr1	37419327	37419866	peaks613	6.05286	0.666833676637797	0.113627260760589	0.982050041904818	46	36	57	38	13	36	41.6019404546311	38.4106943461459	60.0407930462245	39.5550253336976	11.8547664027114	37.3127969002413	ENSMUST00000027286.6	3'UTR	ENSMUST00000027286.6	10506	ENSMUSG00000026112.7	chr1:37417084:37430103:13020:-	Coa5	cytochrome C oxidase assembly factor 5 [Source:MGI Symbol;Acc:MGI:1923428]
chr1	37429457	37430599	peaks614	11.68512	0.0702650137397197	0.777938506817357	0.991774419463932	98	101	109	82	96	119	88.630220968562	107.763336915576	114.814849860324	85.3555809832421	87.5428903584838	123.339523086909	ENSMUST00000027286.6,ENSMUST00000114925.9,ENSMUST00000027285.12,ENSMUST00000118059.2	Promoter1k	ENSMUST00000027286.6	75	ENSMUSG00000026112.7	chr1:37417084:37430103:13020:-	Coa5	cytochrome C oxidase assembly factor 5 [Source:MGI Symbol;Acc:MGI:1923428]
chr1	37450510	37450879	peaks615	3.47987	0.799147940401811	0.113647446896072	0.982050041904818	33	15	22	15	13	12	29.8448703261484	16.0044559775608	23.1736394213498	15.6138257896175	11.8547664027114	12.4375989667471	ENSMUST00000143636.7,ENSMUST00000154819.7,ENSMUST00000151952.7,ENSMUST00000042161.14	Intron	ENSMUST00000118059.2	20493	ENSMUSG00000026111.15	chr1:37430139:37439124:8986:+	Unc50	unc-50 homolog [Source:MGI Symbol;Acc:MGI:1914637]
chr1	37458191	37458816	peaks616	2.83284	0.559897977298728	0.192964585642383	0.982050041904818	40	20	30	20	21	20	36.1756003953314	21.3392746367477	31.6004173927497	20.8184343861566	19.1500072659183	20.7293316112451	ENSMUST00000143636.7,ENSMUST00000154819.7,ENSMUST00000151952.7,ENSMUST00000042161.14	Intron	ENSMUST00000118059.2	28302	ENSMUSG00000026111.15	chr1:37430139:37439124:8986:+	Unc50	unc-50 homolog [Source:MGI Symbol;Acc:MGI:1914637]
chr1	37459644	37459915	peaks617	2.75382	0.985840394412868	0.0741809612967345	0.982050041904818	16	17	27	10	12	9	14.4702401581326	18.1383834412355	28.4403756534748	10.4092171930783	10.9428612948105	9.32819922506031	ENSMUST00000143636.7,ENSMUST00000154819.7,ENSMUST00000151952.7,ENSMUST00000042161.14	Intron	ENSMUST00000192316.1	28825	ENSMUSG00000103948.1	chr1:37485851:37488605:2755:-	4930594C11Rik	RIKEN cDNA 4930594C11 gene [Source:MGI Symbol;Acc:MGI:1924883]
chr1	37469942	37470253	peaks618	2.02365	0.0378881872201675	0.95904308491588	0.998220248441758	6	17	7	4	20	7	5.42634005929972	18.1383834412355	7.37343072497494	4.16368687723132	18.2381021580175	7.2552660639358	ENSMUST00000143636.7,ENSMUST00000154819.7,ENSMUST00000151952.7,ENSMUST00000042161.14	Intron	ENSMUST00000192316.1	18507	ENSMUSG00000103948.1	chr1:37485851:37488605:2755:-	4930594C11Rik	RIKEN cDNA 4930594C11 gene [Source:MGI Symbol;Acc:MGI:1924883]
chr1	37473743	37474130	peaks619	1.88969	-0.708062580974638	0.217435620127609	0.982050041904818	13	9	12	9	20	27	11.7570701284827	9.60267358653646	12.6401669570999	9.36829547377047	18.2381021580175	27.9845976751809	ENSMUST00000143636.7,ENSMUST00000154819.7,ENSMUST00000151952.7,ENSMUST00000042161.14	Intron	ENSMUST00000192316.1	14668	ENSMUSG00000103948.1	chr1:37485851:37488605:2755:-	4930594C11Rik	RIKEN cDNA 4930594C11 gene [Source:MGI Symbol;Acc:MGI:1924883]
chr1	37524000	37524394	peaks620	7.40272	0.182636767212732	0.669453946329388	0.984413940637327	49	17	41	20	33	41	44.315110484281	18.1383834412355	43.1872371034247	20.8184343861566	30.0928685607288	42.4951298030525	ENSMUST00000154819.7,ENSMUST00000151952.7,ENSMUST00000042161.14	Intron	ENSMUST00000042161.14	12038	ENSMUSG00000026110.15	chr1:37439340:37541016:101677:-	Mgat4a	mannoside acetylglucosaminyltransferase 4; isoenzyme A [Source:MGI Symbol;Acc:MGI:2662992]
chr1	37551701	37552108	peaks621	3.20388	0.316114209299518	0.533522167432471	0.982050041904818	18	13	36	19	21	15	16.2790201778991	13.870528513886	37.9205008712997	19.7775126668488	19.1500072659183	15.5469987084339	NA	Intergenic	ENSMUST00000151952.7	10889	ENSMUSG00000026110.15	chr1:37439340:37541016:101677:-	Mgat4a	mannoside acetylglucosaminyltransferase 4; isoenzyme A [Source:MGI Symbol;Acc:MGI:2662992]
chr1	37576015	37576451	peaks622	2.79463	0.0836337086652284	0.854594853260694	0.995192201535594	34	16	33	17	43	20	30.7492603360317	17.0714197093982	34.7604591320247	17.6956692282331	39.2119196397376	20.7293316112451	NA	Intergenic	ENSMUST00000151952.7	35217	ENSMUSG00000026110.15	chr1:37439340:37541016:101677:-	Mgat4a	mannoside acetylglucosaminyltransferase 4; isoenzyme A [Source:MGI Symbol;Acc:MGI:2662992]
chr1	37599509	37600054	peaks623	1.74119	0.479097380133699	0.305153963961712	0.982050041904818	28	35	16	20	16	21	25.322920276732	37.3437306143085	16.8535559427999	20.8184343861566	14.590481726414	21.7657981918074	NA	Intergenic	ENSMUST00000160659.1	14477	ENSMUSG00000089767.1	chr1:37614259:37615372:1114:+	4930556I23Rik	RIKEN cDNA 4930556I23 gene [Source:MGI Symbol;Acc:MGI:1922520]
chr1	37606942	37607171	peaks624	4.17693	0.633907495499213	0.293714307426949	0.982050041904818	28	8	14	8	14	10	25.322920276732	8.53570985469908	14.7468614499499	8.32737375446264	12.7666715106122	10.3646658056226	NA	Intergenic	ENSMUST00000160659.1	7202	ENSMUSG00000089767.1	chr1:37614259:37615372:1114:+	4930556I23Rik	RIKEN cDNA 4930556I23 gene [Source:MGI Symbol;Acc:MGI:1922520]
chr1	37616064	37616457	peaks625	5.783	0.524379764058702	0.186172734207947	0.982050041904818	27	54	48	23	40	30	24.4185302668487	57.6160415192188	50.5606678283996	23.9411995440801	36.4762043160349	31.0939974168677	ENSMUST00000160659.1	Promoter1-2k	ENSMUST00000160659.1	2002	ENSMUSG00000089767.1	chr1:37614259:37615372:1114:+	4930556I23Rik	RIKEN cDNA 4930556I23 gene [Source:MGI Symbol;Acc:MGI:1922520]
chr1	37623878	37624688	peaks626	3.26677	-0.0864479542372237	0.798033188003788	0.993493708500494	59	43	37	64	42	41	53.3590105831139	45.8794404690075	38.9738481177247	66.6189900357011	38.3000145318367	42.4951298030525	ENSMUST00000162875.7	Exon	ENSMUST00000160659.1	10024	ENSMUSG00000089767.1	chr1:37614259:37615372:1114:+	4930556I23Rik	RIKEN cDNA 4930556I23 gene [Source:MGI Symbol;Acc:MGI:1922520]
chr1	37632424	37632677	peaks627	2.40017	0.929439512885923	0.0467661403933996	0.982050041904818	27	24	28	13	15	14	24.4185302668487	25.6071295640972	29.4937228998998	13.5319823510018	13.6785766185131	14.5105321278716	ENSMUST00000162875.7	Intron	ENSMUST00000160659.1	18292	ENSMUSG00000089767.1	chr1:37614259:37615372:1114:+	4930556I23Rik	RIKEN cDNA 4930556I23 gene [Source:MGI Symbol;Acc:MGI:1922520]
chr1	37639298	37639596	peaks628	3.69503	0.194930995833609	0.659651422421832	0.983874122042963	28	17	34	17	28	25	25.322920276732	18.1383834412355	35.8138063784497	17.6956692282331	25.5333430212245	25.9116645140564	ENSMUST00000162875.7	Intron	ENSMUST00000192005.1	21275	ENSMUSG00000104365.1	chr1:37660722:37662647:1926:+	4930470B04Rik	RIKEN cDNA 4930470B04 gene [Source:MGI Symbol;Acc:MGI:1923057]
chr1	37647123	37647520	peaks629	2.25872	0.309836153715935	0.523587991506112	0.982050041904818	26	19	20	21	22	10	23.5141402569654	20.2723109049103	21.0669449284998	21.8593561054644	20.0619123738192	10.3646658056226	ENSMUST00000162875.7	Intron	ENSMUST00000192005.1	13400	ENSMUSG00000104365.1	chr1:37660722:37662647:1926:+	4930470B04Rik	RIKEN cDNA 4930470B04 gene [Source:MGI Symbol;Acc:MGI:1923057]
chr1	37677791	37678189	peaks630	2.03935	-0.449510908360362	0.337217448299897	0.982050041904818	22	16	14	20	22	29	19.8965802174323	17.0714197093982	14.7468614499499	20.8184343861566	20.0619123738192	30.0575308363055	ENSMUST00000162875.7	Intron	ENSMUST00000192005.1	17268	ENSMUSG00000104365.1	chr1:37660722:37662647:1926:+	4930470B04Rik	RIKEN cDNA 4930470B04 gene [Source:MGI Symbol;Acc:MGI:1923057]
chr1	37687138	37687534	peaks631	3.71875	1.34259705024805	0.00263644901149542	0.982050041904818	41	29	34	16	11	14	37.0799904052147	30.9419482232842	35.8138063784497	16.6547475089253	10.0309561869096	14.5105321278716	ENSMUST00000162875.7	Intron	ENSMUST00000192480.1	9328	ENSMUSG00000102650.1	chr1:37694447:37696664:2218:-	Gm19863	predicted gene; 19863 [Source:MGI Symbol;Acc:MGI:5012048]
chr1	37687877	37688333	peaks632	6.13306	-0.364588971257396	0.358602704894754	0.982050041904818	32	28	18	28	36	37	28.9404803162651	29.8749844914468	18.9602504356499	29.1458081406193	32.8285838844314	38.3492634808035	ENSMUST00000162875.7	Intron	ENSMUST00000192480.1	8559	ENSMUSG00000102650.1	chr1:37694447:37696664:2218:-	Gm19863	predicted gene; 19863 [Source:MGI Symbol;Acc:MGI:5012048]
chr1	37696202	37696432	peaks633	2.93927	0.593103598451745	0.216214777552298	0.982050041904818	39	16	21	17	18	15	35.2712103854481	17.0714197093982	22.1202921749248	17.6956692282331	16.4142919422157	15.5469987084339	ENSMUST00000192480.1	Promoter1k	ENSMUST00000192480.1	347	ENSMUSG00000102650.1	chr1:37694447:37696664:2218:-	Gm19863	predicted gene; 19863 [Source:MGI Symbol;Acc:MGI:5012048]
chr1	37699258	37699578	peaks634	1.78716	0.505793716431846	0.292897901775488	0.982050041904818	34	18	25	10	28	17	30.7492603360317	19.2053471730729	26.3336811606248	10.4092171930783	25.5333430212245	17.6199318695584	ENSMUST00000192480.1	Promoter2-3k	ENSMUST00000192480.1	2754	ENSMUSG00000102650.1	chr1:37694447:37696664:2218:-	Gm19863	predicted gene; 19863 [Source:MGI Symbol;Acc:MGI:5012048]
chr1	37702089	37702508	peaks635	3.80686	0.508988044521226	0.272960804411362	0.982050041904818	44	17	36	25	13	29	39.7931604348646	18.1383834412355	37.9205008712997	26.0230429826958	11.8547664027114	30.0575308363055	ENSMUST00000162875.7	Intron	ENSMUST00000192480.1	5635	ENSMUSG00000102650.1	chr1:37694447:37696664:2218:-	Gm19863	predicted gene; 19863 [Source:MGI Symbol;Acc:MGI:5012048]
chr1	37734089	37734345	peaks636	2.23967	0.933449927933168	0.162366891946599	0.982050041904818	28	17	6	14	5	7	25.322920276732	18.1383834412355	6.32008347854995	14.5729040703096	4.55952553950437	7.2552660639358	NA	Intergenic	ENSMUST00000162875.7	14132	ENSMUSG00000026090.16	chr1:37611677:37720085:108409:-	2010300C02Rik	RIKEN cDNA 2010300C02 gene [Source:MGI Symbol;Acc:MGI:1919347]
chr1	37761788	37762039	peaks637	4.91886	0.512694966171646	0.288915242052496	0.982050041904818	35	24	14	19	18	14	31.653650345915	25.6071295640972	14.7468614499499	19.7775126668488	16.4142919422157	14.5105321278716	ENSMUST00000088072.9,ENSMUST00000114902.7,ENSMUST00000041815.14	Intron	ENSMUST00000162875.7	41829	ENSMUSG00000026090.16	chr1:37611677:37720085:108409:-	2010300C02Rik	RIKEN cDNA 2010300C02 gene [Source:MGI Symbol;Acc:MGI:1919347]
chr1	37770083	37770308	peaks638	1.70554	1.26256031489441	0.0846773371730179	0.982050041904818	28	15	4	9	4	6	25.322920276732	16.0044559775608	4.21338898569997	9.36829547377047	3.64762043160349	6.21879948337354	ENSMUST00000088072.9,ENSMUST00000114902.7,ENSMUST00000041815.14	Intron	ENSMUST00000162875.7	50111	ENSMUSG00000026090.16	chr1:37611677:37720085:108409:-	2010300C02Rik	RIKEN cDNA 2010300C02 gene [Source:MGI Symbol;Acc:MGI:1919347]
chr1	37829973	37830615	peaks639	2.83284	0.00316394436450394	0.992833246245642	0.999352333962793	45	28	42	33	47	36	40.6975504447479	29.8749844914468	44.2405843498496	34.3504167371584	42.859540071341	37.3127969002413	ENSMUST00000088072.9,ENSMUST00000114902.7,ENSMUST00000041815.14	Intron	ENSMUST00000114902.7	25080	ENSMUSG00000060771.14	chr1:37754776:37866429:111654:-	Tsga10	testis specific 10 [Source:MGI Symbol;Acc:MGI:2685063]
chr1	37864514	37865576	peaks640	29.54456	0.192399119927054	0.379534171279923	0.982050041904818	308	172	179	151	210	214	278.552123044052	183.51776187603	188.549157110074	157.179179615482	191.500072659183	221.803848240323	ENSMUST00000123082.7,ENSMUST00000155852.6,ENSMUST00000193669.1,ENSMUST00000041815.14,ENSMUST00000181885.1,ENSMUST00000088072.9	Promoter1k	ENSMUST00000155852.6,ENSMUST00000193669.1	28	ENSMUSG00000060771.14	chr1:37754776:37866429:111654:-	Tsga10	testis specific 10 [Source:MGI Symbol;Acc:MGI:2685063]
chr1	37871932	37872434	peaks641	3.42741	0.45040648791327	0.361367027541248	0.982050041904818	41	28	27	17	10	42	37.0799904052147	29.8749844914468	28.4403756534748	17.6956692282331	9.11905107900873	43.5315963836148	ENSMUST00000041621.4	Promoter1k	ENSMUST00000041621.4	23	ENSMUSG00000037216.5	chr1:37872206:37876228:4023:+	Lipt1	lipoyltransferase 1 [Source:MGI Symbol;Acc:MGI:3645211]
chr1	37890125	37890726	peaks642	9.82797	0.788782821893953	0.0147672867302367	0.982050041904818	92	52	60	30	54	35	83.2038809092623	55.482114055544	63.2008347854995	31.2276515792349	49.2428758266472	36.276330319679	ENSMUST00000139725.7,ENSMUST00000027257.9,ENSMUST00000027256.11,ENSMUST00000193673.5	Promoter1k	ENSMUST00000027257.9	15	ENSMUSG00000026088.15	chr1:37874801:37890411:15611:-	Mitd1	MIT; microtubule interacting and transport; domain containing 1 [Source:MGI Symbol;Acc:MGI:1916278]
chr1	37996746	37997433	peaks643	12.29512	0.219881046009675	0.380424403704409	0.982050041904818	104	73	93	75	89	70	94.0565610278617	77.8883524241291	97.9612939175242	78.0691289480873	81.1595546031777	72.552660639358	ENSMUST00000192960.5,ENSMUST00000193832.5,ENSMUST00000162031.7,ENSMUST00000195032.5,ENSMUST00000195247.5,ENSMUST00000027252.7	Promoter1k	ENSMUST00000193832.5	153	ENSMUSG00000058407.12	chr1:37985189:37997893:12705:-	Txndc9	thioredoxin domain containing 9 [Source:MGI Symbol;Acc:MGI:2138153]
chr1	37997827	37998127	peaks644	1.82319	0.349365739384311	0.386788083214791	0.982050041904818	31	27	38	21	34	22	28.0360903063819	28.8080207596094	40.0271953641497	21.8593561054644	31.0047736686297	22.8022647723697	ENSMUST00000193832.5,ENSMUST00000162031.7,ENSMUST00000195032.5,ENSMUST00000195247.5,ENSMUST00000027252.7	Promoter1k	ENSMUST00000027252.7	33	ENSMUSG00000026083.12	chr1:37998010:38055579:57570:+	Eif5b	eukaryotic translation initiation factor 5B [Source:MGI Symbol;Acc:MGI:2441772]
chr1	38130193	38130470	peaks645	1.76863	0.378013152434767	0.429675929917108	0.982050041904818	27	19	19	15	15	20	24.4185302668487	20.2723109049103	20.0135976820748	15.6138257896175	13.6785766185131	20.7293316112451	ENSMUST00000027251.11	Promoter1k	ENSMUST00000027251.11	670	ENSMUSG00000026082.11	chr1:38052786:38129662:76877:-	Rev1	REV1; DNA directed polymerase [Source:MGI Symbol;Acc:MGI:1929074]
chr1	38137155	38137468	peaks646	3.47987	0.283426759949863	0.580393727909171	0.98265889563245	31	29	9	21	23	13	28.0360903063819	30.9419482232842	9.48012521782493	21.8593561054644	20.9738174817201	13.4740655473093	ENSMUST00000194892.1	Intron	ENSMUST00000194892.1	5229	ENSMUSG00000102716.1	chr1:38132083:38159892:27810:+	Gm5099	predicted gene 5099 [Source:MGI Symbol;Acc:MGI:3644917]
chr1	38161711	38162184	peaks647	4.14329	0.376610058348572	0.440724072662219	0.982050041904818	19	18	34	12	22	22	17.1834101877824	19.2053471730729	35.8138063784497	12.491060631694	20.0619123738192	22.8022647723697	NA	Intergenic	ENSMUST00000194892.1	29865	ENSMUSG00000102716.1	chr1:38132083:38159892:27810:+	Gm5099	predicted gene 5099 [Source:MGI Symbol;Acc:MGI:3644917]
chr1	38172389	38172788	peaks648	2.57397	1.09478627522458	0.0537916926831003	0.982050041904818	13	35	20	7	13	13	11.7570701284827	37.3437306143085	21.0669449284998	7.28645203515481	11.8547664027114	13.4740655473093	NA	Intergenic	ENSMUST00000194892.1	40506	ENSMUSG00000102716.1	chr1:38132083:38159892:27810:+	Gm5099	predicted gene 5099 [Source:MGI Symbol;Acc:MGI:3644917]
chr1	38198979	38199293	peaks649	2.99081	-0.210736091613724	0.718247253046873	0.987870722726279	12	9	23	18	9	24	10.8526801185994	9.60267358653646	24.2269866677748	18.7365909475409	8.20714597110786	24.8751979334942	ENSMUST00000039827.13,ENSMUST00000095027.8	Intron	ENSMUST00000127620.1	36284	ENSMUSG00000085391.1	chr1:38235420:38245603:10184:+	Gm16150	predicted gene 16150 [Source:MGI Symbol;Acc:MGI:3801827]
chr1	38199805	38200289	peaks650	2.22185	0.114744518636894	0.776432187925224	0.991705016308351	27	28	35	26	24	34	24.4185302668487	29.8749844914468	36.8671536248747	27.0639647020036	21.885722589621	35.2398637391167	ENSMUST00000039827.13,ENSMUST00000095027.8	Intron	ENSMUST00000127620.1	35373	ENSMUSG00000085391.1	chr1:38235420:38245603:10184:+	Gm16150	predicted gene 16150 [Source:MGI Symbol;Acc:MGI:3801827]
chr1	38209828	38210186	peaks651	3.57612	-0.188400114039807	0.697842986065423	0.986277522626399	25	13	23	17	38	16	22.6097502470821	13.870528513886	24.2269866677748	17.6956692282331	34.6523941002332	16.5834652889961	ENSMUST00000039827.13,ENSMUST00000095027.8	Exon	ENSMUST00000127620.1	25413	ENSMUSG00000085391.1	chr1:38235420:38245603:10184:+	Gm16150	predicted gene 16150 [Source:MGI Symbol;Acc:MGI:3801827]
chr1	38220415	38220922	peaks652	2.57397	0.207951018954974	0.626073344621961	0.983295721210097	29	33	21	27	29	17	26.2273102866153	35.2098031506337	22.1202921749248	28.1048864213114	26.4452481291253	17.6199318695584	ENSMUST00000095027.8,ENSMUST00000039827.13	Intron	ENSMUST00000127620.1	14751	ENSMUSG00000085391.1	chr1:38235420:38245603:10184:+	Gm16150	predicted gene 16150 [Source:MGI Symbol;Acc:MGI:3801827]
chr1	38229720	38230086	peaks653	4.12042	0.245416374649918	0.675854890408466	0.984847325647565	35	14	10	14	8	26	31.653650345915	14.9374922457234	10.5334724642499	14.5729040703096	7.29524086320699	26.9481310946187	ENSMUST00000095027.8,ENSMUST00000039827.13	Intron	ENSMUST00000127620.1	5517	ENSMUSG00000085391.1	chr1:38235420:38245603:10184:+	Gm16150	predicted gene 16150 [Source:MGI Symbol;Acc:MGI:3801827]
chr1	38241492	38241905	peaks654	2.01361	0.70416995444206	0.115412263267677	0.982050041904818	28	32	24	18	15	19	25.322920276732	34.1428394187963	25.2803339141998	18.7365909475409	13.6785766185131	19.6928650306829	ENSMUST00000095027.8,ENSMUST00000039827.13,ENSMUST00000127620.1	Intron	ENSMUST00000127620.1	6279	ENSMUSG00000085391.1	chr1:38235420:38245603:10184:+	Gm16150	predicted gene 16150 [Source:MGI Symbol;Acc:MGI:3801827]
chr1	38249376	38249625	peaks655	3.19051	0.224255139885171	0.706057147413349	0.986848095884761	12	22	11	12	21	7	10.8526801185994	23.4732021004225	11.5868197106749	12.491060631694	19.1500072659183	7.2552660639358	ENSMUST00000095027.8,ENSMUST00000039827.13	Intron	ENSMUST00000127620.1	14081	ENSMUSG00000085391.1	chr1:38235420:38245603:10184:+	Gm16150	predicted gene 16150 [Source:MGI Symbol;Acc:MGI:3801827]
chr1	38251599	38252042	peaks656	2.2691	0.690119726098923	0.121731631188715	0.982050041904818	25	26	35	20	16	18	22.6097502470821	27.741057027772	36.8671536248747	20.8184343861566	14.590481726414	18.6563984501206	ENSMUST00000095027.8,ENSMUST00000039827.13	Intron	ENSMUST00000127620.1	16401	ENSMUSG00000085391.1	chr1:38235420:38245603:10184:+	Gm16150	predicted gene 16150 [Source:MGI Symbol;Acc:MGI:3801827]
chr1	38257644	38258086	peaks657	2.01038	0.0216801928682865	0.972479998053147	0.998938914961087	9	22	13	8	30	8	8.13951008894957	23.4732021004225	13.6935142035249	8.32737375446264	27.3571532370262	8.29173264449806	ENSMUST00000039827.13,ENSMUST00000095027.8	Intron	ENSMUST00000127620.1	22445	ENSMUSG00000085391.1	chr1:38235420:38245603:10184:+	Gm16150	predicted gene 16150 [Source:MGI Symbol;Acc:MGI:3801827]
chr1	38285163	38285526	peaks658	2.42062	0.509914290690848	0.358783383003814	0.982050041904818	41	25	7	20	12	18	37.0799904052147	26.6740932959346	7.37343072497494	20.8184343861566	10.9428612948105	18.6563984501206	ENSMUST00000095027.8,ENSMUST00000039827.13	Intron	ENSMUST00000129696.1	22557	ENSMUSG00000085280.1	chr1:38307902:38311930:4029:+	Gm16151	predicted gene 16151 [Source:MGI Symbol;Acc:MGI:3801826]
chr1	38308027	38308632	peaks659	6.15793	0.00489571668668091	0.990824556025473	0.99919290237528	56	19	50	29	71	27	50.645840553464	20.2723109049103	52.6673623212496	30.1867298599271	64.745262660962	27.9845976751809	ENSMUST00000129696.1	Promoter1k	ENSMUST00000129696.1	428	ENSMUSG00000085280.1	chr1:38307902:38311930:4029:+	Gm16151	predicted gene 16151 [Source:MGI Symbol;Acc:MGI:3801826]
chr1	38378413	38378696	peaks660	2.8458	-0.188988561070181	0.737381032686595	0.988962842309053	14	14	13	10	13	24	12.661460138366	14.9374922457234	13.6935142035249	10.4092171930783	11.8547664027114	24.8751979334942	ENSMUST00000095027.8,ENSMUST00000039827.13	Intron	ENSMUST00000143261.7	6394	ENSMUSG00000087131.7	chr1:38384949:38393974:9026:+	Gm16152	predicted gene 16152 [Source:MGI Symbol;Acc:MGI:3802058]
chr1	38384267	38384525	peaks661	2.77861	0.27258458713871	0.536862079321193	0.982050041904818	34	28	17	18	28	20	30.7492603360317	29.8749844914468	17.9069031892249	18.7365909475409	25.5333430212245	20.7293316112451	ENSMUST00000143261.7	Promoter1k	ENSMUST00000143261.7	553	ENSMUSG00000087131.7	chr1:38384949:38393974:9026:+	Gm16152	predicted gene 16152 [Source:MGI Symbol;Acc:MGI:3802058]
chr1	38387369	38387748	peaks662	1.90332	-0.187666673004361	0.657126287632307	0.983416109397159	37	22	18	21	37	30	33.4624303656816	23.4732021004225	18.9602504356499	21.8593561054644	33.7404889923323	31.0939974168677	ENSMUST00000131663.1	Promoter1-2k	ENSMUST00000131663.1	1270	ENSMUSG00000087131.7	chr1:38384949:38393974:9026:+	Gm16152	predicted gene 16152 [Source:MGI Symbol;Acc:MGI:3802058]
chr1	38398640	38399383	peaks663	5.35742	-0.132384706491061	0.704673072598384	0.986848095884761	47	65	29	42	57	58	42.5063304645144	69.35264256943	30.5470701463248	43.7187122109289	51.9785911503498	60.1150616726109	ENSMUST00000095027.8,ENSMUST00000039827.13	Intron	ENSMUST00000131663.1	10183	ENSMUSG00000087131.7	chr1:38384949:38393974:9026:+	Gm16152	predicted gene 16152 [Source:MGI Symbol;Acc:MGI:3802058]
chr1	38433455	38433759	peaks664	1.84171	0.440486990159225	0.461173619488091	0.982050041904818	22	7	17	10	15	9	19.8965802174323	7.46874612286169	17.9069031892249	10.4092171930783	13.6785766185131	9.32819922506031	ENSMUST00000095027.8,ENSMUST00000039827.13	Intron	ENSMUST00000131663.1	44778	ENSMUSG00000087131.7	chr1:38384949:38393974:9026:+	Gm16152	predicted gene 16152 [Source:MGI Symbol;Acc:MGI:3802058]
chr1	38436295	38436621	peaks665	6.54067	0.301234070996731	0.518532129840482	0.982050041904818	33	15	32	29	22	14	29.8448703261484	16.0044559775608	33.7071118855997	30.1867298599271	20.0619123738192	14.5105321278716	ENSMUST00000095027.8,ENSMUST00000039827.13	Intron	ENSMUST00000131663.1	47629	ENSMUSG00000087131.7	chr1:38384949:38393974:9026:+	Gm16152	predicted gene 16152 [Source:MGI Symbol;Acc:MGI:3802058]
chr1	38450836	38451131	peaks666	3.3323	0.257947809377803	0.575174462231418	0.982574930936158	25	29	20	25	14	23	22.6097502470821	30.9419482232842	21.0669449284998	26.0230429826958	12.7666715106122	23.8387313529319	ENSMUST00000095027.8,ENSMUST00000039827.13	Intron	ENSMUST00000195175.1	36535	ENSMUSG00000102984.1	chr1:38487519:38488047:529:+	Gm34727	predicted gene; 34727 [Source:MGI Symbol;Acc:MGI:5593886]
chr1	38456796	38457081	peaks667	3.1921	0.0843124569732136	0.87274589733297	0.996234419727927	17	24	16	15	11	28	15.3746301680159	25.6071295640972	16.8535559427999	15.6138257896175	10.0309561869096	29.0210642557432	ENSMUST00000095027.8,ENSMUST00000039827.13	Intron	ENSMUST00000195175.1	30580	ENSMUSG00000102984.1	chr1:38487519:38488047:529:+	Gm34727	predicted gene; 34727 [Source:MGI Symbol;Acc:MGI:5593886]
chr1	38506564	38506840	peaks668	3.86561	-0.243005593448807	0.619748153872956	0.983295721210097	19	17	19	16	36	15	17.1834101877824	18.1383834412355	20.0135976820748	16.6547475089253	32.8285838844314	15.5469987084339	ENSMUST00000095027.8,ENSMUST00000039827.13	Intron	ENSMUST00000195175.1	19183	ENSMUSG00000102984.1	chr1:38487519:38488047:529:+	Gm34727	predicted gene; 34727 [Source:MGI Symbol;Acc:MGI:5593886]
chr1	38537063	38537339	peaks669	2.33909	0.778188938314242	0.198492126348925	0.982050041904818	24	13	11	6	12	10	21.7053602371989	13.870528513886	11.5868197106749	6.24553031584698	10.9428612948105	10.3646658056226	ENSMUST00000095027.8,ENSMUST00000039827.13	Intron	ENSMUST00000195175.1	49682	ENSMUSG00000102984.1	chr1:38487519:38488047:529:+	Gm34727	predicted gene; 34727 [Source:MGI Symbol;Acc:MGI:5593886]
chr1	38539031	38539413	peaks670	3.58492	-0.672995655752286	0.240521862602603	0.982050041904818	16	12	9	9	19	31	14.4702401581326	12.8035647820486	9.48012521782493	9.36829547377047	17.3261970501166	32.13046399743	ENSMUST00000095027.8,ENSMUST00000039827.13	Intron	ENSMUST00000195175.1	51703	ENSMUSG00000102984.1	chr1:38487519:38488047:529:+	Gm34727	predicted gene; 34727 [Source:MGI Symbol;Acc:MGI:5593886]
chr1	38545790	38546810	peaks671	3.00115	-0.467558112398552	0.174667358740281	0.982050041904818	44	25	34	50	53	40	39.7931604348646	26.6740932959346	35.8138063784497	52.0460859653915	48.3309707187463	41.4586632224903	ENSMUST00000095027.8,ENSMUST00000039827.13	Intron	ENSMUST00000195175.1	58781	ENSMUSG00000102984.1	chr1:38487519:38488047:529:+	Gm34727	predicted gene; 34727 [Source:MGI Symbol;Acc:MGI:5593886]
chr1	38546875	38547363	peaks672	4.57921	0.122603203305119	0.780765067353439	0.991989585890964	53	18	26	29	21	37	47.9326705238142	19.2053471730729	27.3870284070498	30.1867298599271	19.1500072659183	38.3492634808035	ENSMUST00000095027.8,ENSMUST00000039827.13	Intron	ENSMUST00000195175.1	59600	ENSMUSG00000102984.1	chr1:38487519:38488047:529:+	Gm34727	predicted gene; 34727 [Source:MGI Symbol;Acc:MGI:5593886]
chr1	38547450	38547752	peaks673	2.12875	-0.0287799609042715	0.960841490288647	0.998267582429595	21	15	9	17	7	21	18.992190207549	16.0044559775608	9.48012521782493	17.6956692282331	6.38333575530611	21.7657981918074	ENSMUST00000095027.8,ENSMUST00000039827.13	Intron	ENSMUST00000195175.1	60082	ENSMUSG00000102984.1	chr1:38487519:38488047:529:+	Gm34727	predicted gene; 34727 [Source:MGI Symbol;Acc:MGI:5593886]
chr1	38566197	38566538	peaks674	2.6436	0.587965641949582	0.174985704230667	0.982050041904818	50	24	27	14	26	27	45.2195004941643	25.6071295640972	28.4403756534748	14.5729040703096	23.7095328054227	27.9845976751809	ENSMUST00000095027.8,ENSMUST00000039827.13	Intron	ENSMUST00000095027.8	60817	ENSMUSG00000037138.17	chr1:38177326:38664955:487630:-	Aff3	AF4/FMR2 family; member 3 [Source:MGI Symbol;Acc:MGI:106927]
chr1	38582452	38582740	peaks675	3.19292	0.188693895885264	0.723694968478806	0.988566575454315	30	12	13	11	20	17	27.1317002964986	12.8035647820486	13.6935142035249	11.4501389123861	18.2381021580175	17.6199318695584	ENSMUST00000095027.8,ENSMUST00000039827.13	Intron	ENSMUST00000095027.8	44589	ENSMUSG00000037138.17	chr1:38177326:38664955:487630:-	Aff3	AF4/FMR2 family; member 3 [Source:MGI Symbol;Acc:MGI:106927]
chr1	38626492	38626883	peaks676	6.65442	0.289567700341698	0.508827246343915	0.982050041904818	40	22	24	22	34	15	36.1756003953314	23.4732021004225	25.2803339141998	22.9002778247723	31.0047736686297	15.5469987084339	ENSMUST00000095027.8	Promoter1k	ENSMUST00000095027.8	497	ENSMUSG00000037138.17	chr1:38177326:38664955:487630:-	Aff3	AF4/FMR2 family; member 3 [Source:MGI Symbol;Acc:MGI:106927]
chr1	38633123	38633459	peaks677	2.20566	0.652462366467976	0.209643436318738	0.982050041904818	23	17	19	9	16	13	20.8009702273156	18.1383834412355	20.0135976820748	9.36829547377047	14.590481726414	13.4740655473093	ENSMUST00000039827.13	Intron	ENSMUST00000095027.8	6106	ENSMUSG00000037138.17	chr1:38177326:38664955:487630:-	Aff3	AF4/FMR2 family; member 3 [Source:MGI Symbol;Acc:MGI:106927]
chr1	38649423	38649704	peaks678	2.20566	-0.00242550283666025	0.996287954363287	0.999651031010978	12	15	26	21	15	18	10.8526801185994	16.0044559775608	27.3870284070498	21.8593561054644	13.6785766185131	18.6563984501206	ENSMUST00000039827.13	Intron	ENSMUST00000039827.13	15391	ENSMUSG00000037138.17	chr1:38177326:38664955:487630:-	Aff3	AF4/FMR2 family; member 3 [Source:MGI Symbol;Acc:MGI:106927]
chr1	38664756	38665082	peaks679	1.88234	-0.153282548571264	0.737282843714337	0.988962842309053	25	23	16	28	29	15	22.6097502470821	24.5401658322599	16.8535559427999	29.1458081406193	26.4452481291253	15.5469987084339	ENSMUST00000039827.13	Promoter1k	ENSMUST00000039827.13	36	ENSMUSG00000037138.17	chr1:38177326:38664955:487630:-	Aff3	AF4/FMR2 family; member 3 [Source:MGI Symbol;Acc:MGI:106927]
chr1	38669859	38670313	peaks680	3.04874	0.652906940935008	0.261157194198786	0.982050041904818	10	18	32	12	9	18	9.04390009883286	19.2053471730729	33.7071118855997	12.491060631694	8.20714597110786	18.6563984501206	NA	Intergenic	ENSMUST00000039827.13	5131	ENSMUSG00000037138.17	chr1:38177326:38664955:487630:-	Aff3	AF4/FMR2 family; member 3 [Source:MGI Symbol;Acc:MGI:106927]
chr1	38689076	38689557	peaks681	5.50202	0.236566679983338	0.564749500271858	0.982050041904818	33	20	45	27	28	29	29.8448703261484	21.3392746367477	47.4006260891246	28.1048864213114	25.5333430212245	30.0575308363055	NA	Intergenic	ENSMUST00000039827.13	24362	ENSMUSG00000037138.17	chr1:38177326:38664955:487630:-	Aff3	AF4/FMR2 family; member 3 [Source:MGI Symbol;Acc:MGI:106927]
chr1	38760582	38760869	peaks682	4.05124	0.494962808500519	0.351889742822238	0.982050041904818	33	22	9	15	15	15	29.8448703261484	23.4732021004225	9.48012521782493	15.6138257896175	13.6785766185131	15.5469987084339	NA	Intergenic	ENSMUST00000192930.1	6458	ENSMUSG00000103531.1	chr1:38767184:38767686:503:+	2610300A13Rik	RIKEN cDNA 2610300A13 gene [Source:MGI Symbol;Acc:MGI:1917693]
chr1	38777154	38777557	peaks683	4.85583	0.53421733912636	0.203984887297492	0.982050041904818	36	25	27	20	21	20	32.5580403557983	26.6740932959346	28.4403756534748	20.8184343861566	19.1500072659183	20.7293316112451	NA	Intergenic	ENSMUST00000192930.1	10172	ENSMUSG00000103531.1	chr1:38767184:38767686:503:+	2610300A13Rik	RIKEN cDNA 2610300A13 gene [Source:MGI Symbol;Acc:MGI:1917693]
chr1	38785000	38785357	peaks684	2.80725	-0.131936815041452	0.760106912620143	0.991173916438019	41	25	14	31	30	26	37.0799904052147	26.6740932959346	14.7468614499499	32.2685732985427	27.3571532370262	26.9481310946187	NA	Intergenic	ENSMUST00000192930.1	17995	ENSMUSG00000103531.1	chr1:38767184:38767686:503:+	2610300A13Rik	RIKEN cDNA 2610300A13 gene [Source:MGI Symbol;Acc:MGI:1917693]
chr1	38790190	38790707	peaks685	2.24184	0.619298705191327	0.258542244608192	0.982050041904818	31	8	46	22	12	21	28.0360903063819	8.53570985469908	48.4539733355496	22.9002778247723	10.9428612948105	21.7657981918074	NA	Intergenic	ENSMUST00000192930.1	23265	ENSMUSG00000103531.1	chr1:38767184:38767686:503:+	2610300A13Rik	RIKEN cDNA 2610300A13 gene [Source:MGI Symbol;Acc:MGI:1917693]
chr1	38804197	38804767	peaks686	4.24096	0.415836634685905	0.415912141817725	0.982050041904818	35	18	18	25	20	8	31.653650345915	19.2053471730729	18.9602504356499	26.0230429826958	18.2381021580175	8.29173264449806	ENSMUST00000039612.4,ENSMUST00000147695.7	Exon	ENSMUST00000039612.4	16733	ENSMUSG00000048814.10	chr1:38793645:38836711:43067:-	Lonrf2	LON peptidase N-terminal domain and ring finger 2 [Source:MGI Symbol;Acc:MGI:1920209]
chr1	38808742	38809044	peaks687	3.20052	-0.241143491685977	0.686624239840167	0.985577550002586	8	8	21	13	18	14	7.23512007906629	8.53570985469908	22.1202921749248	13.5319823510018	16.4142919422157	14.5105321278716	ENSMUST00000039612.4,ENSMUST00000147695.7	Intron	ENSMUST00000039612.4	12322	ENSMUSG00000048814.10	chr1:38793645:38836711:43067:-	Lonrf2	LON peptidase N-terminal domain and ring finger 2 [Source:MGI Symbol;Acc:MGI:1920209]
chr1	38823880	38824248	peaks688	2.20566	0.240143257658349	0.64699008226889	0.983295721210097	15	20	27	27	11	15	13.5658501482493	21.3392746367477	28.4403756534748	28.1048864213114	10.0309561869096	15.5469987084339	ENSMUST00000039612.4	Promoter2-3k	ENSMUST00000039612.4	2849	ENSMUSG00000048814.10	chr1:38793645:38836711:43067:-	Lonrf2	LON peptidase N-terminal domain and ring finger 2 [Source:MGI Symbol;Acc:MGI:1920209]
chr1	38865275	38865718	peaks689	2.2691	0.645342518642344	0.197220742687451	0.982050041904818	23	16	36	18	21	10	20.8009702273156	17.0714197093982	37.9205008712997	18.7365909475409	19.1500072659183	10.3646658056226	ENSMUST00000027249.11,ENSMUST00000193441.5,ENSMUST00000194361.5	3'UTR	ENSMUST00000195309.1	19257	ENSMUSG00000103647.1	chr1:38884754:38888072:3319:+	Gm37707	predicted gene; 37707 [Source:MGI Symbol;Acc:MGI:5610935]
chr1	38883364	38883587	peaks690	2.40017	0.562966028014139	0.360281939929302	0.982050041904818	28	15	8	17	11	6	25.322920276732	16.0044559775608	8.42677797139993	17.6956692282331	10.0309561869096	6.21879948337354	ENSMUST00000195309.1	Promoter1-2k	ENSMUST00000195309.1	1278	ENSMUSG00000103647.1	chr1:38884754:38888072:3319:+	Gm37707	predicted gene; 37707 [Source:MGI Symbol;Acc:MGI:5610935]
chr1	38897632	38897899	peaks691	2.02828	-0.135122261910699	0.823304878532782	0.994545877011488	26	17	3	17	19	14	23.5141402569654	18.1383834412355	3.16004173927497	17.6956692282331	17.3261970501166	14.5105321278716	ENSMUST00000027249.11,ENSMUST00000193441.5,ENSMUST00000194361.5	Promoter1k	ENSMUST00000027249.11	244	ENSMUSG00000026080.13	chr1:38863867:38898161:34295:-	Chst10	carbohydrate sulfotransferase 10 [Source:MGI Symbol;Acc:MGI:2138283]
chr1	38987124	38988197	peaks692	13.72159	0.140423475262676	0.609462511771735	0.982949907511859	96	86	134	95	78	116	86.8214409487954	91.7588809380151	141.148531020949	98.8875633342439	71.1285984162681	120.230123345222	ENSMUST00000027247.10	Promoter1-2k	ENSMUST00000027247.10	2053	ENSMUSG00000026078.10	chr1:38985608:38997238:11631:+	Pdcl3	phosducin-like 3 [Source:MGI Symbol;Acc:MGI:1916083]
chr1	38997955	38998629	peaks693	4.43975	-0.0876923956112164	0.832498265036529	0.994545877011488	27	32	24	23	26	40	24.4185302668487	34.1428394187963	25.2803339141998	23.9411995440801	23.7095328054227	41.4586632224903	NA	Intergenic	ENSMUST00000194994.1	5614	ENSMUSG00000103046.1	chr1:38992678:38994316:1639:+	Gm37309	predicted gene; 37309 [Source:MGI Symbol;Acc:MGI:5610537]
chr1	39005906	39006232	peaks694	3.689	0.458728754270959	0.401381803922402	0.982050041904818	32	11	17	10	13	20	28.9404803162651	11.7366010502112	17.9069031892249	10.4092171930783	11.8547664027114	20.7293316112451	NA	Intergenic	ENSMUST00000194994.1	13391	ENSMUSG00000103046.1	chr1:38992678:38994316:1639:+	Gm37309	predicted gene; 37309 [Source:MGI Symbol;Acc:MGI:5610537]
chr1	39023245	39023572	peaks695	1.38501	0.00143872106696482	0.99750025220441	0.999739019729736	21	15	39	26	24	26	18.992190207549	16.0044559775608	41.0805426105747	27.0639647020036	21.885722589621	26.9481310946187	NA	Intergenic	ENSMUST00000194994.1	30731	ENSMUSG00000103046.1	chr1:38992678:38994316:1639:+	Gm37309	predicted gene; 37309 [Source:MGI Symbol;Acc:MGI:5610537]
chr1	39025708	39026177	peaks696	2.47355	0.32785589463518	0.391823847307544	0.982050041904818	48	25	52	24	44	33	43.4107204743977	26.6740932959346	54.7740568140996	24.9821212633879	40.1238247476384	34.2033971585545	NA	Intergenic	ENSMUST00000195476.1	31694	ENSMUSG00000104188.1	chr1:39048648:39057637:8990:-	Gm37821	predicted gene; 37821 [Source:MGI Symbol;Acc:MGI:5611049]
chr1	39039469	39039790	peaks697	2.12475	0.153381490220392	0.771230484151149	0.991705016308351	27	17	16	16	31	8	24.4185302668487	18.1383834412355	16.8535559427999	16.6547475089253	28.2690583449271	8.29173264449806	NA	Intergenic	ENSMUST00000195476.1	18007	ENSMUSG00000104188.1	chr1:39048648:39057637:8990:-	Gm37821	predicted gene; 37821 [Source:MGI Symbol;Acc:MGI:5611049]
chr1	39056971	39057547	peaks698	2.03433	-0.264855654941539	0.635735650581633	0.983295721210097	33	8	12	30	19	13	29.8448703261484	8.53570985469908	12.6401669570999	31.2276515792349	17.3261970501166	13.4740655473093	ENSMUST00000195476.1	Promoter1k	ENSMUST00000195476.1	378	ENSMUSG00000104188.1	chr1:39048648:39057637:8990:-	Gm37821	predicted gene; 37821 [Source:MGI Symbol;Acc:MGI:5611049]
chr1	39069691	39070008	peaks699	4.94651	-0.0749588198065935	0.901431592969915	0.997074966565505	17	8	14	7	13	21	15.3746301680159	8.53570985469908	14.7468614499499	7.28645203515481	11.8547664027114	21.7657981918074	NA	Intergenic	ENSMUST00000195476.1	12213	ENSMUSG00000104188.1	chr1:39048648:39057637:8990:-	Gm37821	predicted gene; 37821 [Source:MGI Symbol;Acc:MGI:5611049]
chr1	39245319	39245656	peaks700	3.42304	-0.142474079731829	0.756002788394469	0.990568006562024	21	23	15	21	25	20	18.992190207549	24.5401658322599	15.8002086963749	21.8593561054644	22.7976276975218	20.7293316112451	ENSMUST00000056815.8	Intron	ENSMUST00000174365.1	31077	ENSMUSG00000092553.1	chr1:39276283:39276565:283:-	Gm20428	predicted gene 20428 [Source:MGI Symbol;Acc:MGI:5141893]
chr1	39253832	39254173	peaks701	2.66699	0.190146732647567	0.643694651347971	0.983295721210097	34	32	20	24	28	24	30.7492603360317	34.1428394187963	21.0669449284998	24.9821212633879	25.5333430212245	24.8751979334942	ENSMUST00000056815.8	Intron	ENSMUST00000174365.1	22562	ENSMUSG00000092553.1	chr1:39276283:39276565:283:-	Gm20428	predicted gene 20428 [Source:MGI Symbol;Acc:MGI:5141893]
chr1	39254985	39255348	peaks702	3.45013	-0.0689710464167065	0.883308371564355	0.996677527940751	26	20	14	17	21	25	23.5141402569654	21.3392746367477	14.7468614499499	17.6956692282331	19.1500072659183	25.9116645140564	ENSMUST00000056815.8	Intron	ENSMUST00000174365.1	21398	ENSMUSG00000092553.1	chr1:39276283:39276565:283:-	Gm20428	predicted gene 20428 [Source:MGI Symbol;Acc:MGI:5141893]
chr1	39286826	39287201	peaks703	2.96227	-0.403353165006902	0.365206982153625	0.982050041904818	17	21	22	31	31	19	15.3746301680159	22.4062383685851	23.1736394213498	32.2685732985427	28.2690583449271	19.6928650306829	ENSMUST00000056815.8	Intron	ENSMUST00000174365.1	10449	ENSMUSG00000092553.1	chr1:39276283:39276565:283:-	Gm20428	predicted gene 20428 [Source:MGI Symbol;Acc:MGI:5141893]
chr1	39301435	39301732	peaks704	1.86532	0.401039122720828	0.506748346441969	0.982050041904818	11	26	10	9	18	10	9.94829010871614	27.741057027772	10.5334724642499	9.36829547377047	16.4142919422157	10.3646658056226	ENSMUST00000056815.8	Intron	ENSMUST00000173076.1	13315	ENSMUSG00000092563.1	chr1:39314899:39315453:555:+	Gm3617	predicted gene 3617 [Source:MGI Symbol;Acc:MGI:3781793]
chr1	39361841	39362172	peaks705	2.27429	-0.0466835561931538	0.919101466531443	0.997189097928668	22	16	23	18	27	19	19.8965802174323	17.0714197093982	24.2269866677748	18.7365909475409	24.6214379133236	19.6928650306829	ENSMUST00000056815.8	3'UTR	ENSMUST00000086535.11	5835	ENSMUSG00000073702.11	chr1:39367842:39371911:4070:+	Rpl31	ribosomal protein L31 [Source:MGI Symbol;Acc:MGI:2149632]
chr1	39367562	39368321	peaks706	4.63853	-0.212981325984384	0.554144880026388	0.982050041904818	40	39	41	28	50	63	36.1756003953314	41.611585541658	43.1872371034247	29.1458081406193	45.5952553950437	65.2973945754222	ENSMUST00000086535.11,ENSMUST00000194746.5,ENSMUST00000178079.7,ENSMUST00000179954.7,ENSMUST00000195123.5	Promoter1k	ENSMUST00000178079.7,ENSMUST00000179954.7	13	ENSMUSG00000073702.11	chr1:39367842:39371911:4070:+	Rpl31	ribosomal protein L31 [Source:MGI Symbol;Acc:MGI:2149632]
chr1	39391940	39392284	peaks707	2.5673	-0.773242497139961	0.171699603047187	0.982050041904818	5	14	22	34	20	18	4.52195004941643	14.9374922457234	23.1736394213498	35.3913384564662	18.2381021580175	18.6563984501206	ENSMUST00000193823.1,ENSMUST00000054462.10	Exon	ENSMUST00000195123.5	23963	ENSMUSG00000073702.11	chr1:39367842:39371911:4070:+	Rpl31	ribosomal protein L31 [Source:MGI Symbol;Acc:MGI:2149632]
chr1	39408123	39408655	peaks708	3.19446	0.0849335581167371	0.847544525232742	0.994897015944802	21	35	22	19	25	31	18.992190207549	37.3437306143085	23.1736394213498	19.7775126668488	22.7976276975218	32.13046399743	ENSMUST00000193823.1,ENSMUST00000054462.10	Intron	ENSMUST00000191698.1	11543	ENSMUSG00000102607.1	chr1:39419048:39419932:885:-	Gm37265	predicted gene; 37265 [Source:MGI Symbol;Acc:MGI:5610493]
chr1	39418865	39419263	peaks709	2.65408	0.179750818442413	0.719194741704987	0.988147367985322	20	20	32	15	14	35	18.0878001976657	21.3392746367477	33.7071118855997	15.6138257896175	12.7666715106122	36.276330319679	ENSMUST00000191698.1	Promoter1k	ENSMUST00000191698.1	868	ENSMUSG00000102607.1	chr1:39419048:39419932:885:-	Gm37265	predicted gene; 37265 [Source:MGI Symbol;Acc:MGI:5610493]
chr1	39430593	39431050	peaks710	4.60523	0.133302406014012	0.726142258367806	0.988718649494593	37	39	43	23	58	31	33.4624303656816	41.611585541658	45.2939315962746	23.9411995440801	52.8904962582506	32.13046399743	ENSMUST00000193823.1,ENSMUST00000054462.10	Intron	ENSMUST00000191698.1	10890	ENSMUSG00000102607.1	chr1:39419048:39419932:885:-	Gm37265	predicted gene; 37265 [Source:MGI Symbol;Acc:MGI:5610493]
chr1	39439438	39439690	peaks711	3.59697	-0.0504882638317109	0.926264326076845	0.997189097928668	22	16	19	8	16	35	19.8965802174323	17.0714197093982	20.0135976820748	8.32737375446264	14.590481726414	36.276330319679	ENSMUST00000193823.1,ENSMUST00000054462.10	Intron	ENSMUST00000191698.1	19632	ENSMUSG00000102607.1	chr1:39419048:39419932:885:-	Gm37265	predicted gene; 37265 [Source:MGI Symbol;Acc:MGI:5610493]
chr1	39449568	39450161	peaks712	3.47487	-0.230847625172803	0.468939355528471	0.982050041904818	50	45	44	38	71	57	45.2195004941643	48.0133679326823	46.3472788426996	39.5550253336976	64.745262660962	59.0785950920487	ENSMUST00000193823.1,ENSMUST00000054462.10	Intron	ENSMUST00000193823.1	28835	ENSMUSG00000003134.10	chr1:39371492:39478755:107264:-	Tbc1d8	TBC1 domain family; member 8 [Source:MGI Symbol;Acc:MGI:1927225]
chr1	39463317	39464290	peaks713	3.03186	0.0344132961881936	0.92275365127116	0.997189097928668	58	41	47	25	57	62	52.4546205732306	43.7455130053328	49.5073205819746	26.0230429826958	51.9785911503498	64.2609279948599	ENSMUST00000193823.1,ENSMUST00000054462.10	Intron	ENSMUST00000193823.1	14896	ENSMUSG00000003134.10	chr1:39371492:39478755:107264:-	Tbc1d8	TBC1 domain family; member 8 [Source:MGI Symbol;Acc:MGI:1927225]
chr1	39477157	39477457	peaks714	3.33308	0.486175076324987	0.277355992190314	0.982050041904818	38	22	28	12	23	28	34.3668203755649	23.4732021004225	29.4937228998998	12.491060631694	20.9738174817201	29.0210642557432	ENSMUST00000193823.1,ENSMUST00000054462.10	Promoter1-2k	ENSMUST00000193823.1	1393	ENSMUSG00000003134.10	chr1:39371492:39478755:107264:-	Tbc1d8	TBC1 domain family; member 8 [Source:MGI Symbol;Acc:MGI:1927225]
chr1	39499288	39500041	peaks715	30.70559	0.214834267213935	0.332869865853568	0.982050041904818	162	113	135	95	133	128	146.511181601092	120.566901697624	142.201878267374	98.8875633342439	121.283379350816	132.667722311969	NA	Intergenic	ENSMUST00000197298.1,ENSMUST00000083695.2	19868	ENSMUSG00000065629.2,ENSMUSG00000104827.1	chr1:39519533:39519747:215:+,chr1:39519533:39519748:216:+	Gm24826,Gm24826	predicted gene; 24826 [Source:MGI Symbol;Acc:MGI:5454603],predicted gene; 24826 [Source:MGI Symbol;Acc:MGI:5454603]
chr1	39515912	39516330	peaks716	2.98488	0.208340884479379	0.665683930357461	0.98421478387092	16	20	38	15	26	25	14.4702401581326	21.3392746367477	40.0271953641497	15.6138257896175	23.7095328054227	25.9116645140564	NA	Intergenic	ENSMUST00000197298.1,ENSMUST00000083695.2	3412	ENSMUSG00000065629.2,ENSMUSG00000104827.1	chr1:39519533:39519747:215:+,chr1:39519533:39519748:216:+	Gm24826,Gm24826	predicted gene; 24826 [Source:MGI Symbol;Acc:MGI:5454603],predicted gene; 24826 [Source:MGI Symbol;Acc:MGI:5454603]
chr1	39576387	39576818	peaks717	4.20344	-0.592639379920645	0.241600116844461	0.982050041904818	30	8	23	14	38	40	27.1317002964986	8.53570985469908	24.2269866677748	14.5729040703096	34.6523941002332	41.4586632224903	ENSMUST00000195705.1,ENSMUST00000062525.10	Promoter1k	ENSMUST00000195705.1	700	ENSMUSG00000048234.13	chr1:39551296:39577405:26110:-	Rnf149	ring finger protein 149 [Source:MGI Symbol;Acc:MGI:2677438]
chr1	39604136	39604471	peaks718	3.65309	0.337478955755149	0.504072867390486	0.982050041904818	13	33	23	16	16	24	11.7570701284827	35.2098031506337	24.2269866677748	16.6547475089253	14.590481726414	24.8751979334942	NA	Intergenic	ENSMUST00000195631.1	6299	ENSMUSG00000102471.1	chr1:39597417:39598005:589:-	Gm5100	predicted gene 5100 [Source:MGI Symbol;Acc:MGI:3644919]
chr1	39614578	39614893	peaks719	2.83284	0.422708575196813	0.488007808916054	0.982050041904818	32	13	11	5	13	23	28.9404803162651	13.870528513886	11.5868197106749	5.20460859653915	11.8547664027114	23.8387313529319	NA	Intergenic	ENSMUST00000195631.1	16731	ENSMUSG00000102471.1	chr1:39597417:39598005:589:-	Gm5100	predicted gene 5100 [Source:MGI Symbol;Acc:MGI:3644919]
chr1	39650247	39651331	peaks720	9.81012	-0.16366356424423	0.602047680555452	0.982949907511859	60	62	63	50	61	98	54.2634005929972	66.1517513739179	66.3608765247745	52.0460859653915	55.6262115819533	101.573724895101	ENSMUST00000053355.5,ENSMUST00000181841.1	Promoter1k	ENSMUST00000181841.1	613	ENSMUSG00000097083.1	chr1:39650176:39657390:7215:+	D930019O06Rik	RIKEN cDNA D930019O06 [Source:MGI Symbol;Acc:MGI:3043219]
chr1	39685147	39685384	peaks721	5.23451	-0.607898214074911	0.165062530453267	0.982050041904818	21	23	14	28	39	23	18.992190207549	24.5401658322599	14.7468614499499	29.1458081406193	35.5642992081341	23.8387313529319	ENSMUST00000151913.2	Intron	ENSMUST00000053355.5	33792	ENSMUSG00000050967.5	chr1:39618406:39651474:33069:-	Creg2	cellular repressor of E1A-stimulated genes 2 [Source:MGI Symbol;Acc:MGI:1928333]
chr1	39691216	39691471	peaks722	2.79729	-0.167851241939395	0.75847690436005	0.991173916438019	13	13	18	10	26	15	11.7570701284827	13.870528513886	18.9602504356499	10.4092171930783	23.7095328054227	15.5469987084339	ENSMUST00000151913.2	Intron	ENSMUST00000151913.2	29653	ENSMUSG00000057173.8	chr1:39665301:39720997:55697:-	Rfx8	regulatory factor X 8 [Source:MGI Symbol;Acc:MGI:3588206]
chr1	39698323	39698697	peaks723	5.23312	0.504798748735999	0.310073320321154	0.982050041904818	43	17	17	20	13	20	38.8887704249813	18.1383834412355	17.9069031892249	20.8184343861566	11.8547664027114	20.7293316112451	ENSMUST00000151913.2	Intron	ENSMUST00000151913.2	22487	ENSMUSG00000057173.8	chr1:39665301:39720997:55697:-	Rfx8	regulatory factor X 8 [Source:MGI Symbol;Acc:MGI:3588206]
chr1	39720899	39721528	peaks724	2.83284	0.402330445416487	0.280296293815295	0.982050041904818	47	32	36	27	26	34	42.5063304645144	34.1428394187963	37.9205008712997	28.1048864213114	23.7095328054227	35.2398637391167	ENSMUST00000151913.2	Promoter1k	ENSMUST00000151913.2	217	ENSMUSG00000057173.8	chr1:39665301:39720997:55697:-	Rfx8	regulatory factor X 8 [Source:MGI Symbol;Acc:MGI:3588206]
chr1	39755522	39757158	peaks725	21.74801	0.0285990784673372	0.880534875375293	0.996376712521554	304	199	239	225	230	272	274.934563004519	212.32578263564	251.749991895573	234.207386844262	209.738174817201	281.918909912934	NA	Intergenic	ENSMUST00000151913.2	35343	ENSMUSG00000057173.8	chr1:39665301:39720997:55697:-	Rfx8	regulatory factor X 8 [Source:MGI Symbol;Acc:MGI:3588206]
chr1	39765640	39765894	peaks726	2.01361	1.07420620902189	0.108154164971487	0.982050041904818	8	20	19	4	7	12	7.23512007906629	21.3392746367477	20.0135976820748	4.16368687723132	6.38333575530611	12.4375989667471	NA	Intergenic	ENSMUST00000171319.3	39565	ENSMUSG00000091937.3	chr1:39804148:39805332:1185:-	Gm3646	predicted gene 3646 [Source:MGI Symbol;Acc:MGI:3781822]
chr1	39772376	39772987	peaks727	6.4833	-0.0908951234961598	0.780066714130095	0.991822443354088	53	34	41	45	50	42	47.9326705238142	36.2767668824711	43.1872371034247	46.8414773688524	45.5952553950437	43.5315963836148	NA	Intergenic	ENSMUST00000171319.3	32650	ENSMUSG00000091937.3	chr1:39804148:39805332:1185:-	Gm3646	predicted gene 3646 [Source:MGI Symbol;Acc:MGI:3781822]
chr1	39819658	39819911	peaks728	2.58391	-0.828503435778342	0.195773841751496	0.982050041904818	6	13	7	8	24	16	5.42634005929972	13.870528513886	7.37343072497494	8.32737375446264	21.885722589621	16.5834652889961	NA	Intergenic	ENSMUST00000171319.3	14453	ENSMUSG00000091937.3	chr1:39804148:39805332:1185:-	Gm3646	predicted gene 3646 [Source:MGI Symbol;Acc:MGI:3781822]
chr1	39857439	39857716	peaks729	2.02365	-0.328485278932184	0.572609005208089	0.982574930936158	9	13	15	8	22	18	8.13951008894957	13.870528513886	15.8002086963749	8.32737375446264	20.0619123738192	18.6563984501206	NA	Intergenic	ENSMUST00000191299.6	10248	ENSMUSG00000101634.6	chr1:39839175:39847330:8156:-	1700066B17Rik	RIKEN cDNA 1700066B17 gene [Source:MGI Symbol;Acc:MGI:1920676]
chr1	39884975	39885248	peaks730	2.24035	-0.605409353295544	0.331012562565315	0.982050041904818	11	5	13	13	11	20	9.94829010871614	5.33481865918692	13.6935142035249	13.5319823510018	10.0309561869096	20.7293316112451	NA	Intergenic	ENSMUST00000168431.6,ENSMUST00000163854.8	15801	ENSMUSG00000026074.15	chr1:39900913:40026310:125398:+	Map4k4	mitogen-activated protein kinase kinase kinase kinase 4 [Source:MGI Symbol;Acc:MGI:1349394]
chr1	39895343	39895582	peaks731	1.70554	0.252864064383759	0.659006857519973	0.983788718568743	21	10	14	8	17	13	18.992190207549	10.6696373183738	14.7468614499499	8.32737375446264	15.5023868343148	13.4740655473093	NA	Intergenic	ENSMUST00000168431.6,ENSMUST00000163854.8	5450	ENSMUSG00000026074.15	chr1:39900913:40026310:125398:+	Map4k4	mitogen-activated protein kinase kinase kinase kinase 4 [Source:MGI Symbol;Acc:MGI:1349394]
chr1	39917811	39918288	peaks732	4.59182	-0.725825803610275	0.0943246326517622	0.982050041904818	31	17	14	25	35	42	28.0360903063819	18.1383834412355	14.7468614499499	26.0230429826958	31.9166787765306	43.5315963836148	ENSMUST00000192509.5,ENSMUST00000168431.6,ENSMUST00000163854.8,ENSMUST00000193682.5,ENSMUST00000195860.5,ENSMUST00000195259.5,ENSMUST00000195636.5	Intron	ENSMUST00000192509.5	16820	ENSMUSG00000026074.15	chr1:39900913:40026310:125398:+	Map4k4	mitogen-activated protein kinase kinase kinase kinase 4 [Source:MGI Symbol;Acc:MGI:1349394]
chr1	39923167	39923483	peaks733	4.00954	0.125887970670855	0.80810370299703	0.993679169005812	33	11	23	29	22	10	29.8448703261484	11.7366010502112	24.2269866677748	30.1867298599271	20.0619123738192	10.3646658056226	ENSMUST00000192509.5,ENSMUST00000168431.6,ENSMUST00000163854.8,ENSMUST00000193682.5,ENSMUST00000195860.5,ENSMUST00000195259.5,ENSMUST00000195636.5	Intron	ENSMUST00000192509.5	22095	ENSMUSG00000026074.15	chr1:39900913:40026310:125398:+	Map4k4	mitogen-activated protein kinase kinase kinase kinase 4 [Source:MGI Symbol;Acc:MGI:1349394]
chr1	39924832	39925412	peaks734	2.27994	-0.44389758361657	0.285355365635711	0.982050041904818	25	23	25	24	30	46	22.6097502470821	24.5401658322599	26.3336811606248	24.9821212633879	27.3571532370262	47.6774627058638	ENSMUST00000192509.5,ENSMUST00000168431.6,ENSMUST00000163854.8,ENSMUST00000193682.5,ENSMUST00000195860.5,ENSMUST00000195259.5,ENSMUST00000195636.5	Intron	ENSMUST00000192509.5	23892	ENSMUSG00000026074.15	chr1:39900913:40026310:125398:+	Map4k4	mitogen-activated protein kinase kinase kinase kinase 4 [Source:MGI Symbol;Acc:MGI:1349394]
chr1	39931262	39931783	peaks735	2.48744	0.0796130563510622	0.818405538135705	0.994545877011488	52	29	45	33	46	41	47.0282805139309	30.9419482232842	47.4006260891246	34.3504167371584	41.9476349634402	42.4951298030525	ENSMUST00000192509.5,ENSMUST00000168431.6,ENSMUST00000163854.8,ENSMUST00000193682.5,ENSMUST00000195860.5,ENSMUST00000195259.5,ENSMUST00000195636.5	Intron	ENSMUST00000192509.5	30293	ENSMUSG00000026074.15	chr1:39900913:40026310:125398:+	Map4k4	mitogen-activated protein kinase kinase kinase kinase 4 [Source:MGI Symbol;Acc:MGI:1349394]
chr1	39936408	39936727	peaks736	6.52795	0.250216883223761	0.550653631857805	0.982050041904818	50	20	27	21	30	30	45.2195004941643	21.3392746367477	28.4403756534748	21.8593561054644	27.3571532370262	31.0939974168677	ENSMUST00000192509.5,ENSMUST00000168431.6,ENSMUST00000163854.8,ENSMUST00000193682.5,ENSMUST00000195860.5,ENSMUST00000195259.5,ENSMUST00000195636.5	Intron	ENSMUST00000192509.5	35338	ENSMUSG00000026074.15	chr1:39900913:40026310:125398:+	Map4k4	mitogen-activated protein kinase kinase kinase kinase 4 [Source:MGI Symbol;Acc:MGI:1349394]
chr1	39941792	39942033	peaks737	1.49666	-0.416756061341381	0.369879189422064	0.982050041904818	20	21	13	18	28	27	18.0878001976657	22.4062383685851	13.6935142035249	18.7365909475409	25.5333430212245	27.9845976751809	ENSMUST00000192509.5,ENSMUST00000168431.6,ENSMUST00000163854.8,ENSMUST00000193682.5,ENSMUST00000195860.5,ENSMUST00000195259.5,ENSMUST00000195636.5	Intron	ENSMUST00000192509.5	40683	ENSMUSG00000026074.15	chr1:39900913:40026310:125398:+	Map4k4	mitogen-activated protein kinase kinase kinase kinase 4 [Source:MGI Symbol;Acc:MGI:1349394]
chr1	39944822	39945209	peaks738	4.40539	0.175607535714334	0.690285415253093	0.98578049436589	32	19	27	15	32	23	28.9404803162651	20.2723109049103	28.4403756534748	15.6138257896175	29.1809634528279	23.8387313529319	ENSMUST00000192509.5,ENSMUST00000168431.6,ENSMUST00000163854.8,ENSMUST00000193682.5,ENSMUST00000195860.5,ENSMUST00000195259.5,ENSMUST00000195636.5	Intron	ENSMUST00000192509.5	43786	ENSMUSG00000026074.15	chr1:39900913:40026310:125398:+	Map4k4	mitogen-activated protein kinase kinase kinase kinase 4 [Source:MGI Symbol;Acc:MGI:1349394]
chr1	39963919	39964288	peaks739	2.19302	-0.156216745430462	0.704264425531077	0.986848095884761	30	21	40	22	50	32	27.1317002964986	22.4062383685851	42.1338898569997	22.9002778247723	45.5952553950437	33.1669305779922	ENSMUST00000193682.5,ENSMUST00000195636.5,ENSMUST00000168431.6,ENSMUST00000163854.8,ENSMUST00000195860.5,ENSMUST00000192509.5,ENSMUST00000195259.5	Intron	ENSMUST00000192509.5	62874	ENSMUSG00000026074.15	chr1:39900913:40026310:125398:+	Map4k4	mitogen-activated protein kinase kinase kinase kinase 4 [Source:MGI Symbol;Acc:MGI:1349394]
chr1	39976841	39977080	peaks740	3.19292	0.721631342411991	0.204969907638251	0.982050041904818	32	12	13	13	11	10	28.9404803162651	12.8035647820486	13.6935142035249	13.5319823510018	10.0309561869096	10.3646658056226	ENSMUST00000168431.6,ENSMUST00000195259.5,ENSMUST00000195636.5,ENSMUST00000163854.8,ENSMUST00000192509.5,ENSMUST00000195860.5,ENSMUST00000193682.5	Intron	ENSMUST00000193054.1	73407	ENSMUSG00000102985.1	chr1:40049039:40050368:1330:-	4930456G14Rik	RIKEN cDNA 4930456G14 gene [Source:MGI Symbol;Acc:MGI:1921928]
chr1	39982310	39982756	peaks741	2.68969	-0.0690594918712037	0.861957761609031	0.995890554189486	41	24	26	40	29	26	37.0799904052147	25.6071295640972	27.3870284070498	41.6368687723132	26.4452481291253	26.9481310946187	ENSMUST00000168431.6,ENSMUST00000195259.5,ENSMUST00000195636.5,ENSMUST00000192509.5,ENSMUST00000163854.8,ENSMUST00000195860.5,ENSMUST00000193682.5	Intron	ENSMUST00000193054.1	67835	ENSMUSG00000102985.1	chr1:40049039:40050368:1330:-	4930456G14Rik	RIKEN cDNA 4930456G14 gene [Source:MGI Symbol;Acc:MGI:1921928]
chr1	39993055	39993375	peaks742	2.77823	0.0551180037531926	0.90910319389712	0.997189097928668	32	11	26	17	32	18	28.9404803162651	11.7366010502112	27.3870284070498	17.6956692282331	29.1809634528279	18.6563984501206	ENSMUST00000163854.8,ENSMUST00000192509.5,ENSMUST00000168431.6,ENSMUST00000193682.5,ENSMUST00000195259.5,ENSMUST00000195636.5,ENSMUST00000195860.5	Intron	ENSMUST00000193054.1	57153	ENSMUSG00000102985.1	chr1:40049039:40050368:1330:-	4930456G14Rik	RIKEN cDNA 4930456G14 gene [Source:MGI Symbol;Acc:MGI:1921928]
chr1	39993874	39994361	peaks743	2.99582	0.407373330702778	0.418595915045383	0.982050041904818	35	20	18	17	10	27	31.653650345915	21.3392746367477	18.9602504356499	17.6956692282331	9.11905107900873	27.9845976751809	ENSMUST00000163854.8,ENSMUST00000192509.5,ENSMUST00000168431.6,ENSMUST00000193682.5,ENSMUST00000195259.5,ENSMUST00000195636.5,ENSMUST00000195860.5	Intron	ENSMUST00000193054.1	56250	ENSMUSG00000102985.1	chr1:40049039:40050368:1330:-	4930456G14Rik	RIKEN cDNA 4930456G14 gene [Source:MGI Symbol;Acc:MGI:1921928]
chr1	40000907	40001224	peaks744	2.13441	0.00754434857601385	0.987682909664642	0.999021764047367	22	29	13	18	17	29	19.8965802174323	30.9419482232842	13.6935142035249	18.7365909475409	15.5023868343148	30.0575308363055	ENSMUST00000195860.5,ENSMUST00000193682.5,ENSMUST00000192509.5,ENSMUST00000168431.6,ENSMUST00000195636.5,ENSMUST00000195259.5,ENSMUST00000163854.8	Intron	ENSMUST00000193054.1	49302	ENSMUSG00000102985.1	chr1:40049039:40050368:1330:-	4930456G14Rik	RIKEN cDNA 4930456G14 gene [Source:MGI Symbol;Acc:MGI:1921928]
chr1	40006247	40006747	peaks745	2.62742	-0.328864952256027	0.359261449851136	0.982050041904818	38	33	26	44	47	32	34.3668203755649	35.2098031506337	27.3870284070498	45.8005556495445	42.859540071341	33.1669305779922	ENSMUST00000163854.8,ENSMUST00000193682.5,ENSMUST00000195259.5,ENSMUST00000195860.5,ENSMUST00000192509.5,ENSMUST00000195636.5,ENSMUST00000168431.6	Exon	ENSMUST00000193054.1	43871	ENSMUSG00000102985.1	chr1:40049039:40050368:1330:-	4930456G14Rik	RIKEN cDNA 4930456G14 gene [Source:MGI Symbol;Acc:MGI:1921928]
chr1	40015227	40015496	peaks746	2.45874	0.964128298250183	0.0982087155309006	0.982050041904818	16	17	17	8	9	9	14.4702401581326	18.1383834412355	17.9069031892249	8.32737375446264	8.20714597110786	9.32819922506031	ENSMUST00000193682.5,ENSMUST00000163854.8,ENSMUST00000168431.6,ENSMUST00000195259.5,ENSMUST00000195636.5,ENSMUST00000195860.5,ENSMUST00000192509.5	Intron	ENSMUST00000193054.1	35006	ENSMUSG00000102985.1	chr1:40049039:40050368:1330:-	4930456G14Rik	RIKEN cDNA 4930456G14 gene [Source:MGI Symbol;Acc:MGI:1921928]
chr1	40084641	40084928	peaks747	2.35513	0.131220109241211	0.85819788611923	0.9957364745367	11	12	21	5	3	32	9.94829010871614	12.8035647820486	22.1202921749248	5.20460859653915	2.73571532370262	33.1669305779922	ENSMUST00000027243.12,ENSMUST00000181756.2	Promoter1k	ENSMUST00000027243.12	87	ENSMUSG00000026073.13	chr1:40084698:40125231:40534:+	Il1r2	interleukin 1 receptor; type II [Source:MGI Symbol;Acc:MGI:96546]
chr1	40101554	40101920	peaks748	2.48784	0.600347644680888	0.244033909050869	0.982050041904818	20	30	14	15	16	12	18.0878001976657	32.0089119551215	14.7468614499499	15.6138257896175	14.590481726414	12.4375989667471	ENSMUST00000027243.12	Intron	ENSMUST00000193969.1	13226	ENSMUSG00000102975.1	chr1:40088511:40091581:3071:+	Gm37347	predicted gene; 37347 [Source:MGI Symbol;Acc:MGI:5610575]
chr1	40236720	40237552	peaks749	2.8458	-0.194597000277397	0.652655326069218	0.983295721210097	58	20	19	38	29	41	52.4546205732306	21.3392746367477	20.0135976820748	39.5550253336976	26.4452481291253	42.4951298030525	ENSMUST00000191850.1	Promoter1k	ENSMUST00000191850.1	884	ENSMUSG00000103560.1	chr1:40238020:40244499:6480:+	Gm38070	predicted gene; 38070 [Source:MGI Symbol;Acc:MGI:5611298]
chr1	40266273	40266931	peaks750	3.77371	-0.0196025284005484	0.955156162732596	0.998185297245437	65	32	35	39	57	38	58.7853506424136	34.1428394187963	36.8671536248747	40.5959470530054	51.9785911503498	39.3857300613658	ENSMUST00000114795.2	Promoter1k	ENSMUST00000114795.2	16	ENSMUSG00000026072.12	chr1:40225080:40317257:92178:+	Il1r1	interleukin 1 receptor; type I [Source:MGI Symbol;Acc:MGI:96545]
chr1	40284121	40284541	peaks751	3.77346	-0.426156355101289	0.396440911315356	0.982050041904818	24	9	28	40	26	16	21.7053602371989	9.60267358653646	29.4937228998998	41.6368687723132	23.7095328054227	16.5834652889961	ENSMUST00000027241.10,ENSMUST00000114795.2	Intron	ENSMUST00000114795.2	17745	ENSMUSG00000026072.12	chr1:40225080:40317257:92178:+	Il1r1	interleukin 1 receptor; type I [Source:MGI Symbol;Acc:MGI:96545]
chr1	40285302	40285539	peaks752	3.22317	0.538513964754524	0.39759312084105	0.982050041904818	32	8	9	7	13	13	28.9404803162651	8.53570985469908	9.48012521782493	7.28645203515481	11.8547664027114	13.4740655473093	ENSMUST00000027241.10,ENSMUST00000114795.2	Intron	ENSMUST00000114795.2	18835	ENSMUSG00000026072.12	chr1:40225080:40317257:92178:+	Il1r1	interleukin 1 receptor; type I [Source:MGI Symbol;Acc:MGI:96545]
chr1	40288539	40288806	peaks753	3.84542	-0.190949833973617	0.76304718392928	0.991350075087222	25	6	10	17	7	21	22.6097502470821	6.40178239102431	10.5334724642499	17.6956692282331	6.38333575530611	21.7657981918074	ENSMUST00000027241.10,ENSMUST00000114795.2	Intron	ENSMUST00000114795.2	22087	ENSMUSG00000026072.12	chr1:40225080:40317257:92178:+	Il1r1	interleukin 1 receptor; type I [Source:MGI Symbol;Acc:MGI:96545]
chr1	40301475	40301914	peaks754	2.43743	0.577354993586841	0.156920728476824	0.982050041904818	43	35	24	19	29	21	38.8887704249813	37.3437306143085	25.2803339141998	19.7775126668488	26.4452481291253	21.7657981918074	ENSMUST00000027241.10,ENSMUST00000114795.2	Intron	ENSMUST00000095020.8	22932	ENSMUSG00000070942.8	chr1:40324627:40367562:42936:+	Il1rl2	interleukin 1 receptor-like 2 [Source:MGI Symbol;Acc:MGI:1913107]
chr1	40325239	40326324	peaks755	3.6519	0.0708906404395454	0.823911604203866	0.994545877011488	59	36	55	47	55	42	53.3590105831139	38.4106943461459	57.9340985533745	48.923320807468	50.154780934548	43.5315963836148	ENSMUST00000095020.8,ENSMUST00000194296.5	Promoter1k	ENSMUST00000194296.5	1092	ENSMUSG00000070942.8	chr1:40324627:40367562:42936:+	Il1rl2	interleukin 1 receptor-like 2 [Source:MGI Symbol;Acc:MGI:1913107]
chr1	40375314	40375575	peaks756	2.24035	-1.02705317676704	0.100201856721868	0.982050041904818	6	11	7	10	18	22	5.42634005929972	11.7366010502112	7.37343072497494	10.4092171930783	16.4142919422157	22.8022647723697	NA	Intergenic	ENSMUST00000192199.1	21593	ENSMUSG00000103230.1	chr1:40353852:40354536:685:+	Gm17970	predicted gene; 17970 [Source:MGI Symbol;Acc:MGI:5010155]
chr1	40546790	40547059	peaks757	2.24035	-0.379876923628267	0.534038710964486	0.982050041904818	10	9	13	9	12	21	9.04390009883286	9.60267358653646	13.6935142035249	9.36829547377047	10.9428612948105	21.7657981918074	ENSMUST00000027237.11	Intron	ENSMUST00000027237.11	31563	ENSMUSG00000026068.11	chr1:40515362:40551705:36344:+	Il18rap	interleukin 18 receptor accessory protein [Source:MGI Symbol;Acc:MGI:1338888]
chr1	40680717	40681053	peaks758	2.42512	-0.684757901930149	0.226231581336973	0.982050041904818	12	9	11	21	20	11	10.8526801185994	9.60267358653646	11.5868197106749	21.8593561054644	18.2381021580175	11.4011323861848	ENSMUST00000027231.12,ENSMUST00000192345.1	Promoter1k	ENSMUST00000027231.12	311	ENSMUSG00000026062.12	chr1:40680574:40769273:88700:+	Slc9a2	solute carrier family 9 (sodium/hydrogen exchanger); member 2 [Source:MGI Symbol;Acc:MGI:105075]
chr1	40681706	40682182	peaks759	1.82515	0.345442862096107	0.545366567887537	0.982050041904818	42	8	16	17	11	22	37.984380415098	8.53570985469908	16.8535559427999	17.6956692282331	10.0309561869096	22.8022647723697	ENSMUST00000192345.1	Promoter1k	ENSMUST00000192345.1	347	ENSMUSG00000026062.12	chr1:40680574:40769273:88700:+	Slc9a2	solute carrier family 9 (sodium/hydrogen exchanger); member 2 [Source:MGI Symbol;Acc:MGI:105075]
chr1	40779955	40780246	peaks760	2.40926	-1.50920725529281	0.0225192974162413	0.982050041904818	5	9	5	8	28	20	4.52195004941643	9.60267358653646	5.26673623212496	8.32737375446264	25.5333430212245	20.7293316112451	ENSMUST00000195134.1,ENSMUST00000039672.5	Intron	ENSMUST00000195134.1	8716	ENSMUSG00000103270.1	chr1:40771385:40785343:13959:+	Gm37915	predicted gene; 37915 [Source:MGI Symbol;Acc:MGI:5611143]
chr1	40790269	40790860	peaks761	11.64131	0.39091894440772	0.227739344110753	0.982050041904818	89	47	55	50	38	56	80.4907108796124	50.1472953963571	57.9340985533745	52.0460859653915	34.6523941002332	58.0421285114864	ENSMUST00000039672.5	Promoter1k	ENSMUST00000039672.5	98	ENSMUSG00000041945.12	chr1:40772038:40790663:18626:-	Mfsd9	major facilitator superfamily domain containing 9 [Source:MGI Symbol;Acc:MGI:2443548]
chr1	40829117	40829502	peaks762	2.05704	-0.209228821241703	0.668833356562226	0.984413940637327	18	22	14	16	19	28	16.2790201778991	23.4732021004225	14.7468614499499	16.6547475089253	17.3261970501166	29.0210642557432	ENSMUST00000114765.3	Intron	ENSMUST00000114765.3	23709	ENSMUSG00000079588.3	chr1:40805601:40856887:51287:+	Tmem182	transmembrane protein 182 [Source:MGI Symbol;Acc:MGI:1923725]
chr1	40829725	40830197	peaks763	3.09838	0.0646650136328315	0.888014455165988	0.997074966565505	46	17	17	24	23	28	41.6019404546311	18.1383834412355	17.9069031892249	24.9821212633879	20.9738174817201	29.0210642557432	ENSMUST00000114765.3	Intron	ENSMUST00000114765.3	24360	ENSMUSG00000079588.3	chr1:40805601:40856887:51287:+	Tmem182	transmembrane protein 182 [Source:MGI Symbol;Acc:MGI:1923725]
chr1	40874695	40875291	peaks764	5.30412	-0.0870734930142199	0.813640989457446	0.994352670639082	43	26	33	40	31	37	38.8887704249813	27.741057027772	34.7604591320247	41.6368687723132	28.2690583449271	38.3492634808035	NA	Intergenic	ENSMUST00000178542.2	10761	ENSMUSG00000094136.2	chr1:40863737:40864232:496:-	Gm5973	predicted gene 5973 [Source:MGI Symbol;Acc:MGI:3646541]
chr1	41149527	41149941	peaks765	3.69391	0.319877668402363	0.544877813782931	0.982050041904818	36	10	17	13	21	16	32.5580403557983	10.6696373183738	17.9069031892249	13.5319823510018	19.1500072659183	16.5834652889961	NA	Intergenic	ENSMUST00000194002.1	31518	ENSMUSG00000104072.1	chr1:41167587:41181252:13666:-	4930448I06Rik	RIKEN cDNA 4930448I06 gene [Source:MGI Symbol;Acc:MGI:1922147]
chr1	41269990	41270518	peaks766	2.54869	-0.372640507084654	0.538274538474157	0.982050041904818	12	21	22	43	5	23	10.8526801185994	22.4062383685851	23.1736394213498	44.7596339302367	4.55952553950437	23.8387313529319	NA	Intergenic	ENSMUST00000194002.1	89002	ENSMUSG00000104072.1	chr1:41167587:41181252:13666:-	4930448I06Rik	RIKEN cDNA 4930448I06 gene [Source:MGI Symbol;Acc:MGI:1922147]
chr1	41677040	41677276	peaks767	2.23967	0.304321224187588	0.62353427454652	0.983295721210097	23	11	7	9	14	10	20.8009702273156	11.7366010502112	7.37343072497494	9.36829547377047	12.7666715106122	10.3646658056226	NA	Intergenic	ENSMUST00000186391.1	104650	ENSMUSG00000100832.1	chr1:41781808:41939560:157753:+	Gm29260	predicted gene 29260 [Source:MGI Symbol;Acc:MGI:5579966]
chr1	41708269	41708910	peaks768	3.20052	-0.129380577168933	0.743012948976936	0.989070060095773	30	21	49	34	38	39	27.1317002964986	22.4062383685851	51.6140150748246	35.3913384564662	34.6523941002332	40.422196641928	NA	Intergenic	ENSMUST00000186391.1	73218	ENSMUSG00000100832.1	chr1:41781808:41939560:157753:+	Gm29260	predicted gene 29260 [Source:MGI Symbol;Acc:MGI:5579966]
chr1	41743207	41743482	peaks769	3.47987	0.71858292453773	0.197096329795518	0.982050041904818	29	17	12	15	12	8	26.2273102866153	18.1383834412355	12.6401669570999	15.6138257896175	10.9428612948105	8.29173264449806	NA	Intergenic	ENSMUST00000186391.1	38463	ENSMUSG00000100832.1	chr1:41781808:41939560:157753:+	Gm29260	predicted gene 29260 [Source:MGI Symbol;Acc:MGI:5579966]
chr1	41744476	41744712	peaks770	3.47987	-0.370744912437141	0.552854639979355	0.982050041904818	27	8	7	19	8	25	24.4185302668487	8.53570985469908	7.37343072497494	19.7775126668488	7.29524086320699	25.9116645140564	NA	Intergenic	ENSMUST00000186391.1	37214	ENSMUSG00000100832.1	chr1:41781808:41939560:157753:+	Gm29260	predicted gene 29260 [Source:MGI Symbol;Acc:MGI:5579966]
chr1	41751528	41751868	peaks771	2.57397	0.389490590743522	0.419124968175239	0.982050041904818	21	31	16	17	21	15	18.992190207549	33.0758756869589	16.8535559427999	17.6956692282331	19.1500072659183	15.5469987084339	NA	Intergenic	ENSMUST00000186391.1	30110	ENSMUSG00000100832.1	chr1:41781808:41939560:157753:+	Gm29260	predicted gene 29260 [Source:MGI Symbol;Acc:MGI:5579966]
chr1	41890884	41891636	peaks772	4.54664	0.032378186387317	0.92445159443325	0.997189097928668	65	37	34	43	41	48	58.7853506424136	39.4776580779832	35.8138063784497	44.7596339302367	37.3881094239358	49.7503958669883	ENSMUST00000186391.1	Intron	ENSMUST00000186391.1	109452	ENSMUSG00000100832.1	chr1:41781808:41939560:157753:+	Gm29260	predicted gene 29260 [Source:MGI Symbol;Acc:MGI:5579966]
chr1	41908399	41908649	peaks773	2.02365	-0.552208359497201	0.335695855226834	0.982050041904818	18	12	6	11	23	19	16.2790201778991	12.8035647820486	6.32008347854995	11.4501389123861	20.9738174817201	19.6928650306829	ENSMUST00000186391.1	Intron	ENSMUST00000186391.1	126716	ENSMUSG00000100832.1	chr1:41781808:41939560:157753:+	Gm29260	predicted gene 29260 [Source:MGI Symbol;Acc:MGI:5579966]
chr1	42108510	42108755	peaks774	2.83284	1.29841949070848	0.022988448287882	0.982050041904818	36	17	18	10	15	4	32.5580403557983	18.1383834412355	18.9602504356499	10.4092171930783	13.6785766185131	4.14586632224903	NA	Intergenic	ENSMUST00000191574.1	5344	ENSMUSG00000100178.1	chr1:42103289:42104333:1045:+	Gm5267	predicted gene 5267 [Source:MGI Symbol;Acc:MGI:3643178]
chr1	42201214	42201667	peaks775	2.02365	-0.905671648052465	0.126819063736413	0.982050041904818	20	11	4	12	35	19	18.0878001976657	11.7366010502112	4.21338898569997	12.491060631694	31.9166787765306	19.6928650306829	NA	Intergenic	ENSMUST00000191297.1	21053	ENSMUSG00000101877.1	chr1:42179290:42180388:1099:-	Gm8176	predicted gene 8176 [Source:MGI Symbol;Acc:MGI:3646477]
chr1	42257820	42258866	peaks776	5.00856	-0.318954363881735	0.393743799630536	0.982050041904818	84	36	24	51	77	50	75.968760830196	38.4106943461459	25.2803339141998	53.0870076846994	70.2166933083672	51.8233290281129	ENSMUST00000209336.1	Promoter2-3k	ENSMUST00000209336.1	3514	ENSMUSG00000101299.2	chr1:42261857:42304412:42556:+	Gm28175	predicted gene 28175 [Source:MGI Symbol;Acc:MGI:5578881]
chr1	42398719	42399132	peaks777	3.47987	-0.0211237876210518	0.9724259014217	0.998938914961087	36	12	16	28	34	3	32.5580403557983	12.8035647820486	16.8535559427999	29.1458081406193	31.0047736686297	3.10939974168677	NA	Intergenic	ENSMUST00000190148.1	42989	ENSMUSG00000100180.1	chr1:42324590:42355937:31348:-	Gm28140	predicted gene 28140 [Source:MGI Symbol;Acc:MGI:5578846]
chr1	42417581	42417955	peaks778	2.23967	0.322554076400625	0.525067020384087	0.982050041904818	32	20	11	18	17	15	28.9404803162651	21.3392746367477	11.5868197106749	18.7365909475409	15.5023868343148	15.5469987084339	NA	Intergenic	ENSMUST00000190148.1	61831	ENSMUSG00000100180.1	chr1:42324590:42355937:31348:-	Gm28140	predicted gene 28140 [Source:MGI Symbol;Acc:MGI:5578846]
chr1	42491164	42492084	peaks779	11.82778	-0.00748790071683681	0.99013039601796	0.99919290237528	111	29	46	68	36	75	100.387291097045	30.9419482232842	48.4539733355496	70.7826769129325	32.8285838844314	77.7349935421693	ENSMUST00000191992.1	Promoter1k	ENSMUST00000191992.1	189	ENSMUSG00000103106.1	chr1:42491813:42495663:3851:+	Gm37047	predicted gene; 37047 [Source:MGI Symbol;Acc:MGI:5610275]
chr1	42607405	42608001	peaks780	5.27506	-0.366991559016391	0.332411155127211	0.982050041904818	67	27	36	30	77	61	60.5941306621801	28.8080207596094	37.9205008712997	31.2276515792349	70.2166933083672	63.2244614142977	ENSMUST00000181660.7	Intron	ENSMUST00000191831.1	44023	ENSMUSG00000104199.1	chr1:42651726:42652401:676:+	4930420N18Rik	RIKEN cDNA 4930420N18 gene [Source:MGI Symbol;Acc:MGI:1921202]
chr1	42650597	42650847	peaks781	2.24035	-0.843137729307695	0.304900535684397	0.982050041904818	7	5	5	5	4	21	6.330730069183	5.33481865918692	5.26673623212496	5.20460859653915	3.64762043160349	21.7657981918074	ENSMUST00000191831.1	Promoter1k	ENSMUST00000191831.1	1004	ENSMUSG00000104199.1	chr1:42651726:42652401:676:+	4930420N18Rik	RIKEN cDNA 4930420N18 gene [Source:MGI Symbol;Acc:MGI:1921202]
chr1	42684157	42684584	peaks782	3.86561	-0.194994018152741	0.653098480538315	0.983295721210097	28	15	31	35	27	23	25.322920276732	16.0044559775608	32.6537646391747	36.4322601757741	24.6214379133236	23.8387313529319	ENSMUST00000186656.6,ENSMUST00000185599.1,ENSMUST00000181660.7	Intron	ENSMUST00000186656.6	8722	ENSMUSG00000060424.14	chr1:42590782:42694842:104061:-	Pantr1	POU domain; class 3; transcription factor 3 adjacent noncoding transcript 1 [Source:MGI Symbol;Acc:MGI:1913547]
chr1	42694750	42695045	peaks783	3.1737	0.575827461745242	0.316786494865628	0.982050041904818	15	24	11	11	10	13	13.5658501482493	25.6071295640972	11.5868197106749	11.4501389123861	9.11905107900873	13.4740655473093	ENSMUST00000181660.7,ENSMUST00000177136.2,ENSMUST00000185599.1,ENSMUST00000176807.2,ENSMUST00000199521.4,ENSMUST00000054883.3	Promoter1k	ENSMUST00000176807.2,ENSMUST00000199521.4	27	ENSMUSG00000093436.6	chr1:42694925:42744791:49867:+	Gm20646	predicted gene 20646 [Source:MGI Symbol;Acc:MGI:5313093]
chr1	42713342	42713748	peaks784	2.73707	-0.251265017508327	0.56871541761979	0.982382941369585	30	27	13	29	34	21	27.1317002964986	28.8080207596094	13.6935142035249	30.1867298599271	31.0047736686297	21.7657981918074	ENSMUST00000180589.1	Promoter1k	ENSMUST00000180589.1	91	ENSMUSG00000097063.3	chr1:42707061:42713454:6394:-	Pantr2	POU domain; class 3; transcription factor 3 adjacent noncoding transcript 2 [Source:MGI Symbol;Acc:MGI:1913870]
chr1	42771937	42772409	peaks785	5.32133	0.0375484304397023	0.935950809395072	0.997370731010896	30	22	26	24	43	11	27.1317002964986	23.4732021004225	27.3870284070498	24.9821212633879	39.2119196397376	11.4011323861848	NA	Intergenic	ENSMUST00000188773.1	21461	ENSMUSG00000099784.1	chr1:42750712:42752881:2170:+	Dalir	DNMT1 associated long intergenic non-coding RNA [Source:MGI Symbol;Acc:MGI:5579231]
chr1	42775609	42775994	peaks786	3.84354	-0.0948298033727842	0.80709143432158	0.993679169005812	35	22	31	26	39	30	31.653650345915	23.4732021004225	32.6537646391747	27.0639647020036	35.5642992081341	31.0939974168677	NA	Intergenic	ENSMUST00000188773.1	25090	ENSMUSG00000099784.1	chr1:42750712:42752881:2170:+	Dalir	DNMT1 associated long intergenic non-coding RNA [Source:MGI Symbol;Acc:MGI:5579231]
chr1	42786951	42787404	peaks787	4.6929	0.280565538711237	0.49344502966734	0.982050041904818	42	29	22	20	32	25	37.984380415098	30.9419482232842	23.1736394213498	20.8184343861566	29.1809634528279	25.9116645140564	NA	Intergenic	ENSMUST00000188773.1	36466	ENSMUSG00000099784.1	chr1:42750712:42752881:2170:+	Dalir	DNMT1 associated long intergenic non-coding RNA [Source:MGI Symbol;Acc:MGI:5579231]
chr1	42850880	42851846	peaks788	23.17357	0.117421367222831	0.643767546175361	0.983295721210097	139	81	140	88	119	127	125.710211373777	86.4240622788282	147.468614499499	91.6011112990891	108.516707840204	131.631255731407	ENSMUST00000057208.12	Promoter1k	ENSMUST00000057208.12	130	ENSMUSG00000060679.14	chr1:42851233:42905682:54450:+	Mrps9	mitochondrial ribosomal protein S9 [Source:MGI Symbol;Acc:MGI:1916777]
chr1	42864959	42865927	peaks789	6.85627	-0.0750804523523198	0.77694305993546	0.991705016308351	77	66	67	82	76	65	69.638030761013	70.4196063012674	70.5742655104744	85.3555809832421	69.3047882004664	67.3703277365467	ENSMUST00000104260.1	Promoter1k	ENSMUST00000104260.1	1375	ENSMUSG00000077448.1	chr1:42866685:42866818:134:-	Gm23126	predicted gene; 23126 [Source:MGI Symbol;Acc:MGI:5452903]
chr1	42878825	42879404	peaks790	5.50191	0.495242373231955	0.26082804828122	0.982050041904818	54	27	23	33	25	15	48.8370605336974	28.8080207596094	24.2269866677748	34.3504167371584	22.7976276975218	15.5469987084339	ENSMUST00000057208.12	Intron	ENSMUST00000104260.1	12297	ENSMUSG00000077448.1	chr1:42866685:42866818:134:-	Gm23126	predicted gene; 23126 [Source:MGI Symbol;Acc:MGI:5452903]
chr1	42933413	42933988	peaks791	4.18241	0.339074793168037	0.358205508490487	0.982050041904818	39	42	33	27	29	35	35.2712103854481	44.8124767371702	34.7604591320247	28.1048864213114	26.4452481291253	36.276330319679	NA	Intergenic	ENSMUST00000179766.2	19262	ENSMUSG00000041907.9	chr1:42952963:43035456:82494:+	Gpr45	G protein-coupled receptor 45 [Source:MGI Symbol;Acc:MGI:2135882]
chr1	42950926	42951707	peaks792	2.65139	-0.145074848383867	0.634577381143127	0.983295721210097	56	45	43	51	64	46	50.645840553464	48.0133679326823	45.2939315962746	53.0870076846994	58.3619269056559	47.6774627058638	ENSMUST00000179766.2	Promoter1-2k	ENSMUST00000179766.2	1646	ENSMUSG00000041907.9	chr1:42952963:43035456:82494:+	Gpr45	G protein-coupled receptor 45 [Source:MGI Symbol;Acc:MGI:2135882]
chr1	42952421	42953184	peaks793	11.96965	-0.103665757627	0.768807593253292	0.991705016308351	81	52	34	39	57	82	73.2555908005462	55.482114055544	35.8138063784497	40.5959470530054	51.9785911503498	84.9902596061051	ENSMUST00000179766.2	Promoter1k	ENSMUST00000179766.2	160	ENSMUSG00000041907.9	chr1:42952963:43035456:82494:+	Gpr45	G protein-coupled receptor 45 [Source:MGI Symbol;Acc:MGI:2135882]
chr1	43032804	43033335	peaks794	2.69176	-0.45495701309563	0.276605838435776	0.982050041904818	30	20	19	37	25	32	27.1317002964986	21.3392746367477	20.0135976820748	38.5141036143897	22.7976276975218	33.1669305779922	ENSMUST00000114761.1	Promoter1k	ENSMUST00000114761.1	1010	ENSMUSG00000041907.9	chr1:42952963:43035456:82494:+	Gpr45	G protein-coupled receptor 45 [Source:MGI Symbol;Acc:MGI:2135882]
chr1	43049432	43049878	peaks795	2.7275	0.561439399224671	0.198539042654524	0.982050041904818	40	24	32	22	32	12	36.1756003953314	25.6071295640972	33.7071118855997	22.9002778247723	29.1809634528279	12.4375989667471	ENSMUST00000095014.7,ENSMUST00000186694.6	3'UTR	ENSMUST00000185980.1	6612	ENSMUSG00000100269.1	chr1:43056267:43057134:868:+	Gm28782	predicted gene 28782 [Source:MGI Symbol;Acc:MGI:5579488]
chr1	43060615	43061248	peaks796	3.28473	0.68797868141637	0.0540467285007188	0.982050041904818	65	33	57	31	29	36	58.7853506424136	35.2098031506337	60.0407930462245	32.2685732985427	26.4452481291253	37.3127969002413	ENSMUST00000095014.7,ENSMUST00000186694.6	Intron	ENSMUST00000185980.1	4665	ENSMUSG00000100269.1	chr1:43056267:43057134:868:+	Gm28782	predicted gene 28782 [Source:MGI Symbol;Acc:MGI:5579488]
chr1	43065636	43066214	peaks797	6.85651	-0.21017444207343	0.524292727759485	0.982050041904818	63	34	39	52	66	40	56.976570622647	36.2767668824711	41.0805426105747	54.1279294040072	60.1857371214576	41.4586632224903	ENSMUST00000095014.7,ENSMUST00000186694.6	Intron	ENSMUST00000185980.1	9658	ENSMUSG00000100269.1	chr1:43056267:43057134:868:+	Gm28782	predicted gene 28782 [Source:MGI Symbol;Acc:MGI:5579488]
chr1	43074981	43075502	peaks798	3.54935	-0.0308963802617846	0.934920474776479	0.997209441281609	42	44	22	32	48	32	37.984380415098	46.9464042008449	23.1736394213498	33.3094950178506	43.7714451792419	33.1669305779922	ENSMUST00000186694.6,ENSMUST00000095014.7	Exon	ENSMUST00000039080.3	17346	ENSMUSG00000041878.3	chr1:43092588:43093835:1248:+	8430432A02Rik	RIKEN cDNA 8430432A02 gene [Source:MGI Symbol;Acc:MGI:1918774]
chr1	43091353	43092195	peaks799	4.75883	0.0808516902590431	0.798938433500163	0.993493708500494	96	42	62	47	65	76	86.8214409487954	44.8124767371702	65.3075292783495	48.923320807468	59.2738320135568	78.7714601227315	ENSMUST00000039080.3,ENSMUST00000186694.6	Promoter1k	ENSMUST00000039080.3	814	ENSMUSG00000041878.3	chr1:43092588:43093835:1248:+	8430432A02Rik	RIKEN cDNA 8430432A02 gene [Source:MGI Symbol;Acc:MGI:1918774]
chr1	43098261	43099131	peaks800	19.67444	0.27933837232699	0.228529373220603	0.982050041904818	132	95	113	91	111	81	119.379481304594	101.361554524552	119.028238846024	94.7238764570126	101.221466976997	83.9537930255428	ENSMUST00000095014.7,ENSMUST00000010434.7	Promoter1k	ENSMUST00000010434.7	14	ENSMUSG00000010290.7	chr1:43098710:43115947:17238:+	AI597479	expressed sequence AI597479 [Source:MGI Symbol;Acc:MGI:2138299]
chr1	43107078	43107852	peaks801	3.50184	-0.269381667585345	0.425964544886576	0.982050041904818	50	45	29	37	60	54	45.2195004941643	48.0133679326823	30.5470701463248	38.5141036143897	54.7143064740524	55.9691953503619	ENSMUST00000010434.7	Intron	ENSMUST00000010434.7	8755	ENSMUSG00000010290.7	chr1:43098710:43115947:17238:+	AI597479	expressed sequence AI597479 [Source:MGI Symbol;Acc:MGI:2138299]
chr1	43123800	43124091	peaks802	2.75413	0.378465706478634	0.441221556164412	0.982050041904818	27	20	25	12	33	12	24.4185302668487	21.3392746367477	26.3336811606248	12.491060631694	30.0928685607288	12.4375989667471	ENSMUST00000008280.13,ENSMUST00000185893.1	Intron	ENSMUST00000010434.7	25236	ENSMUSG00000010290.7	chr1:43098710:43115947:17238:+	AI597479	expressed sequence AI597479 [Source:MGI Symbol;Acc:MGI:2138299]
chr1	43136247	43136533	peaks803	1.52031	0.75948380575643	0.158673487440276	0.982050041904818	16	26	23	10	22	8	14.4702401581326	27.741057027772	24.2269866677748	10.4092171930783	20.0619123738192	8.29173264449806	ENSMUST00000008280.13,ENSMUST00000185893.1	Intron	ENSMUST00000008280.13	27571	ENSMUSG00000008136.14	chr1:43123074:43196984:73911:-	Fhl2	four and a half LIM domains 2 [Source:MGI Symbol;Acc:MGI:1338762]
chr1	43138260	43138586	peaks804	2.60738	0.577685845735685	0.257889400331068	0.982050041904818	15	28	24	11	15	20	13.5658501482493	29.8749844914468	25.2803339141998	11.4501389123861	13.6785766185131	20.7293316112451	ENSMUST00000008280.13,ENSMUST00000185893.1	Intron	ENSMUST00000008280.13	25538	ENSMUSG00000008136.14	chr1:43123074:43196984:73911:-	Fhl2	four and a half LIM domains 2 [Source:MGI Symbol;Acc:MGI:1338762]
chr1	43141578	43141986	peaks805	5.87078	0.369965466540401	0.393948227345738	0.982050041904818	52	23	31	17	45	21	47.0282805139309	24.5401658322599	32.6537646391747	17.6956692282331	41.0357298555393	21.7657981918074	ENSMUST00000008280.13,ENSMUST00000185893.1	Exon	ENSMUST00000008280.13	22179	ENSMUSG00000008136.14	chr1:43123074:43196984:73911:-	Fhl2	four and a half LIM domains 2 [Source:MGI Symbol;Acc:MGI:1338762]
chr1	43163304	43163939	peaks806	9.61241	-0.0305026906005754	0.921668799741506	0.997189097928668	71	41	44	52	54	53	64.2116907017133	43.7455130053328	46.3472788426996	54.1279294040072	49.2428758266472	54.9327287697996	ENSMUST00000008280.13	Promoter1k	ENSMUST00000008280.13	339	ENSMUSG00000008136.14	chr1:43123074:43196984:73911:-	Fhl2	four and a half LIM domains 2 [Source:MGI Symbol;Acc:MGI:1338762]
chr1	43168404	43169054	peaks807	3.84166	0.777503705651092	0.0458141235260542	0.982050041904818	60	42	40	27	17	38	54.2634005929972	44.8124767371702	42.1338898569997	28.1048864213114	15.5023868343148	39.3857300613658	ENSMUST00000185893.1	Intron	ENSMUST00000008280.13	4768	ENSMUSG00000008136.14	chr1:43123074:43196984:73911:-	Fhl2	four and a half LIM domains 2 [Source:MGI Symbol;Acc:MGI:1338762]
chr1	43171816	43172357	peaks808	9.84634	0.825715220931109	0.0122063771050354	0.982050041904818	53	68	56	30	40	32	47.9326705238142	72.5535337649422	58.9874457997995	31.2276515792349	36.4762043160349	33.1669305779922	ENSMUST00000185893.1	Intron	ENSMUST00000008280.13	8126	ENSMUSG00000008136.14	chr1:43123074:43196984:73911:-	Fhl2	four and a half LIM domains 2 [Source:MGI Symbol;Acc:MGI:1338762]
chr1	43187895	43188350	peaks809	1.53564	0.694327680087213	0.124192521953322	0.982050041904818	38	20	30	15	26	14	34.3668203755649	21.3392746367477	31.6004173927497	15.6138257896175	23.7095328054227	14.5105321278716	ENSMUST00000178557.1	Promoter1k	ENSMUST00000178557.1	1033	ENSMUSG00000094497.1	chr1:43189156:43189638:483:+	Gm8210	predicted pseudogene 8210 [Source:MGI Symbol;Acc:MGI:3643593]
chr1	43194522	43194847	peaks810	4.83229	0.476415375314133	0.31217727165043	0.982050041904818	36	16	29	14	30	15	32.5580403557983	17.0714197093982	30.5470701463248	14.5729040703096	27.3571532370262	15.5469987084339	ENSMUST00000185893.1	Promoter2-3k	ENSMUST00000185893.1	2299	ENSMUSG00000008136.14	chr1:43123074:43196984:73911:-	Fhl2	four and a half LIM domains 2 [Source:MGI Symbol;Acc:MGI:1338762]
chr1	43196825	43197114	peaks811	3.15039	0.141410720744065	0.795780580771318	0.993493708500494	11	21	17	15	21	10	9.94829010871614	22.4062383685851	17.9069031892249	15.6138257896175	19.1500072659183	10.3646658056226	ENSMUST00000185893.1	Promoter1k	ENSMUST00000185893.1	14	ENSMUSG00000008136.14	chr1:43123074:43196984:73911:-	Fhl2	four and a half LIM domains 2 [Source:MGI Symbol;Acc:MGI:1338762]
chr1	43216096	43216367	peaks812	2.57102	0.977751073442625	0.186381807157298	0.982050041904818	4	23	13	10	5	6	3.61756003953314	24.5401658322599	13.6935142035249	10.4092171930783	4.55952553950437	6.21879948337354	NA	Intergenic	ENSMUST00000185893.1	19248	ENSMUSG00000008136.14	chr1:43123074:43196984:73911:-	Fhl2	four and a half LIM domains 2 [Source:MGI Symbol;Acc:MGI:1338762]
chr1	43218660	43218943	peaks813	1.33777	0.639916520387626	0.239461392106848	0.982050041904818	19	25	15	13	8	17	17.1834101877824	26.6740932959346	15.8002086963749	13.5319823510018	7.29524086320699	17.6199318695584	NA	Intergenic	ENSMUST00000185893.1	21818	ENSMUSG00000008136.14	chr1:43123074:43196984:73911:-	Fhl2	four and a half LIM domains 2 [Source:MGI Symbol;Acc:MGI:1338762]
chr1	43276319	43276555	peaks814	2.83284	0.209865540154746	0.781027479490302	0.992061312609212	27	2	8	13	13	5	24.4185302668487	2.13392746367477	8.42677797139993	13.5319823510018	11.8547664027114	5.18233290281129	ENSMUST00000189899.1	Intron	ENSMUST00000187749.1	5754	ENSMUSG00000099694.1	chr1:43270683:43271135:453:+	Gm29610	predicted gene 29610 [Source:MGI Symbol;Acc:MGI:5580316]
chr1	43359799	43360050	peaks815	2.30931	-0.681019692969814	0.196475749790377	0.982050041904818	8	21	15	33	19	20	7.23512007906629	22.4062383685851	15.8002086963749	34.3504167371584	17.3261970501166	20.7293316112451	NA	Intergenic	ENSMUST00000189199.1	49659	ENSMUSG00000101923.1	chr1:43409584:43409963:380:+	Gm29041	predicted gene 29041 [Source:MGI Symbol;Acc:MGI:5579747]
chr1	43446331	43446633	peaks816	3.08733	-0.189149768048115	0.724115843775991	0.988712366385687	27	13	14	8	30	24	24.4185302668487	13.870528513886	14.7468614499499	8.32737375446264	27.3571532370262	24.8751979334942	ENSMUST00000086421.8	Promoter1k	ENSMUST00000086421.8	731	ENSMUSG00000066877.11	chr1:43445751:43570515:124765:+	Nck2	non-catalytic region of tyrosine kinase adaptor protein 2 [Source:MGI Symbol;Acc:MGI:1306821]
chr1	43451179	43451523	peaks817	2.23967	0.508884063263996	0.259130357522919	0.982050041904818	45	22	30	23	13	31	40.6975504447479	23.4732021004225	31.6004173927497	23.9411995440801	11.8547664027114	32.13046399743	ENSMUST00000086421.8	Intron	ENSMUST00000086421.8	5600	ENSMUSG00000066877.11	chr1:43445751:43570515:124765:+	Nck2	non-catalytic region of tyrosine kinase adaptor protein 2 [Source:MGI Symbol;Acc:MGI:1306821]
chr1	43456666	43456943	peaks818	2.5169	-1.57348139632845	0.0361568778852979	0.982050041904818	6	2	7	13	7	24	5.42634005929972	2.13392746367477	7.37343072497494	13.5319823510018	6.38333575530611	24.8751979334942	ENSMUST00000086421.8	Intron	ENSMUST00000086421.8	11054	ENSMUSG00000066877.11	chr1:43445751:43570515:124765:+	Nck2	non-catalytic region of tyrosine kinase adaptor protein 2 [Source:MGI Symbol;Acc:MGI:1306821]
chr1	43466426	43466842	peaks819	3.07074	0.2490917415103	0.572523403049577	0.982574930936158	51	17	34	16	39	31	46.1238905040476	18.1383834412355	35.8138063784497	16.6547475089253	35.5642992081341	32.13046399743	ENSMUST00000086421.8	Intron	ENSMUST00000086421.8	20883	ENSMUSG00000066877.11	chr1:43445751:43570515:124765:+	Nck2	non-catalytic region of tyrosine kinase adaptor protein 2 [Source:MGI Symbol;Acc:MGI:1306821]
chr1	43471746	43472346	peaks820	2.93941	0.360918671804182	0.255025759478791	0.982050041904818	56	46	52	41	42	38	50.645840553464	49.0803316645197	54.7740568140996	42.677790491621	38.3000145318367	39.3857300613658	ENSMUST00000086421.8	Intron	ENSMUST00000194710.1	16401	ENSMUSG00000103422.1	chr1:43488447:43490937:2491:+	Gm37536	predicted gene; 37536 [Source:MGI Symbol;Acc:MGI:5610764]
chr1	43491940	43492401	peaks821	2.45899	-0.616615612890155	0.309930263274866	0.982050041904818	24	4	15	15	13	36	21.7053602371989	4.26785492734954	15.8002086963749	15.6138257896175	11.8547664027114	37.3127969002413	ENSMUST00000086421.8	Intron	ENSMUST00000194710.1	3724	ENSMUSG00000103422.1	chr1:43488447:43490937:2491:+	Gm37536	predicted gene; 37536 [Source:MGI Symbol;Acc:MGI:5610764]
chr1	43545282	43545648	peaks822	3.19408	0.483927261071843	0.305545881648854	0.982050041904818	36	32	17	28	22	11	32.5580403557983	34.1428394187963	17.9069031892249	29.1458081406193	20.0619123738192	11.4011323861848	ENSMUST00000086421.8	Intron	ENSMUST00000193169.1	14808	ENSMUSG00000103945.1	chr1:43560273:43561565:1293:+	Gm38228	predicted gene; 38228 [Source:MGI Symbol;Acc:MGI:5611456]
chr1	43555290	43555835	peaks823	2.57397	0.253726863593028	0.454120805098915	0.982050041904818	45	53	41	34	38	46	40.6975504447479	56.5490777873814	43.1872371034247	35.3913384564662	34.6523941002332	47.6774627058638	ENSMUST00000086421.8	Intron	ENSMUST00000193169.1	4710	ENSMUSG00000103945.1	chr1:43560273:43561565:1293:+	Gm38228	predicted gene; 38228 [Source:MGI Symbol;Acc:MGI:5611456]
chr1	43560570	43560842	peaks824	1.76975	0.296322880554106	0.584768701089685	0.9829486612393	18	10	27	16	12	17	16.2790201778991	10.6696373183738	28.4403756534748	16.6547475089253	10.9428612948105	17.6199318695584	ENSMUST00000193169.1	Promoter1k	ENSMUST00000193169.1	433	ENSMUSG00000103945.1	chr1:43560273:43561565:1293:+	Gm38228	predicted gene; 38228 [Source:MGI Symbol;Acc:MGI:5611456]
chr1	43690772	43691233	peaks825	3.50184	-0.723783380718131	0.173388989492938	0.982050041904818	17	15	9	24	13	30	15.3746301680159	16.0044559775608	9.48012521782493	24.9821212633879	11.8547664027114	31.0939974168677	NA	Intergenic	ENSMUST00000027217.8	39599	ENSMUSG00000026051.8	chr1:43730602:43742578:11977:+	1500015O10Rik	ECRG4 augurin precursor [Source:MGI Symbol;Acc:MGI:1926146]
chr1	43729552	43729798	peaks826	2.58391	-0.476352740241805	0.432839941734806	0.982050041904818	8	10	12	9	20	14	7.23512007906629	10.6696373183738	12.6401669570999	9.36829547377047	18.2381021580175	14.5105321278716	ENSMUST00000027217.8	Promoter1k	ENSMUST00000027217.8	927	ENSMUSG00000026051.8	chr1:43730602:43742578:11977:+	1500015O10Rik	ECRG4 augurin precursor [Source:MGI Symbol;Acc:MGI:1926146]
chr1	43730569	43730976	peaks827	3.20052	0.228654962477802	0.550908314642559	0.982050041904818	45	23	38	27	36	28	40.6975504447479	24.5401658322599	40.0271953641497	28.1048864213114	32.8285838844314	29.0210642557432	ENSMUST00000027217.8	Promoter1k	ENSMUST00000027217.8	171	ENSMUSG00000026051.8	chr1:43730602:43742578:11977:+	1500015O10Rik	ECRG4 augurin precursor [Source:MGI Symbol;Acc:MGI:1926146]
chr1	43739337	43740115	peaks828	3.50184	0.18250794006155	0.711523960484773	0.987038835341309	44	25	23	22	11	46	39.7931604348646	26.6740932959346	24.2269866677748	22.9002778247723	10.0309561869096	47.6774627058638	ENSMUST00000188753.1	Promoter2-3k	ENSMUST00000188753.1	3189	ENSMUSG00000100635.1	chr1:43742915:43743526:612:+	Gm29157	predicted gene 29157 [Source:MGI Symbol;Acc:MGI:5579863]
chr1	43754437	43755188	peaks829	6.09324	-0.101245669246593	0.728920204624447	0.988959451519538	78	42	65	58	71	70	70.5424207708963	44.8124767371702	68.4675710176245	60.3734597198542	64.745262660962	72.552660639358	ENSMUST00000126008.7	Intron	ENSMUST00000187764.1	8531	ENSMUSG00000100480.1	chr1:43745784:43746282:499:-	Gm29156	predicted gene 29156 [Source:MGI Symbol;Acc:MGI:5579862]
chr1	43761984	43762821	peaks830	6.1267	-0.12321221326947	0.659030953181197	0.983788718568743	72	59	51	57	76	67	65.1160807115966	62.9508601784057	53.7207095676746	59.3325380005463	69.3047882004664	69.4432608976712	ENSMUST00000126008.7	Intron	ENSMUST00000187764.1	16121	ENSMUSG00000100480.1	chr1:43745784:43746282:499:-	Gm29156	predicted gene 29156 [Source:MGI Symbol;Acc:MGI:5579862]
chr1	43776034	43776349	peaks831	3.01713	-0.0168739705941151	0.971295276863886	0.998938914961087	25	20	20	23	32	12	22.6097502470821	21.3392746367477	21.0669449284998	23.9411995440801	29.1809634528279	12.4375989667471	ENSMUST00000126008.7	Intron	ENSMUST00000163003.1	9718	ENSMUSG00000090243.1	chr1:43785910:43787188:1279:+	Gm16103	predicted gene 16103 [Source:MGI Symbol;Acc:MGI:3802086]
chr1	43781130	43781585	peaks832	3.18454	0.34420664401683	0.409530818933408	0.982050041904818	32	41	26	16	37	27	28.9404803162651	43.7455130053328	27.3870284070498	16.6547475089253	33.7404889923323	27.9845976751809	ENSMUST00000126008.7	Intron	ENSMUST00000163003.1	4552	ENSMUSG00000090243.1	chr1:43785910:43787188:1279:+	Gm16103	predicted gene 16103 [Source:MGI Symbol;Acc:MGI:3802086]
chr1	43790646	43790962	peaks833	2.52208	-0.60750606808477	0.374301260871383	0.982050041904818	28	4	3	16	17	18	25.322920276732	4.26785492734954	3.16004173927497	16.6547475089253	15.5023868343148	18.6563984501206	ENSMUST00000126008.7	Intron	ENSMUST00000163003.1	4894	ENSMUSG00000090243.1	chr1:43785910:43787188:1279:+	Gm16103	predicted gene 16103 [Source:MGI Symbol;Acc:MGI:3802086]
chr1	43798299	43799006	peaks834	5.39166	0.102601379891353	0.771113048646977	0.991705016308351	58	28	52	49	37	42	52.4546205732306	29.8749844914468	54.7740568140996	51.0051642460837	33.7404889923323	43.5315963836148	ENSMUST00000126008.7	Intron	ENSMUST00000163003.1	12743	ENSMUSG00000090243.1	chr1:43785910:43787188:1279:+	Gm16103	predicted gene 16103 [Source:MGI Symbol;Acc:MGI:3802086]
chr1	43827010	43828198	peaks835	11.25253	-0.163032026756099	0.540776680313738	0.982050041904818	146	81	72	85	139	111	132.04094144296	86.4240622788282	75.8410017425994	88.4783461411656	126.754809998221	115.047790442411	ENSMUST00000126008.7	Promoter1k	ENSMUST00000126008.7	196	ENSMUSG00000057363.12	chr1:43746966:43827800:80835:-	Uxs1	UDP-glucuronate decarboxylase 1 [Source:MGI Symbol;Acc:MGI:1915133]
chr1	43933406	43934561	peaks836	21.9657	-0.00402799394993709	0.985810148442355	0.999021764047367	165	114	105	103	149	135	149.224351630742	121.633865429462	110.601460874624	107.214937088707	135.87386107723	139.922988375905	ENSMUST00000087933.9,ENSMUST00000188313.6	Promoter1k	ENSMUST00000087933.9	23	ENSMUSG00000041763.14	chr1:43934007:44003000:68994:+	Tpp2	tripeptidyl peptidase II [Source:MGI Symbol;Acc:MGI:102724]
chr1	44035176	44035820	peaks837	4.91886	0.51134667352011	0.244013776584362	0.982050041904818	56	22	24	17	29	25	50.645840553464	23.4732021004225	25.2803339141998	17.6956692282331	26.4452481291253	25.9116645140564	NA	Intergenic	ENSMUST00000061421.3	15492	ENSMUSG00000047343.4	chr1:44009408:44020006:10599:-	Mettl21c	methyltransferase like 21C [Source:MGI Symbol;Acc:MGI:3611450]
chr1	44047696	44047968	peaks838	2.02365	0.560920628728968	0.351693324415189	0.982050041904818	13	22	12	6	17	10	11.7570701284827	23.4732021004225	12.6401669570999	6.24553031584698	15.5023868343148	10.3646658056226	NA	Intergenic	ENSMUST00000168641.1	14104	ENSMUSG00000091844.1	chr1:44055952:44061936:5985:-	Gm8251	predicted gene 8251 [Source:MGI Symbol;Acc:MGI:3647616]
chr1	44098269	44098707	peaks839	2.57397	0.905258810811746	0.163153347697234	0.982050041904818	11	26	16	5	20	5	9.94829010871614	27.741057027772	16.8535559427999	5.20460859653915	18.2381021580175	5.18233290281129	ENSMUST00000152239.7	Promoter2-3k	ENSMUST00000152239.7	3184	ENSMUSG00000026049.11	chr1:44086613:44102441:15829:-	Tex30	testis expressed 30 [Source:MGI Symbol;Acc:MGI:1922873]
chr1	44102076	44102776	peaks840	4.17693	-0.272950764747408	0.466384621025468	0.982050041904818	52	21	32	35	43	48	47.0282805139309	22.4062383685851	33.7071118855997	36.4322601757741	39.2119196397376	49.7503958669883	ENSMUST00000152239.7,ENSMUST00000128190.7,ENSMUST00000147571.7,ENSMUST00000027215.11,ENSMUST00000133677.7,ENSMUST00000156392.7,ENSMUST00000150911.7	Promoter1k	ENSMUST00000133677.7	3	ENSMUSG00000026049.11	chr1:44086613:44102441:15829:-	Tex30	testis expressed 30 [Source:MGI Symbol;Acc:MGI:1922873]
chr1	44118447	44120252	peaks841	8.36685	0.0714962932465246	0.775268244995692	0.991705016308351	193	113	199	110	183	192	174.547271907474	120.566901697624	209.616102038573	114.501389123861	166.87863474586	199.001583467953	ENSMUST00000027213.13,ENSMUST00000065767.8,ENSMUST00000035991.7,ENSMUST00000114709.2	Promoter1k	ENSMUST00000035991.7	188	ENSMUSG00000041684.11	chr1:44119162:44144770:25609:+	Bivm	basic; immunoglobulin-like variable motif containing [Source:MGI Symbol;Acc:MGI:2179809]
chr1	44147368	44148293	peaks842	12.90796	0.0945281080838836	0.742849045971886	0.988997267687411	83	50	69	51	68	71	75.0643708203127	53.3481865918692	72.6809600033244	53.0870076846994	62.0095473372594	73.5891272199203	ENSMUST00000027214.3	Promoter1k	ENSMUST00000027214.3	16	ENSMUSG00000026048.16	chr1:44147847:44181260:33414:+	Ercc5	excision repair cross-complementing rodent repair deficiency; complementation group 5 [Source:MGI Symbol;Acc:MGI:103582]
chr1	44154408	44155250	peaks843	6.53273	0.0472896800788525	0.886451657068814	0.997006195447248	61	43	41	40	41	59	55.1677906028804	45.8794404690075	43.1872371034247	41.6368687723132	37.3881094239358	61.1515282531732	ENSMUST00000027214.3	Intron	ENSMUST00000027214.3	6982	ENSMUSG00000026048.16	chr1:44147847:44181260:33414:+	Ercc5	excision repair cross-complementing rodent repair deficiency; complementation group 5 [Source:MGI Symbol;Acc:MGI:103582]
chr1	44198400	44198966	peaks844	3.56944	-0.0942982524235994	0.813918384290886	0.994474013448503	39	21	27	23	34	36	35.2712103854481	22.4062383685851	28.4403756534748	23.9411995440801	31.0047736686297	37.3127969002413	NA	Intergenic	ENSMUST00000161563.1	13479	ENSMUSG00000089703.1	chr1:44212162:44213118:957:+	Gm15833	predicted gene 15833 [Source:MGI Symbol;Acc:MGI:3801794]
chr1	44517018	44517447	peaks845	4.14329	-0.302280227842283	0.443886660191723	0.982050041904818	33	18	30	34	32	34	29.8448703261484	19.2053471730729	31.6004173927497	35.3913384564662	29.1809634528279	35.2398637391167	NA	Intergenic	ENSMUST00000074525.9	34278	ENSMUSG00000056870.9	chr1:44551511:44796838:245328:+	Gulp1	GULP; engulfment adaptor PTB domain containing 1 [Source:MGI Symbol;Acc:MGI:1920407]
chr1	44551518	44552778	peaks846	19.415	-0.287267323794773	0.216139560020756	0.982050041904818	130	110	110	118	133	178	117.570701284827	117.366010502112	115.868197106749	122.828762878324	121.283379350816	184.491051340082	ENSMUST00000074525.9,ENSMUST00000160854.7	Promoter1k	ENSMUST00000160854.7	455	ENSMUSG00000056870.9	chr1:44551511:44796838:245328:+	Gulp1	GULP; engulfment adaptor PTB domain containing 1 [Source:MGI Symbol;Acc:MGI:1920407]
chr1	44584866	44585126	peaks847	4.34315	-0.244726443415496	0.584527705654265	0.9829486612393	36	12	26	21	39	28	32.5580403557983	12.8035647820486	27.3870284070498	21.8593561054644	35.5642992081341	29.0210642557432	ENSMUST00000074525.9,ENSMUST00000160854.7	Intron	ENSMUST00000194332.1	24111	ENSMUSG00000102319.1	chr1:44560885:44565447:4563:+	Gm37626	predicted gene; 37626 [Source:MGI Symbol;Acc:MGI:5610854]
chr1	44626188	44626438	peaks848	2.02365	0.185621528986064	0.728098371199437	0.988959451519538	26	16	15	8	28	15	23.5141402569654	17.0714197093982	15.8002086963749	8.32737375446264	25.5333430212245	15.5469987084339	ENSMUST00000074525.9,ENSMUST00000160854.7	Intron	ENSMUST00000160955.1	17966	ENSMUSG00000089877.1	chr1:44644279:44644698:420:+	Gm16102	predicted gene 16102 [Source:MGI Symbol;Acc:MGI:3802041]
chr1	44628328	44628953	peaks849	2.03433	0.0567227258891385	0.886673746204872	0.997074966565505	33	33	25	37	27	24	29.8448703261484	35.2098031506337	26.3336811606248	38.5141036143897	24.6214379133236	24.8751979334942	ENSMUST00000074525.9,ENSMUST00000160854.7	Intron	ENSMUST00000160955.1	15638	ENSMUSG00000089877.1	chr1:44644279:44644698:420:+	Gm16102	predicted gene 16102 [Source:MGI Symbol;Acc:MGI:3802041]
chr1	44681153	44681508	peaks850	2.8458	-0.179998914268869	0.78002791922513	0.991822443354088	25	7	13	15	5	29	22.6097502470821	7.46874612286169	13.6935142035249	15.6138257896175	4.55952553950437	30.0575308363055	ENSMUST00000074525.9,ENSMUST00000160854.7	Intron	ENSMUST00000162600.1	7813	ENSMUSG00000056870.9	chr1:44551511:44796838:245328:+	Gulp1	GULP; engulfment adaptor PTB domain containing 1 [Source:MGI Symbol;Acc:MGI:1920407]
chr1	45538834	45539496	peaks851	3.47987	-0.218820961419436	0.615407202632056	0.983087293380667	48	30	13	33	48	25	43.4107204743977	32.0089119551215	13.6935142035249	34.3504167371584	43.7714451792419	25.9116645140564	NA	Intergenic	ENSMUST00000186840.1	18411	ENSMUSG00000100361.1	chr1:45519774:45520754:981:-	Gm7063	predicted gene 7063 [Source:MGI Symbol;Acc:MGI:3644583]
chr1	45738545	45738903	peaks852	9.09307	0.216885027233557	0.630860797545971	0.983295721210097	22	21	34	15	30	23	19.8965802174323	22.4062383685851	35.8138063784497	15.6138257896175	27.3571532370262	23.8387313529319	NA	Intergenic	ENSMUST00000083321.1	8171	ENSMUSG00000065255.1	chr1:45746895:45747025:131:+	Gm23974	predicted gene; 23974 [Source:MGI Symbol;Acc:MGI:5453751]
chr1	45768685	45769017	peaks853	1.80094	-0.036175587789349	0.93411514104097	0.997209441281609	22	25	21	18	28	25	19.8965802174323	26.6740932959346	22.1202921749248	18.7365909475409	25.5333430212245	25.9116645140564	ENSMUST00000187682.1	Promoter1k	ENSMUST00000187682.1	514	ENSMUSG00000100843.1	chr1:45768337:45769486:1150:+	Gm8307	predicted gene 8307 [Source:MGI Symbol;Acc:MGI:3646941]
chr1	45795027	45795638	peaks854	19.30198	0.0590595981654304	0.829159029098652	0.994545877011488	118	55	98	89	91	80	106.718021166228	58.6830052510562	103.228030149649	92.6420330183969	82.9833648189795	82.9173264449806	ENSMUST00000027139.14	Promoter1k	ENSMUST00000027139.14	167	ENSMUSG00000025995.16	chr1:45795166:45823619:28454:+	Wdr75	WD repeat domain 75 [Source:MGI Symbol;Acc:MGI:1920924]
chr1	45796305	45796559	peaks855	3.24482	-1.03911693674784	0.0268122891414011	0.982050041904818	19	10	14	36	26	26	17.1834101877824	10.6696373183738	14.7468614499499	37.4731818950819	23.7095328054227	26.9481310946187	ENSMUST00000027139.14	Promoter1-2k	ENSMUST00000027139.14	1266	ENSMUSG00000025995.16	chr1:45795166:45823619:28454:+	Wdr75	WD repeat domain 75 [Source:MGI Symbol;Acc:MGI:1920924]
chr1	45797240	45797558	peaks856	1.78399	0.719333179047955	0.195642347442509	0.982050041904818	36	15	12	9	17	12	32.5580403557983	16.0044559775608	12.6401669570999	9.36829547377047	15.5023868343148	12.4375989667471	ENSMUST00000027139.14	Promoter2-3k	ENSMUST00000027139.14	2233	ENSMUSG00000025995.16	chr1:45795166:45823619:28454:+	Wdr75	WD repeat domain 75 [Source:MGI Symbol;Acc:MGI:1920924]
chr1	45815422	45815794	peaks857	2.58391	-1.47198656253825	0.00770650690844415	0.982050041904818	12	7	8	14	36	26	10.8526801185994	7.46874612286169	8.42677797139993	14.5729040703096	32.8285838844314	26.9481310946187	ENSMUST00000027139.14	Intron	ENSMUST00000027139.14	20442	ENSMUSG00000025995.16	chr1:45795166:45823619:28454:+	Wdr75	WD repeat domain 75 [Source:MGI Symbol;Acc:MGI:1920924]
chr1	45905184	45906016	peaks858	7.74822	0.0837697931024929	0.776266706176503	0.991705016308351	80	44	63	52	65	60	72.3512007906629	46.9464042008449	66.3608765247745	54.1279294040072	59.2738320135568	62.1879948337354	ENSMUST00000190055.1	Promoter1k	ENSMUST00000190055.1	23	ENSMUSG00000099381.1	chr1:45905623:45906798:1176:+	Gm18303	predicted gene; 18303 [Source:MGI Symbol;Acc:MGI:5010488]
chr1	45925239	45926867	peaks859	11.77663	-0.0216987439923387	0.93176162604139	0.9971995878953	170	87	107	101	119	147	153.746301680159	92.8258446698525	112.708155367474	105.133093650091	108.516707840204	152.360587342652	ENSMUST00000027137.10	Promoter1k	ENSMUST00000027137.10	471	ENSMUSG00000025993.10	chr1:45908068:45925582:17515:-	Slc40a1	solute carrier family 40 (iron-regulated transporter); member 1 [Source:MGI Symbol;Acc:MGI:1315204]
chr1	45934978	45935225	peaks860	7.21201	0.695102509272442	0.311759488701519	0.982050041904818	34	7	7	6	14	9	30.7492603360317	7.46874612286169	7.37343072497494	6.24553031584698	12.7666715106122	9.32819922506031	NA	Intergenic	ENSMUST00000027137.10	9520	ENSMUSG00000025993.10	chr1:45908068:45925582:17515:-	Slc40a1	solute carrier family 40 (iron-regulated transporter); member 1 [Source:MGI Symbol;Acc:MGI:1315204]
chr1	46015825	46016182	peaks861	2.24035	-0.245935891211246	0.655551330959315	0.983295721210097	25	10	12	11	17	27	22.6097502470821	10.6696373183738	12.6401669570999	11.4501389123861	15.5023868343148	27.9845976751809	NA	Intergenic	ENSMUST00000182781.1	3984	ENSMUSG00000090682.4	chr1:46011757:46012020:264:-	Gm3852	predicted gene 3852 [Source:MGI Symbol;Acc:MGI:3782024]
chr1	46016198	46016450	peaks862	3.63088	-0.119299674917312	0.849105307383096	0.994965843586064	30	8	6	9	22	16	27.1317002964986	8.53570985469908	6.32008347854995	9.36829547377047	20.0619123738192	16.5834652889961	NA	Intergenic	ENSMUST00000182781.1	4304	ENSMUSG00000090682.4	chr1:46011757:46012020:264:-	Gm3852	predicted gene 3852 [Source:MGI Symbol;Acc:MGI:3782024]
chr1	46025566	46025858	peaks863	1.92581	-0.168781601559218	0.777391155837518	0.991705016308351	23	8	9	11	23	11	20.8009702273156	8.53570985469908	9.48012521782493	11.4501389123861	20.9738174817201	11.4011323861848	ENSMUST00000051224.7	Intron	ENSMUST00000187808.1	4534	ENSMUSG00000044457.8	chr1:46020072:46030469:10398:-	Stk-ps2	serine/threonine kinase 2 [Source:MGI Symbol;Acc:MGI:3643324]
chr1	46066653	46067355	peaks864	21.11649	0.0281759732160455	0.930607853577745	0.9971995878953	125	44	55	66	74	76	113.048751235411	46.9464042008449	57.9340985533745	68.7008334743168	67.4809779846646	78.7714601227315	ENSMUST00000069293.8	Promoter1k	ENSMUST00000069293.8	266	ENSMUSG00000041144.10	chr1:46066738:46373546:306809:+	Dnah7b	dynein; axonemal; heavy chain 7B [Source:MGI Symbol;Acc:MGI:2684953]
chr1	46425212	46425765	peaks865	11.93056	0.0235283406387565	0.945092796828195	0.997830297463987	74	34	37	46	55	41	66.9248607313632	36.2767668824711	38.9738481177247	47.8823990881602	50.154780934548	42.4951298030525	ENSMUST00000189749.6	Promoter1k	ENSMUST00000189749.6	103	ENSMUSG00000101337.6	chr1:46425592:46807476:381885:+	Dnah7c	dynein; axonemal; heavy chain 7C [Source:MGI Symbol;Acc:MGI:3639762]
chr1	46821404	46821872	peaks866	3.28174	-0.201490247049429	0.672757753715015	0.984547189388174	42	21	11	24	41	20	37.984380415098	22.4062383685851	11.5868197106749	24.9821212633879	37.3881094239358	20.7293316112451	ENSMUST00000027131.5	Intron	ENSMUST00000189404.1	28841	ENSMUSG00000100213.1	chr1:46849529:46850479:951:-	Gm28151	predicted gene 28151 [Source:MGI Symbol;Acc:MGI:5578857]
chr1	46853388	46854344	peaks867	15.55815	-0.162357109714005	0.529141384440587	0.982050041904818	161	77	95	137	137	97	145.606791591209	82.1562073514786	100.067988410374	142.606275545173	124.93099978242	100.537258314539	ENSMUST00000027131.5	Promoter1k	ENSMUST00000027131.5	180	ENSMUSG00000025986.6	chr1:46807544:46854046:46503:-	Slc39a10	solute carrier family 39 (zinc transporter); member 10 [Source:MGI Symbol;Acc:MGI:1914515]
chr1	46859777	46860202	peaks868	3.9476	0.246617094303479	0.609341459349154	0.982949907511859	35	21	16	22	28	11	31.653650345915	22.4062383685851	16.8535559427999	22.9002778247723	25.5333430212245	11.4011323861848	NA	Intergenic	ENSMUST00000027131.5	5944	ENSMUSG00000025986.6	chr1:46807544:46854046:46503:-	Slc39a10	solute carrier family 39 (zinc transporter); member 10 [Source:MGI Symbol;Acc:MGI:1914515]
chr1	46965089	46965577	peaks869	2.03433	-0.361132982123156	0.483929177008878	0.982050041904818	25	14	19	34	10	29	22.6097502470821	14.9374922457234	20.0135976820748	35.3913384564662	9.11905107900873	30.0575308363055	NA	Intergenic	ENSMUST00000185210.1	68454	ENSMUSG00000100160.1	chr1:46896583:46896879:297:-	Gm28527	predicted gene 28527 [Source:MGI Symbol;Acc:MGI:5579233]
chr1	47016103	47016425	peaks870	2.60939	-0.277277744994623	0.639628316133356	0.983295721210097	21	16	5	23	11	16	18.992190207549	17.0714197093982	5.26673623212496	23.9411995440801	10.0309561869096	16.5834652889961	NA	Intergenic	ENSMUST00000186233.1	51524	ENSMUSG00000101921.1	chr1:47067788:47068025:238:+	Gm28825	predicted gene 28825 [Source:MGI Symbol;Acc:MGI:5579531]
chr1	47090238	47090953	peaks871	2.24035	-0.148223476910764	0.757456994803534	0.990939334056364	28	22	20	11	27	40	25.322920276732	23.4732021004225	21.0669449284998	11.4501389123861	24.6214379133236	41.4586632224903	NA	Intergenic	ENSMUST00000186233.1	22808	ENSMUSG00000101921.1	chr1:47067788:47068025:238:+	Gm28825	predicted gene 28825 [Source:MGI Symbol;Acc:MGI:5579531]
chr1	47119646	47120222	peaks872	10.96123	-0.467933224276271	0.216962446301902	0.982050041904818	56	33	21	43	42	65	50.645840553464	35.2098031506337	22.1202921749248	44.7596339302367	38.3000145318367	67.3703277365467	NA	Intergenic	ENSMUST00000190006.1	33527	ENSMUSG00000101447.1	chr1:47153461:47189071:35611:+	Gm28826	predicted gene 28826 [Source:MGI Symbol;Acc:MGI:5579532]
chr1	47601895	47602541	peaks873	5.32133	-0.844136122440806	0.0237696160325429	0.982050041904818	25	26	20	44	47	38	22.6097502470821	27.741057027772	21.0669449284998	45.8005556495445	42.859540071341	39.3857300613658	NA	Intergenic	ENSMUST00000194762.1	3778	ENSMUSG00000104067.1	chr1:47605996:47606901:906:+	Gm37196	predicted gene; 37196 [Source:MGI Symbol;Acc:MGI:5610424]
chr1	48380228	48380728	peaks874	4.66807	-0.340657393072285	0.430250846626449	0.982050041904818	30	21	16	33	31	21	27.1317002964986	22.4062383685851	16.8535559427999	34.3504167371584	28.2690583449271	21.7657981918074	NA	Intergenic	ENSMUST00000181607.1	65627	ENSMUSG00000096973.1	chr1:48313866:48314851:986:-	Gm5974	predicted gene 5974 [Source:MGI Symbol;Acc:MGI:3646540]
chr1	49232150	49232478	peaks875	3.47987	0.832359602200434	0.212414138568584	0.982050041904818	41	4	15	7	16	10	37.0799904052147	4.26785492734954	15.8002086963749	7.28645203515481	14.590481726414	10.3646658056226	NA	Intergenic	ENSMUST00000186145.1	3938	ENSMUSG00000099454.1	chr1:49236252:49237244:993:+	Gm8367	predicted gene 8367 [Source:MGI Symbol;Acc:MGI:3645196]
chr1	50907611	50907927	peaks876	3.03881	-0.488999075615861	0.385223107022814	0.982050041904818	19	11	10	27	20	9	17.1834101877824	11.7366010502112	10.5334724642499	28.1048864213114	18.2381021580175	9.32819922506031	ENSMUST00000114565.7	Promoter2-3k	ENSMUST00000114565.7	2193	ENSMUSG00000026109.14	chr1:50909962:51187270:277309:+	Tmeff2	transmembrane protein with EGF-like and two follistatin-like domains 2 [Source:MGI Symbol;Acc:MGI:1861735]
chr1	50926400	50928211	peaks877	25.35729	-0.190524759004049	0.357951535367032	0.982050041904818	309	166	179	214	275	255	279.456513053935	177.115979485006	188.549157110074	222.757247931876	250.77390467274	264.298978043376	ENSMUST00000081851.3	Promoter1k	ENSMUST00000081851.3	213	ENSMUSG00000026109.14	chr1:50909962:51187270:277309:+	Tmeff2	transmembrane protein with EGF-like and two follistatin-like domains 2 [Source:MGI Symbol;Acc:MGI:1861735]
chr1	51122355	51122616	peaks878	4.19584	0.321323628028864	0.497329414142662	0.982050041904818	36	14	26	13	26	22	32.5580403557983	14.9374922457234	27.3870284070498	13.5319823510018	23.7095328054227	22.8022647723697	ENSMUST00000081851.3	Intron	ENSMUST00000189560.1	18736	ENSMUSG00000101242.1	chr1:51138281:51141222:2942:-	Gm28319	predicted gene 28319 [Source:MGI Symbol;Acc:MGI:5579025]
chr1	51191676	51191938	peaks879	2.03433	-0.153039653905072	0.797187642671352	0.993493708500494	20	9	13	26	11	9	18.0878001976657	9.60267358653646	13.6935142035249	27.0639647020036	10.0309561869096	9.32819922506031	NA	Intergenic	ENSMUST00000190705.1	3414	ENSMUSG00000099625.1	chr1:51195221:51197748:2528:+	Gm29325	predicted gene 29325 [Source:MGI Symbol;Acc:MGI:5580031]
chr1	51216610	51216952	peaks880	2.24035	-0.945252292417762	0.133749331748761	0.982050041904818	19	6	5	14	13	29	17.1834101877824	6.40178239102431	5.26673623212496	14.5729040703096	11.8547664027114	30.0575308363055	NA	Intergenic	ENSMUST00000190705.1	21560	ENSMUSG00000099625.1	chr1:51195221:51197748:2528:+	Gm29325	predicted gene 29325 [Source:MGI Symbol;Acc:MGI:5580031]
chr1	51282020	51282661	peaks881	5.67068	0.466404742411747	0.258138779959102	0.982050041904818	60	41	19	29	27	30	54.2634005929972	43.7455130053328	20.0135976820748	30.1867298599271	24.6214379133236	31.0939974168677	ENSMUST00000189867.1	Intron	ENSMUST00000051572.7	6785	ENSMUSG00000045954.7	chr1:51289126:51302960:13835:+	Cavin2	caveolae associated 2 [Source:MGI Symbol;Acc:MGI:99513]
chr1	51288838	51290210	peaks882	8.56215	0.0837175650091072	0.756828304404998	0.990938171935943	118	63	70	81	83	72	106.718021166228	67.2187151057553	73.7343072497494	84.3146592639343	75.6881239557725	74.6255938004825	ENSMUST00000051572.7	Promoter1k	ENSMUST00000051572.7	398	ENSMUSG00000045954.7	chr1:51289126:51302960:13835:+	Cavin2	caveolae associated 2 [Source:MGI Symbol;Acc:MGI:99513]
chr1	51315435	51315726	peaks883	3.47987	0.54399361280603	0.343108123563607	0.982050041904818	30	10	15	10	10	17	27.1317002964986	10.6696373183738	15.8002086963749	10.4092171930783	9.11905107900873	17.6199318695584	ENSMUST00000187104.1	Promoter2-3k	ENSMUST00000187104.1	2971	ENSMUSG00000099741.1	chr1:51317528:51318552:1025:-	Gm5253	predicted gene 5253 [Source:MGI Symbol;Acc:MGI:3779481]
chr1	51331687	51331998	peaks884	3.04793	-0.497948904989454	0.386316633588753	0.982050041904818	29	5	17	10	36	26	26.2273102866153	5.33481865918692	17.9069031892249	10.4092171930783	32.8285838844314	26.9481310946187	ENSMUST00000189867.1	Promoter1-2k	ENSMUST00000189867.1	1936	ENSMUSG00000101799.1	chr1:51218386:51333779:115394:-	9330175M20Rik	RIKEN cDNA 9330175M20 gene [Source:MGI Symbol;Acc:MGI:3045285]
chr1	51333669	51334375	peaks885	5.30007	-0.361789357573733	0.246150181232696	0.982050041904818	56	32	48	52	68	56	50.645840553464	34.1428394187963	50.5606678283996	54.1279294040072	62.0095473372594	58.0421285114864	ENSMUST00000189867.1	Promoter1k	ENSMUST00000189867.1	243	ENSMUSG00000101799.1	chr1:51218386:51333779:115394:-	9330175M20Rik	RIKEN cDNA 9330175M20 gene [Source:MGI Symbol;Acc:MGI:3045285]
chr1	51477812	51478858	peaks886	29.17525	-0.0156064657291301	0.947065726438715	0.998016693221922	162	90	134	106	158	129	146.511181601092	96.0267358653646	141.148531020949	110.33770224663	144.081007048338	133.704188892531	ENSMUST00000027279.11,ENSMUST00000186684.6,ENSMUST00000185534.1,ENSMUST00000188204.6,ENSMUST00000188051.6	Promoter1k	ENSMUST00000027279.11,ENSMUST00000186684.6,ENSMUST00000185534.1,ENSMUST00000188204.6	64	ENSMUSG00000026107.11	chr1:51469488:51478425:8938:-	Nabp1	nucleic acid binding protein 1 [Source:MGI Symbol;Acc:MGI:1923258]
chr1	51514171	51514978	peaks887	3.87991	-0.542232058892014	0.208614113571554	0.982050041904818	29	22	21	35	54	18	26.2273102866153	23.4732021004225	22.1202921749248	36.4322601757741	49.2428758266472	18.6563984501206	ENSMUST00000190169.1	Promoter1-2k	ENSMUST00000190169.1	2246	ENSMUSG00000099413.1	chr1:51507086:51596718:89633:-	Gm17767	predicted gene; 17767 [Source:MGI Symbol;Acc:MGI:5009931]
chr1	51562909	51563179	peaks888	2.83284	0.570228924133571	0.325822520382297	0.982050041904818	31	8	17	16	11	10	28.0360903063819	8.53570985469908	17.9069031892249	16.6547475089253	10.0309561869096	10.3646658056226	ENSMUST00000189410.1	Intron	ENSMUST00000189410.1	33674	ENSMUSG00000099413.1	chr1:51507086:51596718:89633:-	Gm17767	predicted gene; 17767 [Source:MGI Symbol;Acc:MGI:5009931]
chr1	51597120	51597435	peaks889	3.8458	0.0634677667220772	0.916295588163896	0.997189097928668	38	19	3	22	19	15	34.3668203755649	20.2723109049103	3.16004173927497	22.9002778247723	17.3261970501166	15.5469987084339	ENSMUST00000189410.1	Promoter1k	ENSMUST00000189410.1	560	ENSMUSG00000099413.1	chr1:51507086:51596718:89633:-	Gm17767	predicted gene; 17767 [Source:MGI Symbol;Acc:MGI:5009931]
chr1	51607486	51607867	peaks890	2.23967	0.435351697102275	0.330596801886959	0.982050041904818	33	26	21	25	16	18	29.8448703261484	27.741057027772	22.1202921749248	26.0230429826958	14.590481726414	18.6563984501206	NA	Intergenic	ENSMUST00000189410.1	10959	ENSMUSG00000099413.1	chr1:51507086:51596718:89633:-	Gm17767	predicted gene; 17767 [Source:MGI Symbol;Acc:MGI:5009931]
chr1	51673221	51673513	peaks891	2.8458	0.0663897411165199	0.916349537002234	0.997189097928668	30	10	13	7	9	33	27.1317002964986	10.6696373183738	13.6935142035249	7.28645203515481	8.20714597110786	34.2033971585545	NA	Intergenic	ENSMUST00000189576.1	24533	ENSMUSG00000101741.1	chr1:51696324:51697900:1577:-	Gm28055	predicted gene 28055 [Source:MGI Symbol;Acc:MGI:5578761]
chr1	51680603	51680995	peaks892	3.8651	0.372282397740807	0.509557181696984	0.982050041904818	12	41	17	9	19	28	10.8526801185994	43.7455130053328	17.9069031892249	9.36829547377047	17.3261970501166	29.0210642557432	NA	Intergenic	ENSMUST00000189576.1	17101	ENSMUSG00000101741.1	chr1:51696324:51697900:1577:-	Gm28055	predicted gene 28055 [Source:MGI Symbol;Acc:MGI:5578761]
chr1	51769744	51769977	peaks893	1.88969	-0.593442747748069	0.260914096894204	0.982050041904818	14	13	11	23	22	13	12.661460138366	13.870528513886	11.5868197106749	23.9411995440801	20.0619123738192	13.4740655473093	ENSMUST00000018561.13,ENSMUST00000114541.7,ENSMUST00000114537.8,ENSMUST00000046390.13	Intron	ENSMUST00000189576.1	71961	ENSMUSG00000101741.1	chr1:51696324:51697900:1577:-	Gm28055	predicted gene 28055 [Source:MGI Symbol;Acc:MGI:5578761]
chr1	51795566	51795807	peaks894	2.83284	0.297295871491649	0.595799153017039	0.982949907511859	26	18	10	19	18	7	23.5141402569654	19.2053471730729	10.5334724642499	19.7775126668488	16.4142919422157	7.2552660639358	ENSMUST00000018561.13,ENSMUST00000046390.13,ENSMUST00000114537.8,ENSMUST00000114541.7	Intron	ENSMUST00000186428.1	53431	ENSMUSG00000101724.1	chr1:51847840:51849118:1279:-	Gm29453	predicted gene 29453 [Source:MGI Symbol;Acc:MGI:5580159]
chr1	51802872	51803342	peaks895	2.20566	0.399756345113891	0.382063768834559	0.982050041904818	23	23	33	13	22	26	20.8009702273156	24.5401658322599	34.7604591320247	13.5319823510018	20.0619123738192	26.9481310946187	ENSMUST00000114537.8,ENSMUST00000018561.13,ENSMUST00000114541.7,ENSMUST00000046390.13	Intron	ENSMUST00000186428.1	46011	ENSMUSG00000101724.1	chr1:51847840:51849118:1279:-	Gm29453	predicted gene 29453 [Source:MGI Symbol;Acc:MGI:5580159]
chr1	51844107	51844494	peaks896	3.46678	0.0341727941918915	0.943096964786906	0.997784978968001	32	15	19	19	32	14	28.9404803162651	16.0044559775608	20.0135976820748	19.7775126668488	29.1809634528279	14.5105321278716	ENSMUST00000114541.7,ENSMUST00000018561.13,ENSMUST00000046390.13,ENSMUST00000114537.8	Intron	ENSMUST00000186428.1	4817	ENSMUSG00000101724.1	chr1:51847840:51849118:1279:-	Gm29453	predicted gene 29453 [Source:MGI Symbol;Acc:MGI:5580159]
chr1	51853531	51853834	peaks897	4.82944	-0.386877247992973	0.429532807518463	0.982050041904818	23	19	14	14	41	20	20.8009702273156	20.2723109049103	14.7468614499499	14.5729040703096	37.3881094239358	20.7293316112451	ENSMUST00000114541.7,ENSMUST00000018561.13,ENSMUST00000046390.13,ENSMUST00000114537.8	Intron	ENSMUST00000186428.1	4565	ENSMUSG00000101724.1	chr1:51847840:51849118:1279:-	Gm29453	predicted gene 29453 [Source:MGI Symbol;Acc:MGI:5580159]
chr1	51860196	51860606	peaks898	4.7515	-0.339222545151357	0.417918439272451	0.982050041904818	35	18	22	39	26	29	31.653650345915	19.2053471730729	23.1736394213498	40.5959470530054	23.7095328054227	30.0575308363055	ENSMUST00000114541.7,ENSMUST00000018561.13,ENSMUST00000046390.13,ENSMUST00000114537.8	Intron	ENSMUST00000186428.1	11283	ENSMUSG00000101724.1	chr1:51847840:51849118:1279:-	Gm29453	predicted gene 29453 [Source:MGI Symbol;Acc:MGI:5580159]
chr1	51866239	51866623	peaks899	4.6929	0.675631462494734	0.18052265487515	0.982050041904818	43	15	18	13	18	16	38.8887704249813	16.0044559775608	18.9602504356499	13.5319823510018	16.4142919422157	16.5834652889961	ENSMUST00000114541.7,ENSMUST00000018561.13,ENSMUST00000046390.13,ENSMUST00000114537.8	Intron	ENSMUST00000186817.1	13177	ENSMUSG00000100313.1	chr1:51877110:51879608:2499:-	Gm28323	predicted gene 28323 [Source:MGI Symbol;Acc:MGI:5579029]
chr1	51878966	51879966	peaks900	4.46243	-0.0544174809341576	0.871145905137157	0.996128783157368	85	44	34	59	52	56	76.8731508400793	46.9464042008449	35.8138063784497	61.414381439162	47.4190656108454	58.0421285114864	ENSMUST00000186817.1	Promoter1k	ENSMUST00000186817.1	142	ENSMUSG00000100313.1	chr1:51877110:51879608:2499:-	Gm28323	predicted gene 28323 [Source:MGI Symbol;Acc:MGI:5579029]
chr1	51887989	51888305	peaks901	6.94771	-0.119099571754998	0.804513552499852	0.993493708500494	33	17	22	42	17	18	29.8448703261484	18.1383834412355	23.1736394213498	43.7187122109289	15.5023868343148	18.6563984501206	ENSMUST00000114541.7,ENSMUST00000114537.8,ENSMUST00000018561.13,ENSMUST00000046390.13	Intron	ENSMUST00000186817.1	8539	ENSMUSG00000100313.1	chr1:51877110:51879608:2499:-	Gm28323	predicted gene 28323 [Source:MGI Symbol;Acc:MGI:5579029]
chr1	51896153	51896705	peaks902	6.23141	-0.183209265905734	0.558821198905835	0.982050041904818	54	44	47	52	47	66	48.8370605336974	46.9464042008449	49.5073205819746	54.1279294040072	42.859540071341	68.406794317109	ENSMUST00000114541.7,ENSMUST00000114537.8,ENSMUST00000018561.13,ENSMUST00000046390.13	Intron	ENSMUST00000114541.7	10887	ENSMUSG00000018417.14	chr1:51749765:51916071:166307:-	Myo1b	myosin IB [Source:MGI Symbol;Acc:MGI:107752]
chr1	51909385	51909673	peaks903	5.79616	0.28537336536211	0.560127956720089	0.982050041904818	51	19	13	22	27	18	46.1238905040476	20.2723109049103	13.6935142035249	22.9002778247723	24.6214379133236	18.6563984501206	ENSMUST00000114541.7	Promoter2-3k	ENSMUST00000114541.7	2213	ENSMUSG00000018417.14	chr1:51749765:51916071:166307:-	Myo1b	myosin IB [Source:MGI Symbol;Acc:MGI:107752]
chr1	51915096	51915726	peaks904	2.70757	0.19395842827228	0.626675718751489	0.983295721210097	58	30	32	35	22	46	52.4546205732306	32.0089119551215	33.7071118855997	36.4322601757741	20.0619123738192	47.6774627058638	ENSMUST00000018561.13,ENSMUST00000114537.8,ENSMUST00000046390.13	Promoter1k	ENSMUST00000018561.13	517	ENSMUSG00000018417.14	chr1:51749765:51916071:166307:-	Myo1b	myosin IB [Source:MGI Symbol;Acc:MGI:107752]
chr1	51934551	51934855	peaks905	3.20052	-0.324427418683365	0.577658734577689	0.982574930936158	12	12	11	13	23	9	10.8526801185994	12.8035647820486	11.5868197106749	13.5319823510018	20.9738174817201	9.32819922506031	NA	Intergenic	ENSMUST00000189886.1	3962	ENSMUSG00000100696.1	chr1:51938254:51938665:412:-	Gm8419	predicted gene 8419 [Source:MGI Symbol;Acc:MGI:3645596]
chr1	51966599	51967248	peaks906	3.98054	0.393700253705829	0.359620360236716	0.982050041904818	50	38	16	22	29	28	45.2195004941643	40.5446218098206	16.8535559427999	22.9002778247723	26.4452481291253	29.0210642557432	NA	Intergenic	ENSMUST00000168302.7	20224	ENSMUSG00000062939.11	chr1:51987148:52107189:120042:+	Stat4	signal transducer and activator of transcription 4 [Source:MGI Symbol;Acc:MGI:103062]
chr1	52008193	52008867	peaks907	4.71909	0.141519562601648	0.698845286029616	0.986473211828129	55	32	33	33	31	44	49.7414505435807	34.1428394187963	34.7604591320247	34.3504167371584	28.2690583449271	45.6045295447393	ENSMUST00000027277.6	Promoter1k	ENSMUST00000027277.6	287	ENSMUSG00000062939.11	chr1:51987148:52107189:120042:+	Stat4	signal transducer and activator of transcription 4 [Source:MGI Symbol;Acc:MGI:103062]
chr1	52024716	52025605	peaks908	8.18025	-0.18216412155095	0.578692304516156	0.982574930936158	70	37	36	50	52	59	63.30730069183	39.4776580779832	37.9205008712997	52.0460859653915	47.4190656108454	61.1515282531732	ENSMUST00000168302.7,ENSMUST00000027277.6	Intron	ENSMUST00000027277.6	16918	ENSMUSG00000062939.11	chr1:51987148:52107189:120042:+	Stat4	signal transducer and activator of transcription 4 [Source:MGI Symbol;Acc:MGI:103062]
chr1	52046463	52047181	peaks909	5.25284	0.166335714976817	0.643073744291511	0.983295721210097	57	26	56	34	52	39	51.5502305633473	27.741057027772	58.9874457997995	35.3913384564662	47.4190656108454	40.422196641928	ENSMUST00000168302.7,ENSMUST00000027277.6	Intron	ENSMUST00000185516.1	30439	ENSMUSG00000101628.1	chr1:52077261:52156087:78827:+	Gm28177	predicted gene 28177 [Source:MGI Symbol;Acc:MGI:5578883]
chr1	52086866	52087235	peaks910	5.441	-1.21307546521034	0.0219581383764201	0.982050041904818	8	13	13	39	23	18	7.23512007906629	13.870528513886	13.6935142035249	40.5959470530054	20.9738174817201	18.6563984501206	ENSMUST00000185516.1,ENSMUST00000027277.6,ENSMUST00000168302.7	Intron	ENSMUST00000105087.1	4015	ENSMUSG00000078291.1	chr1:52090635:52091066:432:-	Gm3940	predicted gene 3940 [Source:MGI Symbol;Acc:MGI:3782114]
chr1	52105648	52105923	peaks911	2.2047	0.272172675153706	0.633791053328919	0.983295721210097	37	7	14	14	18	15	33.4624303656816	7.46874612286169	14.7468614499499	14.5729040703096	16.4142919422157	15.5469987084339	ENSMUST00000027277.6,ENSMUST00000168302.7	Exon	ENSMUST00000210323.1	7965	ENSMUSG00000109599.1	chr1:52108121:52113751:5631:-	Gm31812	predicted gene; 31812 [Source:MGI Symbol;Acc:MGI:5590971]
chr1	52111844	52112104	peaks912	2.19302	-0.543269485116035	0.36891849046628	0.982050041904818	13	14	13	15	40	6	11.7570701284827	14.9374922457234	13.6935142035249	15.6138257896175	36.4762043160349	6.21879948337354	ENSMUST00000210323.1	Promoter1-2k	ENSMUST00000210323.1	1777	ENSMUSG00000109599.1	chr1:52108121:52113751:5631:-	Gm31812	predicted gene; 31812 [Source:MGI Symbol;Acc:MGI:5590971]
chr1	52113360	52114006	peaks913	10.07272	-0.333827432517769	0.280947231646502	0.982050041904818	82	34	57	62	75	80	74.1599808104294	36.2767668824711	60.0407930462245	64.5371465970855	68.3928830925655	82.9173264449806	ENSMUST00000210323.1	Promoter1k	ENSMUST00000210323.1	68	ENSMUSG00000109599.1	chr1:52108121:52113751:5631:-	Gm31812	predicted gene; 31812 [Source:MGI Symbol;Acc:MGI:5590971]
chr1	52119062	52120085	peaks914	12.96581	0.10094811962485	0.696767244382902	0.986133762311264	147	85	131	78	152	113	132.945331452843	90.6919172061777	137.988489281674	81.1918941060108	138.609576400933	117.120723603535	ENSMUST00000186574.6,ENSMUST00000070968.13,ENSMUST00000191435.6,ENSMUST00000186857.6,ENSMUST00000189347.6,ENSMUST00000186057.6	Promoter1k	ENSMUST00000189347.6	25	ENSMUSG00000026104.14	chr1:52119440:52161865:42426:+	Stat1	signal transducer and activator of transcription 1 [Source:MGI Symbol;Acc:MGI:103063]
chr1	52143119	52143430	peaks915	2.19315	-0.136663563695806	0.800978035737766	0.993493708500494	18	17	16	8	34	16	16.2790201778991	18.1383834412355	16.8535559427999	8.32737375446264	31.0047736686297	16.5834652889961	ENSMUST00000186857.6,ENSMUST00000189347.6,ENSMUST00000186057.6,ENSMUST00000185516.1,ENSMUST00000070968.13,ENSMUST00000191435.6,ENSMUST00000186574.6	Intron	ENSMUST00000185261.1	7945	ENSMUSG00000099569.1	chr1:52134443:52135330:888:-	Gm18301	predicted gene; 18301 [Source:MGI Symbol;Acc:MGI:5010486]
chr1	52158533	52158804	peaks916	2.56063	0.119069684213094	0.81978256931252	0.994545877011488	36	15	23	11	16	40	32.5580403557983	16.0044559775608	24.2269866677748	11.4501389123861	14.590481726414	41.4586632224903	ENSMUST00000186857.6,ENSMUST00000186057.6,ENSMUST00000070968.13	Intron	ENSMUST00000185261.1	23339	ENSMUSG00000099569.1	chr1:52134443:52135330:888:-	Gm18301	predicted gene; 18301 [Source:MGI Symbol;Acc:MGI:5010486]
chr1	52170900	52171617	peaks917	3.1097	-0.00291566418174123	0.993125703792048	0.999352333962793	62	29	55	51	57	39	56.0721806127637	30.9419482232842	57.9340985533745	53.0870076846994	51.9785911503498	40.422196641928	ENSMUST00000114513.8,ENSMUST00000114512.7	Intron	ENSMUST00000185261.1	35929	ENSMUSG00000099569.1	chr1:52134443:52135330:888:-	Gm18301	predicted gene; 18301 [Source:MGI Symbol;Acc:MGI:5010486]
chr1	52231993	52232612	peaks918	4.3842	-0.140843969166432	0.672435115859447	0.984547189388174	66	34	40	39	66	50	59.6897406522969	36.2767668824711	42.1338898569997	40.5959470530054	60.1857371214576	51.8233290281129	ENSMUST00000114513.8,ENSMUST00000114510.7,ENSMUST00000114512.7	Promoter1k	ENSMUST00000114512.7	7	ENSMUSG00000026103.14	chr1:52163448:52233232:69785:-	Gls	glutaminase [Source:MGI Symbol;Acc:MGI:95752]
chr1	52233220	52233881	peaks919	16.6295	-0.0439652471313143	0.851440375843867	0.995192201535594	100	85	103	97	103	100	90.4390009883286	90.6919172061777	108.494766381774	100.96940677286	93.92622611379	103.646658056226	ENSMUST00000114513.8,ENSMUST00000114510.7,ENSMUST00000114512.7	Promoter1k	ENSMUST00000114510.7	319	ENSMUSG00000026103.14	chr1:52163448:52233232:69785:-	Gls	glutaminase [Source:MGI Symbol;Acc:MGI:95752]
chr1	52288584	52289635	peaks920	2.59677	0.0600792329651669	0.877220782271003	0.996234419727927	72	25	53	63	31	47	65.1160807115966	26.6740932959346	55.8274040605246	65.5780683163933	28.2690583449271	48.7139292864261	ENSMUST00000185256.1	Promoter1k	ENSMUST00000185256.1	15	ENSMUSG00000099648.1	chr1:52287697:52289095:1399:-	Gm5975	predicted gene 5975 [Source:MGI Symbol;Acc:MGI:3646539]
chr1	52321263	52321553	peaks921	4.20344	-0.370677736001032	0.415409561179452	0.982050041904818	32	21	17	39	17	33	28.9404803162651	22.4062383685851	17.9069031892249	40.5959470530054	15.5023868343148	34.2033971585545	NA	Intergenic	ENSMUST00000185256.1	32313	ENSMUSG00000099648.1	chr1:52287697:52289095:1399:-	Gm5975	predicted gene 5975 [Source:MGI Symbol;Acc:MGI:3646539]
chr1	52330220	52330798	peaks922	5.60358	0.334572871136056	0.34890416354829	0.982050041904818	60	34	61	26	58	41	54.2634005929972	36.2767668824711	64.2541820319245	27.0639647020036	52.8904962582506	42.4951298030525	NA	Intergenic	ENSMUST00000185256.1	41414	ENSMUSG00000099648.1	chr1:52287697:52289095:1399:-	Gm5975	predicted gene 5975 [Source:MGI Symbol;Acc:MGI:3646539]
chr1	52361785	52362647	peaks923	6.24123	0.119448115323488	0.688387370823085	0.98571612266871	66	45	71	58	59	52	59.6897406522969	48.0133679326823	74.7876544961744	60.3734597198542	53.8024013661515	53.8962621892374	NA	Intergenic	ENSMUST00000185256.1	73121	ENSMUSG00000099648.1	chr1:52287697:52289095:1399:-	Gm5975	predicted gene 5975 [Source:MGI Symbol;Acc:MGI:3646539]
chr1	52363966	52364243	peaks924	3.27297	-0.663643546072572	0.181160234501082	0.982050041904818	11	14	18	18	30	22	9.94829010871614	14.9374922457234	18.9602504356499	18.7365909475409	27.3571532370262	22.8022647723697	NA	Intergenic	ENSMUST00000185256.1	75010	ENSMUSG00000099648.1	chr1:52287697:52289095:1399:-	Gm5975	predicted gene 5975 [Source:MGI Symbol;Acc:MGI:3646539]
chr1	52387159	52387436	peaks925	4.82504	-0.251147826368563	0.608186433833821	0.982949907511859	25	15	21	18	16	38	22.6097502470821	16.0044559775608	22.1202921749248	18.7365909475409	14.590481726414	39.3857300613658	NA	Intergenic	ENSMUST00000083258.1	57246	ENSMUSG00000065192.1	chr1:52444436:52444544:109:-	Gm23460	predicted gene; 23460 [Source:MGI Symbol;Acc:MGI:5453237]
chr1	52396824	52397060	peaks926	2.58391	-0.00734092989332327	0.989433284600874	0.999177759238441	21	11	23	8	34	15	18.992190207549	11.7366010502112	24.2269866677748	8.32737375446264	31.0047736686297	15.5469987084339	NA	Intergenic	ENSMUST00000083258.1	47602	ENSMUSG00000065192.1	chr1:52444436:52444544:109:-	Gm23460	predicted gene; 23460 [Source:MGI Symbol;Acc:MGI:5453237]
chr1	52397556	52398170	peaks927	3.47987	0.381675398590347	0.419951391010189	0.982050041904818	46	12	31	16	28	24	41.6019404546311	12.8035647820486	32.6537646391747	16.6547475089253	25.5333430212245	24.8751979334942	NA	Intergenic	ENSMUST00000083258.1	46681	ENSMUSG00000065192.1	chr1:52444436:52444544:109:-	Gm23460	predicted gene; 23460 [Source:MGI Symbol;Acc:MGI:5453237]
chr1	52419309	52419641	peaks928	2.03107	0.0498087891683769	0.934223361128952	0.997209441281609	30	11	7	22	12	11	27.1317002964986	11.7366010502112	7.37343072497494	22.9002778247723	10.9428612948105	11.4011323861848	NA	Intergenic	ENSMUST00000083258.1	25069	ENSMUSG00000065192.1	chr1:52444436:52444544:109:-	Gm23460	predicted gene; 23460 [Source:MGI Symbol;Acc:MGI:5453237]
chr1	52422145	52422433	peaks929	2.5529	0.773204650332243	0.145450945911875	0.982050041904818	30	18	14	12	11	13	27.1317002964986	19.2053471730729	14.7468614499499	12.491060631694	10.0309561869096	13.4740655473093	NA	Intergenic	ENSMUST00000083258.1	22255	ENSMUSG00000065192.1	chr1:52444436:52444544:109:-	Gm23460	predicted gene; 23460 [Source:MGI Symbol;Acc:MGI:5453237]
chr1	52431945	52432236	peaks930	4.23312	-0.456375295764641	0.341017609373191	0.982050041904818	24	15	15	14	35	26	21.7053602371989	16.0044559775608	15.8002086963749	14.5729040703096	31.9166787765306	26.9481310946187	NA	Intergenic	ENSMUST00000083258.1	12453	ENSMUSG00000065192.1	chr1:52444436:52444544:109:-	Gm23460	predicted gene; 23460 [Source:MGI Symbol;Acc:MGI:5453237]
chr1	52435109	52435361	peaks931	1.86445	-0.151891491778176	0.755899105318529	0.990559648983046	21	18	14	25	18	16	18.992190207549	19.2053471730729	14.7468614499499	26.0230429826958	16.4142919422157	16.5834652889961	NA	Intergenic	ENSMUST00000083258.1	9309	ENSMUSG00000065192.1	chr1:52444436:52444544:109:-	Gm23460	predicted gene; 23460 [Source:MGI Symbol;Acc:MGI:5453237]
chr1	52489670	52490526	peaks932	6.65241	0.110690600898385	0.712674582260805	0.987038835341309	74	51	66	48	84	48	66.9248607313632	54.4151503237066	69.5209182640494	49.9642425267759	76.6000290636734	49.7503958669883	ENSMUST00000170269.1	Promoter1k	ENSMUST00000170269.1	638	ENSMUSG00000002881.14	chr1:52457294:52500679:43386:-	Nab1	Ngfi-A binding protein 1 [Source:MGI Symbol;Acc:MGI:107564]
chr1	52501934	52502261	peaks933	3.42741	-0.241843253723093	0.537222367715935	0.982050041904818	37	22	26	35	28	37	33.4624303656816	23.4732021004225	27.3870284070498	36.4322601757741	25.5333430212245	38.3492634808035	ENSMUST00000186764.6,ENSMUST00000069792.13,ENSMUST00000180794.1	Promoter1-2k	ENSMUST00000069792.13	1419	ENSMUSG00000002881.14	chr1:52457294:52500679:43386:-	Nab1	Ngfi-A binding protein 1 [Source:MGI Symbol;Acc:MGI:107564]
chr1	52521172	52521661	peaks934	3.36098	-0.0399189209042252	0.924861081263417	0.997189097928668	46	20	20	24	36	28	41.6019404546311	21.3392746367477	21.0669449284998	24.9821212633879	32.8285838844314	29.0210642557432	ENSMUST00000191424.1	Promoter1k	ENSMUST00000191424.1	822	ENSMUSG00000101501.1	chr1:52522239:52522701:463:+	Rps27a-ps1	ribosomal protein S27A; pseudogene 1 [Source:MGI Symbol;Acc:MGI:3781839]
chr1	52555498	52555849	peaks935	2.69739	0.455654771645436	0.425042913554046	0.982050041904818	39	16	9	8	19	19	35.2712103854481	17.0714197093982	9.48012521782493	8.32737375446264	17.3261970501166	19.6928650306829	ENSMUST00000189527.1	Intron	ENSMUST00000188544.1	24617	ENSMUSG00000099878.1	chr1:52570014:52580291:10278:-	Gm28178	predicted gene 28178 [Source:MGI Symbol;Acc:MGI:5578884]
chr1	52578306	52578638	peaks936	3.1921	-0.172430319370628	0.693446183151518	0.985935370804368	23	24	17	24	27	22	20.8009702273156	25.6071295640972	17.9069031892249	24.9821212633879	24.6214379133236	22.8022647723697	ENSMUST00000188544.1	Promoter1-2k	ENSMUST00000188544.1	1819	ENSMUSG00000099878.1	chr1:52570014:52580291:10278:-	Gm28178	predicted gene 28178 [Source:MGI Symbol;Acc:MGI:5578884]
chr1	52597132	52597559	peaks937	4.15271	-0.411014890586856	0.329520593298533	0.982050041904818	40	21	19	28	29	48	36.1756003953314	22.4062383685851	20.0135976820748	29.1458081406193	26.4452481291253	49.7503958669883	NA	Intergenic	ENSMUST00000179821.2	12828	ENSMUSG00000100007.1	chr1:52584518:52585159:642:+	Gm5527	predicted gene 5527 [Source:MGI Symbol;Acc:MGI:3646585]
chr1	52598523	52598846	peaks938	2.32813	0.0393051446148353	0.93443910618616	0.997209441281609	27	22	14	19	16	26	24.4185302668487	23.4732021004225	14.7468614499499	19.7775126668488	14.590481726414	26.9481310946187	NA	Intergenic	ENSMUST00000179821.2	14167	ENSMUSG00000100007.1	chr1:52584518:52585159:642:+	Gm5527	predicted gene 5527 [Source:MGI Symbol;Acc:MGI:3646585]
chr1	52612181	52612495	peaks939	2.83284	0.137346140839365	0.807164140388762	0.993679169005812	23	10	17	7	23	16	20.8009702273156	10.6696373183738	17.9069031892249	7.28645203515481	20.9738174817201	16.5834652889961	NA	Intergenic	ENSMUST00000165859.7	18365	ENSMUSG00000043015.15	chr1:52630703:52651919:21217:+	Nemp2	nuclear envelope integral membrane protein 2 [Source:MGI Symbol;Acc:MGI:2444113]
chr1	52630607	52631232	peaks940	5.30506	0.0810186197297508	0.83638025455966	0.994602627993208	53	44	37	18	50	60	47.9326705238142	46.9464042008449	38.9738481177247	18.7365909475409	45.5952553950437	62.1879948337354	ENSMUST00000165859.7	Promoter1k	ENSMUST00000165859.7	217	ENSMUSG00000043015.15	chr1:52630703:52651919:21217:+	Nemp2	nuclear envelope integral membrane protein 2 [Source:MGI Symbol;Acc:MGI:2444113]
chr1	52658130	52658502	peaks941	5.93058	-0.298943544860809	0.420225288732835	0.982050041904818	40	20	46	41	43	47	36.1756003953314	21.3392746367477	48.4539733355496	42.677790491621	39.2119196397376	48.7139292864261	ENSMUST00000191873.1	Promoter2-3k	ENSMUST00000191873.1	2424	ENSMUSG00000103630.1	chr1:52653808:52655892:2085:-	Gm37242	predicted gene; 37242 [Source:MGI Symbol;Acc:MGI:5610470]
chr1	52668862	52669384	peaks942	6.04345	0.0998971423864426	0.782105964663502	0.992148161114497	50	39	38	26	39	54	45.2195004941643	41.611585541658	40.0271953641497	27.0639647020036	35.5642992081341	55.9691953503619	ENSMUST00000156876.7,ENSMUST00000087701.3	Intron	ENSMUST00000191873.1	13231	ENSMUSG00000103630.1	chr1:52653808:52655892:2085:-	Gm37242	predicted gene; 37242 [Source:MGI Symbol;Acc:MGI:5610470]
chr1	52673581	52674004	peaks943	3.33014	-0.0821410121026269	0.830906952025667	0.994545877011488	37	32	33	31	27	50	33.4624303656816	34.1428394187963	34.7604591320247	32.2685732985427	24.6214379133236	51.8233290281129	ENSMUST00000156876.7,ENSMUST00000087701.3	Intron	ENSMUST00000191873.1	17901	ENSMUSG00000103630.1	chr1:52653808:52655892:2085:-	Gm37242	predicted gene; 37242 [Source:MGI Symbol;Acc:MGI:5610470]
chr1	52685864	52686199	peaks944	3.6709	0.342521565348999	0.574176259547419	0.982574930936158	21	14	26	5	10	33	18.992190207549	14.9374922457234	27.3870284070498	5.20460859653915	9.11905107900873	34.2033971585545	ENSMUST00000087701.3,ENSMUST00000156876.7	Intron	ENSMUST00000190228.1	18730	ENSMUSG00000100302.1	chr1:52702272:52704762:2491:-	Gm29670	predicted gene 29670 [Source:MGI Symbol;Acc:MGI:5580376]
chr1	52692901	52693450	peaks945	4.48647	0.315009868887504	0.394769179759969	0.982050041904818	36	35	47	24	41	32	32.5580403557983	37.3437306143085	49.5073205819746	24.9821212633879	37.3881094239358	33.1669305779922	ENSMUST00000087701.3,ENSMUST00000156876.7	Intron	ENSMUST00000190228.1	11586	ENSMUSG00000100302.1	chr1:52702272:52704762:2491:-	Gm29670	predicted gene 29670 [Source:MGI Symbol;Acc:MGI:5580376]
chr1	52694344	52694892	peaks946	4.94651	0.264537725690212	0.487313074507568	0.982050041904818	49	39	25	27	30	37	44.315110484281	41.611585541658	26.3336811606248	28.1048864213114	27.3571532370262	38.3492634808035	ENSMUST00000087701.3,ENSMUST00000156876.7	Intron	ENSMUST00000190228.1	10144	ENSMUSG00000100302.1	chr1:52702272:52704762:2491:-	Gm29670	predicted gene 29670 [Source:MGI Symbol;Acc:MGI:5580376]
chr1	52703168	52703608	peaks947	2.2905	0.370569105771146	0.432534569593524	0.982050041904818	32	17	21	14	18	22	28.9404803162651	18.1383834412355	22.1202921749248	14.5729040703096	16.4142919422157	22.8022647723697	ENSMUST00000190228.1	Promoter1-2k	ENSMUST00000190228.1	1374	ENSMUSG00000100302.1	chr1:52702272:52704762:2491:-	Gm29670	predicted gene 29670 [Source:MGI Symbol;Acc:MGI:5580376]
chr1	52714002	52714441	peaks948	5.90543	-0.0893092946587763	0.82002027224528	0.994545877011488	34	31	27	29	26	43	30.7492603360317	33.0758756869589	28.4403756534748	30.1867298599271	23.7095328054227	44.5680629641771	ENSMUST00000087701.3,ENSMUST00000156876.7	Intron	ENSMUST00000190228.1	9460	ENSMUSG00000100302.1	chr1:52702272:52704762:2491:-	Gm29670	predicted gene 29670 [Source:MGI Symbol;Acc:MGI:5580376]
chr1	52726387	52726890	peaks949	6.65077	0.289737359156592	0.501121835434274	0.982050041904818	84	34	23	28	60	27	75.968760830196	36.2767668824711	24.2269866677748	29.1458081406193	54.7143064740524	27.9845976751809	ENSMUST00000156876.7,ENSMUST00000087701.3	Promoter1k	ENSMUST00000156876.7,ENSMUST00000087701.3	823	ENSMUSG00000041439.15	chr1:52656286:52727462:71177:-	Mfsd6	major facilitator superfamily domain containing 6 [Source:MGI Symbol;Acc:MGI:1922925]
chr1	52749818	52750274	peaks950	2.62949	0.0965000956658293	0.774484376616658	0.991705016308351	54	48	32	45	44	37	48.8370605336974	51.2142591281945	33.7071118855997	46.8414773688524	40.1238247476384	38.3492634808035	NA	Intergenic	ENSMUST00000188413.1	6673	ENSMUSG00000100230.1	chr1:52756719:52757129:411:+	Gm28650	predicted gene 28650 [Source:MGI Symbol;Acc:MGI:5579356]
chr1	52758619	52758987	peaks951	2.34922	0.682550352801885	0.183766180140395	0.982050041904818	19	28	23	7	21	17	17.1834101877824	29.8749844914468	24.2269866677748	7.28645203515481	19.1500072659183	17.6199318695584	ENSMUST00000188413.1	Promoter1-2k	ENSMUST00000188413.1	2084	ENSMUSG00000100230.1	chr1:52756719:52757129:411:+	Gm28650	predicted gene 28650 [Source:MGI Symbol;Acc:MGI:5579356]
chr1	52782692	52783095	peaks952	2.58391	0.212813196315884	0.592587483549003	0.982949907511859	25	37	34	24	34	27	22.6097502470821	39.4776580779832	35.8138063784497	24.9821212633879	31.0047736686297	27.9845976751809	NA	Intergenic	ENSMUST00000188413.1	26175	ENSMUSG00000100230.1	chr1:52756719:52757129:411:+	Gm28650	predicted gene 28650 [Source:MGI Symbol;Acc:MGI:5579356]
chr1	52799598	52800498	peaks953	5.15411	-0.107271731819212	0.769371511023591	0.991705016308351	98	37	33	49	56	72	88.630220968562	39.4776580779832	34.7604591320247	51.0051642460837	51.0666860424489	74.6255938004825	ENSMUST00000027271.8	Intron	ENSMUST00000027271.8	17640	ENSMUSG00000026102.9	chr1:52785427:52817688:32262:-	Inpp1	inositol polyphosphate-1-phosphatase [Source:MGI Symbol;Acc:MGI:104848]
chr1	52816920	52817955	peaks954	33.39106	-0.13165727782185	0.57936338599298	0.982574930936158	239	115	156	149	186	220	216.149212362105	122.700829161299	164.322170442299	155.097336176867	169.614350069562	228.022647723697	ENSMUST00000027271.8	Promoter1k	ENSMUST00000027271.8	250	ENSMUSG00000026102.9	chr1:52785427:52817688:32262:-	Inpp1	inositol polyphosphate-1-phosphatase [Source:MGI Symbol;Acc:MGI:104848]
chr1	52837673	52837977	peaks955	6.50872	-0.0957336612800135	0.853205939336146	0.995192201535594	34	10	17	12	30	23	30.7492603360317	10.6696373183738	17.9069031892249	12.491060631694	27.3571532370262	23.8387313529319	NA	Intergenic	ENSMUST00000159352.7	7188	ENSMUSG00000041426.12	chr1:52845013:52920986:75974:+	Hibch	3-hydroxyisobutyryl-Coenzyme A hydrolase [Source:MGI Symbol;Acc:MGI:1923792]
chr1	52844668	52845623	peaks956	40.99047	0.274696498706104	0.163672492843797	0.982050041904818	252	175	236	156	195	201	227.906282490588	186.718653071542	248.589950156298	162.383788212022	177.82149604067	208.329782693014	ENSMUST00000159352.7,ENSMUST00000044478.6	Promoter1k	ENSMUST00000044478.6	100	ENSMUSG00000041426.12	chr1:52845013:52920986:75974:+	Hibch	3-hydroxyisobutyryl-Coenzyme A hydrolase [Source:MGI Symbol;Acc:MGI:1923792]
chr1	52851759	52852232	peaks957	1.81026	0.465370698213816	0.266605375032491	0.982050041904818	50	40	24	23	44	17	45.2195004941643	42.6785492734954	25.2803339141998	23.9411995440801	40.1238247476384	17.6199318695584	ENSMUST00000044478.6,ENSMUST00000159352.7	Intron	ENSMUST00000044478.6	6950	ENSMUSG00000041426.12	chr1:52845013:52920986:75974:+	Hibch	3-hydroxyisobutyryl-Coenzyme A hydrolase [Source:MGI Symbol;Acc:MGI:1923792]
chr1	52860298	52860694	peaks958	4.97842	0.75128430798888	0.183074537606063	0.982050041904818	42	9	18	16	13	11	37.984380415098	9.60267358653646	18.9602504356499	16.6547475089253	11.8547664027114	11.4011323861848	ENSMUST00000159352.7,ENSMUST00000044478.6	Intron	ENSMUST00000162523.1	13502	ENSMUSG00000089802.1	chr1:52873137:52873998:862:-	Gm16107	predicted gene 16107 [Source:MGI Symbol;Acc:MGI:3801820]
chr1	52871666	52871898	peaks959	1.99073	-0.389958176883784	0.446397985871226	0.982050041904818	11	14	21	21	26	15	9.94829010871614	14.9374922457234	22.1202921749248	21.8593561054644	23.7095328054227	15.5469987084339	ENSMUST00000162523.1	Promoter2-3k	ENSMUST00000162523.1	2216	ENSMUSG00000089802.1	chr1:52873137:52873998:862:-	Gm16107	predicted gene 16107 [Source:MGI Symbol;Acc:MGI:3801820]
chr1	52871909	52872208	peaks960	4.18241	0.100003393047173	0.827674796616923	0.994545877011488	25	23	22	13	23	30	22.6097502470821	24.5401658322599	23.1736394213498	13.5319823510018	20.9738174817201	31.0939974168677	ENSMUST00000162523.1	Promoter1-2k	ENSMUST00000162523.1	1939	ENSMUSG00000089802.1	chr1:52873137:52873998:862:-	Gm16107	predicted gene 16107 [Source:MGI Symbol;Acc:MGI:3801820]
chr1	52881924	52882214	peaks961	2.5499	1.2845573395076	0.0259477643973862	0.982050041904818	31	21	12	10	7	9	28.0360903063819	22.4062383685851	12.6401669570999	10.4092171930783	6.38333575530611	9.32819922506031	ENSMUST00000159352.7,ENSMUST00000044478.6	Intron	ENSMUST00000162523.1	8071	ENSMUSG00000089802.1	chr1:52873137:52873998:862:-	Gm16107	predicted gene 16107 [Source:MGI Symbol;Acc:MGI:3801820]
[truncated: 66,714 more rows]
