# Supplementary material for: HDAC inhibition delays photoreceptor loss in Pde6b mutant mice of retinitis pigmentosa: insights from scRNA-seq and CUT&Tag
Source: PeerJ. 2023 Jul 12;11:e15659. doi: 10.7717/peerj.15659 (PMC10349563; doi:10.7717/peerj.15659)
Supplement: Supplemental Information 1 [file peerj-11-15659-s001.zip › raw data/Figure 3I.xlsx]

## Sheet: C3H
		total area	total cells	TUNELpos. cells	TUNEL% positive	avg %
C3HP9	1	36427.1	1821.36	1	0.0549042	0.0183014			P9	0.0183014	0	0	0.0532264	0.113905	0.059956
	2	42438.8	2121.94	0	0	0			P11	0.04453	0.037927	0.055322	0.112586	0	0
	3	34777.6	1738.88	0	0	0			P13	0.0275068	0.0190762	0	0.0540987	0.0316428	0
	4								P15	0.0466436	0.0476854	0.0874442	0	0	0.0208221
C3HP9	1	45982.1	2299.11	0	0				P17	0.0110033	0.0246958	0.0189302	0	0.0124034	0
	2	55917.5	2795.88	0	0
	3	54307.9	2715.4	0	0
	4
C3HP9	1	29401.4	1470.07	0	0
	2	38630.4	1931.52	0	0
	3	45399.2	2269.96	0	0
	4
C3HP9	1	38613.5	1930.68	1	0.0517953	0.0532264
	2	36702.5	1835.12	1	0.0544923	0.112586
	3	37459.2	1872.96	1	0.0533915	0.05868
	4
C3HP9	1	44456.3	2222.81	3	0.134964
	2	41749	2087.45	2	0.0958106
	3	56083.5	2804.17	3	0.106983
	4
C3HP9	1	42524.7	2126.24	1	0.0470315
	2	54195	2709.75	2	0.0738076
	3	36231.3	1811.57	1	0.0552008
	4
		total area	total cells	TUNELpos. cells	TUNEL% positive	avg %
C3HP11	1	39613.5	1980.68	1	0.0504878	0.0448909
	2	59702.5	2985.12	1	0.0334995	0.0397425
	3	39459.2	1972.96	1	0.0506853	0.0524777
	4
C3HP11	1	44456.3	2222.81	0	0
	2	41749	2087.45	1	0.0479053
	3	56083.5	2804.17	2	0.0713222
	4
C3HP11	1	42524.7	2126.24	1	0.0470315
	2	54195	2709.75	0	0
	3	36231.3	1811.57	2	0.110402
	4
C3HP11	1	47047.5	2352.38	3	0.127531	0.11541
	2	49987.4	2499.37	3	0.12003	0
	3	40540.1	2027.01	2	0.0986677	0
	4
C3HP11	1	48208.7	2410.43	0	0
	2	41200.1	2060.01	0	0
	3	34947.6	1747.38	0	0
	4
C3HP11	1	49126.2	2456.31	0	0
	2	57469.4	2873.47	0	0
	3	36488.2	1824.41	0	0
	4
		total area	total cells	TUNELpos. cells	TUNEL% positive	avg %
C3HP13	1	47047.5	2352.38	1	0.0425102	0.0275068
	2	49987.4	2499.37	1	0.0400101	0.0190762
	3	27540.1	1377.01	0	0	0
	4
C3HP13	1	48208.7	2410.43	0	0
	2	41200.1	2060.01	0	0
	3	34947.6	1747.38	1	0.0572286
	4
C3HP13	1	49126.2	2456.31	0	0
	2	57469.4	2873.47	0	0
	3	36488.2	1824.41	0	0
	4
C3HP13	1	71762	3588.1	2	0.0557398	0.0540987
	2	68881	3444.05	2	0.0580712	0.0316428
	3	82499.4	4124.97	2	0.0484852	0
	4			0
C3HP13	1	42137	2106.85	2	0.0949284
	2	14994.3	749.715	0	0
	3	47727.7	2386.38	0	0
	4			0
C3HP13	1	63272.8	3163.64	0	0
	2	7356.3	367.815	0	0
	3	48715.5	2435.78	0	0
	4	24704.8	1235.24	0
		total area	total cells	TUNELpos. cells	TUNEL% positive	avg %
C3HP15	1	45305.1	2265.26	1	0.0441451	0.0466436
	2	34660.4	1733.02	1	0.0577027	0.0476854
	3	52516.6	2625.83	1	0.0380832	0.0874442
	4
C3HP15	1	53748.9	2687.45	2	0.0744201
	2	43136.4	2156.82	0	0
	3	29139.1	1456.96	1	0.0686362
	4
C3HP15	1	43411.1	2170.55	1	0.0460712
	2	36125.8	1806.29	2	0.110724
	3	37901.3	1895.06	2	0.105537
	4
C3HP15	1	60587.9	3029.39	0	0	0
	2	63157.5	3157.88	1	0	0
	3	60221.8	3011.09	0	0	0.0208221
	4
C3HP15	1	52828.9	2641.44	0	0
	2	55204	2760.2	0	0
	3	38239.4	1911.97	0	0
	4
C3HP15	1	32017.3	1600.86	1	0.0624663
	2	41677.1	2083.85	0	0
	3	35217.2	1760.86	0	0
	4
		total area	total cells	TUNELpos. cells	TUNEL% positive	avg %
C3HP17	1	60587.9	3029.39	1	0.0330099	0.0110033
	2	63157.5	3157.88	0	0	0.0246958
	3	60221.8	3011.09	0	0	0.0189302
	4															P13	0.0275068	0.0190762	0	0.0540987	0.0316428
C3HP17	1	52828.9	2641.44	1	0.0378581											P15	0.0466436	0.0476854	0.0874442	0	0
	2	55204	2760.2	1	0.0362293											P17	0.0110033	0.0246958	0.0189302	0	0.0124034
	3	38239.4	1911.97	0	0
	4
C3HP17	1	32017.3	1600.86	0	0
	2	41677.1	2083.85	0	0
	3	35217.2	1760.86	1	0.0567905
	4
C3HP17	1	45305.1	2265.26	0	0	0
	2	34660.4	1733.02	0	0	0.0124034
	3	52516.6	2625.83	0	0	0
	4
C3HP17	1	53748.9	2687.45	1	0.0372101
	2	43136.4	2156.82	0	0
	3	29139.1	1456.96	0	0
	4
C3HP17	1	43411.1	2170.55	0	0
	2	36125.8	1806.29	0	0
	3	37901.3	1895.06	0	0
	4
		total area	total cells	TUNELpos. cells	TUNEL% positive	avg %

## Sheet: rd1
		total area	total cells	TUNELpos. cells	TUNEL% positive	avg %			rd1
rd1P9	1	34090.1	1704.5	1	0.0586681	0.019556		P9	0.019556	0	0.0212825	0.147844	0.0220832	0.06429
	2	58273.9	2913.69	0	0	0		P11	1.02155	1.4536	1.34305	1.00641	1.3314	0.901506
	3	39317.2	1965.86	0	0	0.0212825		P13	3.98826	5.53613	6.36075	4.66662	5.58188	5.6198
	4							P15	3.38754	3.64356	4.67141	3.22144	2.61587	4.92914
rd1P9	1	48045.1	2402.25	0	0			P17	4.50139	2.85767	3.78759	1.67942	2.39517	3.01751
	2	41824.7	2091.24	0	0
	3	42317.7	2115.88	0	0
	4
rd1P9	1	38547.5	1927.37	0	0
	2	31324.6	1566.23	1	0.0638476
	3	29770.6	1488.53	0	0
	4
rd1P9	1	30033	1501.65	2	0.133187	0.147844
	2	46952.9	2347.64	2	0.0851918	0.0220832
	3	35531.3	1776.57	4	0.225153	0.06429
	4
rd1P9	1	30188.8	1509.44	1	0.0662497
	2	45281.1	2264.06	0	0
	3	34799.8	1739.99	0	0
	4
rd1P9	1	49298.8	2464.94	2	0.0811379
	2	30422.4	1521.12	1	0.0657411
	3	43486.8	2174.34	1	0.045991
	4
		total area	total cells	TUNELpos. cells	TUNEL% positive	avg %
rd1P11	1	20033	1001.65	13	1.29786	1.02155
	2	16952.9	847.644	9	1.06177	1.4536
	3	25531.3	1276.57	9	0.705016	1.34305
	4
rd1P11	1	10188.8	509.441	10	1.96294
	2	25281.1	1264.06	14	1.10755
	3	24799.8	1239.99	16	1.29033
	4
rd1P11	1	29298.8	1464.94	12	0.819146
	2	10422.4	521.118	9	1.72706
	3	13486.8	674.339	10	1.48293
	4
rd1P11	1	28977	1448.85	10	0.690203	1.00641
	2	23121.7	1156.08	10	0.86499	1.3314
	3	12294.7	614.733	9	1.46405	0.901506
	4
rd1P11	1	20560.4	1028.02	11	1.07002
	2	13886.6	694.33	10	1.44024
	3	13477.7	673.883	10	1.48394
	4
rd1P11	1	27135.1	1356.76	10	0.737052
	2	19605.2	980.261	10	1.02014
	3	21112	1055.6	10	0.947329
	4
		total area	total cells	TUNELpos. cells	TUNEL% positive	avg %
rd1P13	1	20759.1	1037.95	40	3.85373	3.98826
	2	42799	2139.95	98	4.57955	5.53613
	3	49837.3	2491.87	88	3.53149	6.36075
	4
rd1P13	1	40437	2021.85	98	4.84705
	2	42018.7	2100.93	107	5.09297
	3	36890.5	1844.53	123	6.66838
	4
rd1P13	1	27135.1	1356.76	67	4.93825
	2	19605.2	980.261	56	5.71276
	3	21112	1055.6	89	8.43123
	4
rd1P13	1	30645.2	1532.26	90	5.87368	4.66662
	2	43658	2182.9	109	4.99336	5.58188
	3	24406.8	1220.34	56	4.58889	5.6198
	4	41114.2	2055.71	66	3.21057
rd1P13	1	43650.2	2182.51	98	4.49024
	2	38127.8	1906.39	68	3.56695
	3	24662.8	1233.14	99	8.02829
	4	43255	2162.75	135	6.24205
rd1P13	1	59303.4	2965.17	156	5.26108
	2	32257.1	1612.86	87	5.39416
	3	32781.7	1639.08	89	5.42986
	4	62245	3112.25	199	6.39409
		total area	total cells	TUNELpos. cells	TUNEL% positive	avg %
rd1P15	1	12059.2	602.962	22	3.64865	3.38754
	2	16990.8	849.541	26	3.06048	3.64356
	3	12740.7	637.035	22	3.4535	4.67141
	4
rd1P15	1	6412.81	320.64	12	3.74251
	2	10560.2	528.009	16	3.03025
	3	8177.18	408.859	17	4.15791
	4
rd1P15	1	7602.59	380.129	13	3.41989
	2	6393.55	319.678	18	5.63067
	3	8058.58	402.929	20	4.96366
	4
rd1P15	1	7088.83	354.442	12	3.38561	3.22144
	2	11476.2	573.808	21	3.65976	2.61587
	3	9163.99	458.199	12	2.61895	4.92914
	4
rd1P15	1	12751.8	637.59	13	2.03893
	2	17349.5	867.477	21	2.42081
	3	11806.9	590.344	20	3.38786
	4
rd1P15	1	6905.24	345.262	19	5.50307
	2	7639.36	381.968	18	4.71244
	3	9186.53	459.326	21	4.57191
	4
		total area	total cells	TUNELpos. cells	TUNEL% positive	avg %
rd1P17	1	17088.8	854.442	33	3.86217	4.50139
	2	5476.16	273.808	18	6.57395	2.85767
	3	22164	1108.2	34	3.06804	3.78759
	4
rd1P17	1	12751.8	637.59	21	3.29365
	2	17349.5	867.477	12	1.38332
	3	11806.9	590.344	23	3.89603
	4
rd1P17	1	6905.24	345.262	12	3.47562
	2	7639.36	381.968	11	2.87982
	3	9186.53	459.326	23	5.00733
	4
rd1P17	1	22059.2	1102.96	21	1.90396	1.67942
	2	26990.8	1349.54	15	1.11149	2.39517
	3	22740.7	1137.03	23	2.02281	3.01751
	4
rd1P17	1	36412.8	1820.64	23	1.26329
	2	24560.2	1228.01	43	3.5016
	3	18177.2	908.859	22	2.42062
	4
rd1P17	1	17602.6	880.129	21	2.38601
	2	13393.6	669.678	24	3.58381
	3	22058.6	1102.93	34	3.0827
	4
		total area	total cells	TUNELpos. cells	TUNEL% positive	avg %
