# Supplementary material for: HDAC inhibition delays photoreceptor loss in Pde6b mutant mice of retinitis pigmentosa: insights from scRNA-seq and CUT&Tag
Source: PeerJ. 2023 Jul 12;11:e15659. doi: 10.7717/peerj.15659 (PMC10349563; doi:10.7717/peerj.15659)
Supplement: Supplemental Information 1 [file peerj-11-15659-s001.zip › raw data/Figure 3J.xlsx]

## Sheet: C3H
		row	avg row			WT
C3HP9	1	10	11.3333		P9	11.3333	11.3333	11.6667
	2	11	11.3333		P11	11.3333	11	11.6667
	3	13	11.6667		P13	11.3333	11.3333	11.6667
	4				P15	11.6667	11.3333	11.3333
C3HP9	1	11			P17	11.3333	11.6667	11.3333
	2	11
	3	12
	4
C3HP9	1	12
	2	11
	3	12
	4
C3HP9	1	#REF!	#REF!
	2	#REF!	#REF!
	3	#REF!	#REF!
	4
C3HP9	1	#REF!
	2	#REF!
	3	#REF!
	4
C3HP9	1	#REF!
	2	#REF!
	3	#REF!
	4
		row	avg row
C3HP11	1	11	11.3333
	2	11	11
	3	12	11.6667
	4
C3HP11	1	10
	2	11
	3	12
	4
C3HP11	1	12
	2	12
	3	11
	4
C3HP11	1	#REF!	#REF!
	2	#REF!	#REF!
	3	#REF!	#REF!
	4
C3HP11	1	#REF!
	2	#REF!
	3	#REF!
	4
C3HP11	1	#REF!
	2	#REF!
	3	#REF!
	4
		row	avg row
C3HP13	1	12	11.3333
	2	11	11.3333
	3	11	11.6667
	4
C3HP13	1	11
	2	12
	3	11
	4
C3HP13	1	12
	2	12
	3	11
	4
C3HP13	1	#REF!	#REF!
	2	#REF!	#REF!
	3	#REF!	#REF!
	4
C3HP13	1	#REF!
	2	#REF!
	3	#REF!
	4
C3HP13	1	#REF!
	2	#REF!
	3	#REF!
	4
		row	avg row
C3HP15	1	11	11.6667
	2	13	11.3333
	3	11	11.3333
	4
C3HP15	1	11
	2	12
	3	11
	4
C3HP15	1	12
	2	11
	3	11
	4
C3HP15	1	#REF!	#REF!
	2	#REF!	#REF!
	3	#REF!	#REF!
	4
C3HP15	1	#REF!
	2	#REF!
	3	#REF!
	4
C3HP15	1	#REF!
	2	#REF!
	3	#REF!
	4
		row	avg row
C3HP17	1	12	11.3333
	2	11	11.6667
	3	11	11.3333
	4
C3HP17	1	12
	2	11
	3	12
	4
C3HP17	1	11
	2	11
	3	12
	4
C3HP17	1	#REF!	#REF!
	2	#REF!	#REF!
	3	#REF!	#REF!
	4
C3HP17	1	#REF!
	2	#REF!
	3	#REF!
	4
C3HP17	1	#REF!
	2	#REF!
	3	#REF!
	4
		row	avg row

## Sheet: rd1
		row	avg row				rd1
rd1P9	1	11	11.3333			P9	11.3333	10	12
	2	12	10			P11	9.66667	9.33333	9
	3	11	12			P13	8.66667	9	8.66667
	4					P15	4	4.66667	2.66667
rd1P9	1	10				P17	2	2.33333	1.33333
	2	11
	3	9
	4
rd1P9	1	12
	2	11
	3	13
	4
rd1P9	1	#REF!	#REF!
	2	#REF!	#REF!
	3	#REF!	#REF!
	4
rd1P9	1	#REF!
	2	#REF!
	3	#REF!
	4
rd1P9	1	#REF!
	2	#REF!
	3	#REF!
	4
		row	avg row
rd1P11	1	10	9.66667
	2	10	9.33333
	3	9	9
	4
rd1P11	1	9
	2	10
	3	9
	4
rd1P11	1	9
	2	10
	3	8
	4
rd1P11	1	#REF!	#REF!
	2	#REF!	#REF!
	3	#REF!	#REF!
	4
rd1P11	1	#REF!
	2	#REF!
	3	#REF!
	4
rd1P11	1	#REF!
	2	#REF!
	3	#REF!
	4
		row	avg row
rd1P13	1	8	8.66667
	2	9	9
	3	9	8.66667
	4
rd1P13	1	9
	2	8
	3	10
	4
rd1P13	1	8
	2	9
	3	9
	4
rd1P13	1	#REF!	#REF!
	2	#REF!	#REF!
	3	#REF!	#REF!
	4	#REF!
rd1P13	1	#REF!
	2	#REF!
	3	#REF!
	4	#REF!
rd1P13	1	#REF!
	2	#REF!
	3	#REF!
	4	#REF!
		row	avg row
rd1P15	1	5	4
	2	4	4.66667
	3	3	2.66667
	4
rd1P15	1	4
	2	5
	3	5
	4
rd1P15	1	3
	2	3
	3	2
	4
rd1P15	1	16	14.3333
	2	14	14.3333
	3	13	13.3333
	4
rd1P15	1	17
	2	13
	3	13
	4
rd1P15	1	15
	2	13
	3	12
	4
		row	avg row
rd1P17	1	2	2
	2	2	2.33333
	3	2	1.33333
	4
rd1P17	1	2
	2	2
	3	3
	4
rd1P17	1	1
	2	2
	3	1
	4
rd1P17	1	#REF!	#REF!
	2	#REF!	#REF!
	3	#REF!	#REF!
	4
rd1P17	1	#REF!
	2	#REF!
	3	#REF!
	4
rd1P17	1	#REF!
	2	#REF!
	3	#REF!
	4
		row	avg row
