# Supplementary material for: HDAC inhibition delays photoreceptor loss in Pde6b mutant mice of retinitis pigmentosa: insights from scRNA-seq and CUT&Tag
Source: PeerJ. 2023 Jul 12;11:e15659. doi: 10.7717/peerj.15659 (PMC10349563; doi:10.7717/peerj.15659)
Supplement: Supplemental Information 1 [file peerj-11-15659-s001.zip › raw data/Figure 3K.xlsx]

## Sheet: C3H
		total area	total cells	HDACpos. cells	HDAC% positive	avg %			WT
C3HP9	1	36427.1	1821.36	0	0	0		P9	0	0.0144984	0	0.0172651	0	0.0246025
	2	42438.8	2121.94	0	0	0.0144984		P11	0.0181641	0	0	0	0.0276575	0
	3	34777.6	1738.88	0	0	0		P13	0.0375438	0	0.0116004	0.0296304	0	0
	4							P15	0	0.0124034	0	0.0105556	0	0.0208221
C3HP9	1	45982.1	2299.11	1	0.0434952			P17	0.0105556	0.017434	0	0.0192342	0	0
	2	55917.5	2795.88	0	0
	3	54307.9	2715.4	0	0
	4
C3HP9	1	29401.4	1470.07	0	0
	2	38630.4	1931.52	0	0
	3	45399.2	2269.96	0	0
	4
C3HP9	1	38613.5	1930.68	1	0.0517953	0.0172651
	2	36702.5	1835.12	0	0	0
	3	37459.2	1872.96	0	0	0.0246025
	4
C3HP9	1	44456.3	2222.81	0	0
	2	41749	2087.45	0	0
	3	56083.5	2804.17	0	0
	4
C3HP9	1	42524.7	2126.24	0	0
	2	54195	2709.75	2	0.0738076
	3	36231.3	1811.57	0	0
	4
		total area	total cells	HDACpos. cells	HDAC% positive	avg %
C3HP11	1	38613.5	1930.68	0	0	0.0181641
	2	36702.5	1835.12	1	0.0544923	0
	3	37459.2	1872.96	0	0	0
	4
C3HP11	1	44456.3	2222.81	0	0
	2	41749	2087.45	0	0
	3	56083.5	2804.17	0	0
	4
C3HP11	1	42524.7	2126.24	0	0
	2	54195	2709.75	0	0
	3	36231.3	1811.57	0	0
	4
C3HP11	1	47047.5	2352.38	0	0	0
	2	49987.4	2499.37	0	0	0.0276575
	3	40540.1	2027.01	0	0	0
	4
C3HP11	1	48208.7	2410.43	2	0.0829726
	2	41200.1	2060.01	0	0
	3	34947.6	1747.38	0	0
	4
C3HP11	1	49126.2	2456.31	0	0
	2	57469.4	2873.47	0	0
	3	36488.2	1824.41	0	0
	4
		total area	total cells	HDACpos. cells	HDAC% positive	avg %
C3HP13	1	47047.5	2352.38	0	0	0.0375438
	2	49987.4	2499.37	1	0.0400101	0
	3	27540.1	1377.01	1	0.0726213	0.0116004
	4
C3HP13	1	48208.7	2410.43	0	0
	2	41200.1	2060.01	0	0
	3	34947.6	1747.38	0	0
	4
C3HP13	1	49126.2	2456.31	0	0
	2	57469.4	2873.47	1	0.0348011
	3	36488.2	1824.41	0	0
	4
C3HP13	1	71762	3588.1	0	0	0.0296304
	2	68881	3444.05	0	0	0
	3	22499.4	1124.97	1	0.0888913	0
	4		0
C3HP13	1	42137	2106.85	0	0
	2	14994.3	749.715	0	0
	3	47727.7	2386.38	0	0
	4	33311.5	1665.58
C3HP13	1	63272.8	3163.64	0	0
	2	7356.3	367.815	0	0
	3	48715.5	2435.78	0	0
	4	24704.8	1235.24	0
		total area	total cells	HDACpos. cells	HDAC% positive	avg %
C3HP15	1	45305.1	2265.26	0	0	0
	2	34660.4	1733.02	0	0	0.0124034
	3	52516.6	2625.83	0	0	0
	4
C3HP15	1	53748.9	2687.45	1	0.0372101
	2	43136.4	2156.82	0	0
	3	29139.1	1456.96	0	0
	4
C3HP15	1	43411.1	2170.55	0	0
	2	36125.8	1806.29	0	0
	3	37901.3	1895.06	0	0
	4
C3HP15	1	60587.9	3029.39	0	0	0.0105556
	2	63157.5	3157.88	1	0.0316669	0
	3	60221.8	3011.09	0	0	0.0208221
	4
C3HP15	1	52828.9	2641.44	0	0
	2	55204	2760.2	0	0
	3	38239.4	1911.97	0	0
	4
C3HP15	1	32017.3	1600.86	1	0.0624663
	2	41677.1	2083.85	0	0
	3	35217.2	1760.86	0	0
	4
		total area	total cells	HDACpos. cells	HDAC% positive	avg %
C3HP17	1	60587.9	3029.39	0	0	0.0105556
	2	63157.5	3157.88	1	0.0316669	0.017434
	3	60221.8	3011.09	0	0	0
	4
C3HP17	1	52828.9	2641.44	0	0
	2	55204	2760.2	0	0
	3	38239.4	1911.97	1	0.0523021
	4
C3HP17	1	32017.3	1600.86	0	0
	2	41677.1	2083.85	0	0
	3	35217.2	1760.86	0	0
	4
C3HP17	1	45305.1	2265.26	0	0	0.0192342
	2	34660.4	1733.02	1	0.0577027	0
	3	52516.6	2625.83	0	0	0
	4
C3HP17	1	53748.9	2687.45	0	0
	2	43136.4	2156.82	0	0
	3	29139.1	1456.96	0	0
	4
C3HP17	1	43411.1	2170.55	0	0
	2	36125.8	1806.29	0	0
	3	37901.3	1895.06		0
	4
		total area	total cells	HDACpos. cells	HDAC% positive	avg %

## Sheet: rd1
		total area	total cells	HDACpos. cells	HDAC% positive	avg %				rd1
rd1P9	1	34090.1	1704.5	1	0.0586681	0.0365121			P9	0.036512	0.047633	0	0.040961	0.036806	0.021914
	2	58273.9	2913.69	0	0	0.0476329			P11	1.1397	0.63488	0.541565	0.852092	0.687063	0.786587
	3	39317.2	1965.86	1	0.0508683	0			P13	2.67027	2.00209	3.28509	1.73058	2.73082	2.18933
	4								P15	1.33857	1.24891	1.01748	0.899539	0.92563	0.68188
rd1P9	1	48045.1	2402.25	0	0				P17	0.659997	0.255914	0.48879	0.257329	0.337351	0.341711
	2	41824.7	2091.24	2	0.0956373
	3	42317.7	2115.88	1	0.0472616
	4
rd1P9	1	38547.5	1927.37	0	0
	2	31324.6	1566.23	0	0
	3	29770.6	1488.53	0	0
	4
rd1P9	1	30033	1501.65	1	0.0665933	0.0409606
	2	46952.9	2347.64	0	0	0.0368061
	3	35531.3	1776.57	1	0.0562884	0.0219137
	4
rd1P9	1	30188.8	1509.44	1	0.0662497
	2	45281.1	2264.06	1	0.0441685
	3	34799.8	1739.99	0	0
	4
rd1P9	1	49298.8	2464.94	0	0
	2	30422.4	1521.12	1	0.0657411
	3	43486.8	2174.34	0	0
	4
		total area	total cells	HDACpos. cells	HDAC% positive	avg %
rd1P11	1	46185	2309.25	29	1.25582	1.1397
	2	46952.9	2347.64	27	1.15009	0.63488
	3	35531.3	1776.57	18	1.01319	0.541565
	4
rd1P11	1	35830	1791.5	8	0.446553
	2	45281.1	2264.06	20	0.88337
	3	34799.8	1739.99	10	0.574716
	4
rd1P11	1	33167	1658.35	24	1.44722
	2	30422.4	1521.12	2	0.131482
	3	43486.8	2174.34	1	0.045991
	4
rd1P11	1	52050	2602.5	16	0.614793	0.852092
	2	23121.7	1156.08	10	0.86499	0.687063
	3	22294.7	1114.73	12	1.07649	0.786587
	4
rd1P11	1	40560.4	2028.02	11	0.542401
	2	23886.6	1194.33	10	0.83729
	3	23477.7	1173.88	8	0.681499
	4
rd1P11	1	27135.1	1356.76	16	1.17928
	2	19605.2	980.261	6	0.612082
	3	21112	1055.6	6	0.568397
	4
		total area	total cells	HDACpos. cells	HDAC% positive	avg %
rd1P13	1	37699.3	1884.97	69	3.66055	2.67027
	2	36138.1	1806.91	45	2.49044	2.00209
	3	31185.6	1559.28	29	1.85983	3.28509
	4
rd1P13	1	21732.9	1086.64	18	1.65648
	2	33157.7	1657.89	37	2.23176
	3	26439.7	1321.98	28	2.11803
	4
rd1P13	1	27943.4	1397.17	48	3.43552
	2	19605.2	980.261	36	3.67249
	3	21112	1055.6	29	2.74725
	4
rd1P13	1	30645.2	1532.26	23	1.50105	1.73058
	2	43658	2182.9	43	1.96986	2.73083
	3	24406.8	1220.34	21	1.72083	2.18933
	4		0
rd1P13	1	43650.2	2182.51	34	1.55784
	2	38127.8	1906.39	43	2.25557
	3	24662.8	1233.14	54	4.37906
	4		0
rd1P13	1	59303.4	2965.17	56	1.88859
	2	32257.1	1612.86	43	2.66608
	3	32781.7	1639.08	33	2.01332
	4		0
		total area	total cells	HDACpos. cells	HDAC% positive	avg %
rd1P15	1	22059.2	1102.96	16	1.45064	1.33857
	2	26990.8	1349.54	18	1.33379	1.24891
	3	22740.7	1137.03	14	1.23127	1.01748
	4
rd1P15	1	36412.8	1820.64	12	0.659109
	2	24560.2	1228.01	19	1.54722
	3	18177.2	908.859	14	1.54039				1.3334	1.24922	1.003	0.8913	0.9209	0.6893
	4								1.33857	1.24891	1.01748	0.899539	0.92563	0.68188
rd1P15	1	17602.6	880.129	11	1.24982
	2	13393.6	669.678	6	0.895953
	3	22058.6	1102.93	10	0.906677
	4
rd1P15	1	7088.83	354.442	4	1.12854	0.899539
	2	11476.2	573.808	4	0.697097	0.92563
	3	9163.99	458.199	4	0.872983	0.68188
	4
rd1P15	1	12751.8	637.59	5	0.784203
	2	17349.5	867.477	7	0.806938
	3	11806.9	590.344	7	1.18575
	4
rd1P15	1	6905.24	345.262	3	0.868905
	2	7639.36	381.968	2	0.523604
	3	9186.53	459.326	3	0.65313
	4
		total area	total cells	HDACpos. cells	HDAC% positive	avg %
rd1P17	1	7088.83	354.442	3	0.846402	0.659997
	2	11476.2	573.808	4	0.697097	0.255914
	3	9163.99	458.199	2	0.436491	0.48879
	4
rd1P17	1	12751.8	637.59	2	0.313681
	2	17349.5	867.477	1	0.115277
	3	11806.9	590.344	2	0.338786
	4
rd1P17	1	6905.24	345.262	1	0.289635
	2	7639.36	381.968	2	0.523604
	3	9186.53	459.326	3	0.65313
	4
rd1P17	1	22059.2	1102.96	3	0.271995	0.257329
	2	26990.8	1349.54	2	0.148199	0.337351
	3	22740.7	1137.03	4	0.351792	0.341711
	4
rd1P17	1	36412.8	1820.64	3	0.164777
	2	24560.2	1228.01	5	0.407163
	3	18177.2	908.859	4	0.440112
	4
rd1P17	1	17602.6	880.129	4	0.454479
	2	13393.6	669.678	2	0.298651
	3	22058.6	1102.93	3	0.272003
	4
		total area	total cells	TOP2Apos. cells	TOP2A% positive	avg %
