# Supplementary material for: HDAC inhibition delays photoreceptor loss in Pde6b mutant mice of retinitis pigmentosa: insights from scRNA-seq and CUT&Tag
Source: PeerJ. 2023 Jul 12;11:e15659. doi: 10.7717/peerj.15659 (PMC10349563; doi:10.7717/peerj.15659)
Supplement: Supplemental Information 1 [file peerj-11-15659-s001.zip › raw data/Figure 3L.xlsx]

## Sheet: rd1
		arrestin positive/100um	avg arrestin /100um		rd1	P9	P11	P13	P15	P17
rd1P9	1	16	16.3333			16.3333	16	15.3333	14.3333	12.3333
	2	16	16			16	15.3333	14	14.3333	12.3333
	3	17	15.6667			15.6667	15.6667	14.6667	13.3333	12
	4
rd1P9	1	15
	2	17
	3	16
	4				rd1
rd1P9	1	15			arrestin
	2	15			P9	16.3333	16	15.6667
	3	17			P11	16	15.3333	15.6667
	4				P13	15.3333	14	14.6667
rd1P9	1	#REF!	#REF!		P15	14.3333	14.3333	13.3333
	2	#REF!	#REF!		P17	12.3333	12.3333	12
	3	#REF!	#REF!
	4
rd1P9	1	#REF!
	2	#REF!
	3	#REF!
	4
rd1P9	1	#REF!
	2	#REF!
	3	#REF!
	4
		arrestin positive/100um	avg %
rd1P11	1	17	16
	2	16	15.3333
	3	15	15.6667
	4
rd1P11	1	17
	2	14
	3	15
	4
rd1P11	1	15
	2	17
	3	15
	4
rd1P11	1	#REF!	#REF!
	2	#REF!	#REF!
	3	#REF!	#REF!
	4
rd1P11	1	#REF!
	2	#REF!
	3	#REF!
	4
rd1P11	1	#REF!
	2	#REF!
	3	#REF!
	4
		arrestin positive/100um	avg %
rd1P13	1	14	15.3333
	2	17	14
	3	15	14.6667
	4
rd1P13	1	13
	2	16
	3	13
	4
rd1P13	1	14
	2	15
	3	15
	4
rd1P13	1	#REF!	#REF!
	2	#REF!	#REF!
	3	#REF!	#REF!
	4	#REF!
rd1P13	1	#REF!
	2	#REF!
	3	#REF!
	4	#REF!
rd1P13	1	#REF!
	2	#REF!
	3	#REF!
	4	#REF!
		arrestin positive/100um	avg %
rd1P15	1	#REF!	#REF!
	2	#REF!	#REF!
	3	#REF!	#REF!
	4
rd1P15	1	#REF!
	2	0
	3	0
	4
rd1P15	1	#REF!
	2	#REF!
	3	#REF!
	4
rd1P15	1	16	14.3333
	2	14	14.3333
	3	13	13.3333
	4
rd1P15	1	17
	2	13
	3	13
	4
rd1P15	1	15
	2	13
	3	12
	4
		arrestin positive/100um	avg %
rd1P17	1	12	12.3333
	2	14	12.3333
	3	11	12
	4
rd1P17	1	13
	2	13
	3	11
	4
rd1P17	1	13
	2	12
	3	11
	4
rd1P17	1	#REF!	#REF!
	2	#REF!	#REF!
	3	#REF!	#REF!
	4
rd1P17	1	#REF!
	2	#REF!
	3	#REF!
	4
rd1P17	1	#REF!
	2	#REF!
	3	#REF!
	4
		arrestin positive/100um	avg %

## Sheet: C3H
		arrestin positive/100um	avg arrestin /100um		C3H	P9	P11	P13	P15	P17
C3HP9	1	18	16		arrestin	16	16.6667	15	15.3333	16
	2	16	15.3333			15.3333	18	16	15	15
	3	14	16			16	17.3333	16.3333	15	15
	4
C3HP9	1	17
	2	14
	3	15
	4
C3HP9	1	13
	2	18			C3H
	3	17			arrestin
	4				P9	16	15.3333	16
C3HP9	1	#REF!	#REF!		P11	16.6667	18	17.3333
	2	#REF!	#REF!		P13	15	16	16.3333
	3	#REF!	#REF!		P15	15.3333	15	15
	4				P17	16	15	15
C3HP9	1	#REF!
	2	#REF!
	3	#REF!
	4
C3HP9	1	#REF!
	2	#REF!
	3	#REF!
	4
		arrestin positive/100um	avg arrestin /100um
C3HP11	1	19	16.6667
	2	16	18
	3	15	17.3333
	4
C3HP11	1	21
	2	14
	3	19
	4
C3HP11	1	17
	2	19
	3	16
	4
C3HP11	1	#REF!	#REF!
	2	#REF!	#REF!
	3	#REF!	#REF!
	4
C3HP11	1	#REF!
	2	#REF!
	3	#REF!
	4
C3HP11	1	#REF!
	2	#REF!
	3	#REF!
	4
		arrestin positive/100um	avg arrestin /100um
C3HP13	1	14	15
	2	15	16
	3	16	16.3333
	4
C3HP13	1	15
	2	16
	3	17
	4
C3HP13	1	15
	2	16
	3	18
	4
C3HP13	1	#REF!	#REF!
	2	#REF!	#REF!
	3	#REF!	#REF!
	4
C3HP13	1	#REF!
	2	#REF!
	3	#REF!
	4
C3HP13	1	#REF!
	2	#REF!
	3	#REF!
	4
		arrestin positive/100um	avg arrestin /100um
C3HP15	1	15	15.3333
	2	17	15
	3	14	15
	4
C3HP15	1	16
	2	16
	3	13
	4
C3HP15	1	15
	2	16
	3	14
	4
C3HP15	1	#REF!	#REF!
	2	#REF!	#REF!
	3	#REF!	#REF!
	4
C3HP15	1	#REF!
	2	#REF!
	3	#REF!
	4
C3HP15	1	#REF!
	2	#REF!
	3	#REF!
	4
		arrestin positive/100um	avg arrestin /100um
C3HP17	1	17	16
	2	16	15
	3	15	15
	4
C3HP17	1	15
	2	16
	3	14
	4
C3HP17	1	14
	2	16
	3	15
	4
C3HP17	1	#REF!	#REF!
	2	#REF!	#REF!
	3	#REF!	#REF!
	4
C3HP17	1	#REF!
	2	#REF!
	3	#REF!
	4
C3HP17	1	#REF!
	2	#REF!
	3	#REF!
	4
		arrestin positive/100um	avg arrestin /100um
