# Supplementary material for: HDAC inhibition delays photoreceptor loss in Pde6b mutant mice of retinitis pigmentosa: insights from scRNA-seq and CUT&Tag
Source: PeerJ. 2023 Jul 12;11:e15659. doi: 10.7717/peerj.15659 (PMC10349563; doi:10.7717/peerj.15659)
Supplement: Supplemental Information 1 [file peerj-11-15659-s001.zip › raw data/Figure 3M.xlsx]

## Sheet: rd1
		rhodopsin mean value positive	avg rhodopsin mean value positive		rd1	P9	P11	P13	P15	P17
rd1P9	1	2642.68	2815.13			2815.13	2359.47	1942.67	2029.2	1635.78
	2	2990.36	2384.75			2384.75	3792.81	2291.74	1968.64	1637.16
	3	2812.37	3675.37			3675.37	2880.51	2263.27	2287.15	1746.04
	4
rd1P9	1	2462.12
	2	2470.15
	3	2221.97
	4				rd1
rd1P9	1	4000.91			rhodopsin
	2	4401.64	#REF!		P9	2815.13	2384.75	3675.37
	3	2623.55	#REF!		P11	2359.47	3792.81	2880.51
	4		#REF!		P13	1942.67	2291.74	2263.27
rd1P9	1	#REF!	#REF!		P15	2029.2	1968.64	2287.15
	2	#REF!	#REF!		P17	1635.78	1637.16	1746.04
	3	#REF!	#REF!
	4
rd1P9	1	#REF!
	2	#REF!
	3	#REF!
	4
rd1P9	1	#REF!
	2	#REF!
	3	#REF!
	4
		rhodopsin mean value positive	avg rhodopsin mean value positive
rd1P11	1	2531.66	2359.47
	2	2704.06	3792.81
	3	1842.7	2880.51
	4
rd1P11	1	4938.57
	2	3303.72
	3	3136.13
	4
rd1P11	1	3040.11
	2	1789.18
	3	3812.26
	4
rd1P11	1	#REF!	#REF!
	2	#REF!	#REF!
	3	#REF!	#REF!
	4
rd1P11	1	#REF!
	2	#REF!
	3	#REF!
	4
rd1P11	1	#REF!
	2	#REF!
	3	#REF!
	4
		rhodopsin mean value positive	avg rhodopsin mean value positive
rd1P13	1	1762.51	1942.67
	2	2237.21	2291.74
	3	1828.27	2263.27
	4
rd1P13	1	2233.95
	2	1927.31
	3	2713.96
	4
rd1P13	1	2323
	2	1858.17
	3	2608.65
	4
rd1P13	1	#REF!	#REF!
	2	#REF!	#REF!
	3	#REF!	#REF!
	4	#REF!
rd1P13	1	#REF!
	2	#REF!
	3	#REF!
	4	#REF!
rd1P13	1	#REF!
	2	#REF!
	3	#REF!
	4	#REF!
		rhodopsin mean value positive	avg rhodopsin mean value positive
rd1P15	1	1549.95	1635.78
	2	1646.67	1637.16
	3	1710.73	1746.04
	4
rd1P15	1	1529.92
	2	1646.62
	3	1734.95
	4
rd1P15	1	1725.64
	2	2123.3
	3	1389.19
	4
rd1P15	1	13	13.3333
	2	14	12.6667
	3	13	12
	4
rd1P15	1	12
	2	13
	3	13
	4
rd1P15	1	11
	2	13
	3	12
	4
		rhodopsin mean value positive	avg rhodopsin mean value positive
rd1P17	1	2573.13	2029.2
	2	1960.73	1968.64
	3	1553.75	2287.15
	4
rd1P17	1	1553.14
	2	2305.93
	3	2046.84
	4
rd1P17	1	2435.42
	2	2138.16
	3	2287.88
	4
rd1P17	1	#REF!	#REF!
	2	#REF!	#REF!
	3	#REF!	#REF!
	4
rd1P17	1	#REF!
	2	#REF!
	3	#REF!
	4
rd1P17	1	#REF!
	2	#REF!
	3	#REF!
	4
		rhodopsin mean value positive	avg rhodopsin mean value positive

## Sheet: C3H
		rhodopsin mean value positive	avg rhodopsin mean value positive		C3H	P9	P11	P13	P15	P17
C3HP9	1	2108.82	2353.96		rhodopsin	2353.96	1885.22	3169.82	3056.84	2994.39
	2	2139.72	2861.96			2861.96	2220.37	2558.62	2406.33	3271.54
	3	2813.34	2403.4			2403.4	2778.65	2944.16	2516.12	2817.11
	4
C3HP9	1	2278.3
	2	2781.27
	3	3526.29
	4
C3HP9	1	2458
	2	2141.2			C3H
	3	2611			rhodopsin
	4				P9	2353.96	2861.96	2403.4
C3HP9	1	#REF!	#REF!		P11	1885.22	2220.37	2778.65
	2	#REF!	#REF!		P13	3169.82	2558.62	2944.16
	3	#REF!	#REF!		P15	3056.84	2406.33	2516.12
	4				P17	2994.39	3271.54	2817.11
C3HP9	1	#REF!
	2	#REF!
	3	#REF!
	4
C3HP9	1	#REF!
	2	#REF!
	3	#REF!
	4
		rhodopsin mean value positive	avg rhodopsin mean value positive
C3HP11	1	1981.77	1885.22
	2	1900.59	2220.37
	3	1773.31	2778.65
	4
C3HP11	1	1561.11
	2	3162.06
	3	1937.93
	4
C3HP11	1	1605.75
	2	4389.04
	3	2341.14
	4
C3HP11	1	#REF!	#REF!
	2	#REF!	#REF!
	3	#REF!	#REF!
	4
C3HP11	1	#REF!
	2	#REF!
	3	#REF!
	4
C3HP11	1	#REF!
	2	#REF!
	3	#REF!
	4
		rhodopsin mean value positive	avg rhodopsin mean value positive
C3HP13	1	3606.05	3169.82
	2	2647.82	2558.62
	3	3255.58	2944.16
	4
C3HP13	1	1581.11
	2	1364.81
	3	4729.93
	4
C3HP13	1	2526.44
	2	2243.43
	3	4062.62
	4
C3HP13	1	#REF!	#REF!
	2	#REF!	#REF!
	3	#REF!	#REF!
	4
C3HP13	1	#REF!
	2	#REF!
	3	#REF!
	4
C3HP13	1	#REF!
	2	#REF!
	3	#REF!
	4
		rhodopsin mean value positive	avg rhodopsin mean value positive
C3HP15	1	2926.98	3056.84
	2	2538.44	2406.33
	3	3705.11	2516.12
	4
C3HP15	1	3798.72
	2	1536.15
	3	1884.1
	4
C3HP15	1	2344.43
	2	2329.66
	3	2874.28
	4
C3HP15	1	#REF!	#REF!
	2	#REF!	#REF!
	3	#REF!	#REF!
	4
C3HP15	1	#REF!
	2	#REF!
	3	#REF!
	4
C3HP15	1	#REF!
	2	#REF!
	3	#REF!
	4
		rhodopsin mean value positive	avg rhodopsin mean value positive
C3HP17	1	2317.25	2994.39
	2	4519.03	3271.54
	3	2146.87	2817.11
	4
C3HP17	1	3546.05
	2	2382.27
	3	3886.31
	4
C3HP17	1	3270.76
	2	2661.54
	3	2519.03
	4
C3HP18	1	#REF!	#REF!
	2	#REF!	#REF!
	3	#REF!	#REF!
	4
C3HP18	1	#REF!
	2	#REF!
	3	#REF!
	4
C3HP18	1	#REF!
	2	#REF!
	3	#REF!
	4
		rhodopsin mean value positive	avg rhodopsin mean value positive
