# Supplementary material for: HDAC inhibition delays photoreceptor loss in Pde6b mutant mice of retinitis pigmentosa: insights from scRNA-seq and CUT&Tag
Source: PeerJ. 2023 Jul 12;11:e15659. doi: 10.7717/peerj.15659 (PMC10349563; doi:10.7717/peerj.15659)
Supplement: Supplemental Information 1 [file peerj-11-15659-s001.zip › raw data/Figure 4B.xls]

## Sheet: Sheet1
TUNEL
WT untreated	WT 1μM SAHA	rd1 untreated	rd1 0.01μM SAHA	rd1 0.1μM SAHA	rd1 1μM SAHA
2.36659	1.92475	6.85881	6.05473	4.07394	1.69648
2.28256	1.19573	5.9441	5.53006	4.4936	1.73336
1.51577	1.64519	6.89057	6.24733	3.03583	2.8262
2.13795	2.03639	8.03849	6.31852	3.81459	2.65176
1.8219	1.2988	7.08713	7.06557	5.03561	2.92896
2.02429	1.81734	5.78509	6.98737	4.93184	3.07636
