# Supplementary material for: HDAC inhibition delays photoreceptor loss in Pde6b mutant mice of retinitis pigmentosa: insights from scRNA-seq and CUT&Tag
Source: PeerJ. 2023 Jul 12;11:e15659. doi: 10.7717/peerj.15659 (PMC10349563; doi:10.7717/peerj.15659)
Supplement: Supplemental Information 1 [file peerj-11-15659-s001.zip › raw data/Figure 4C.xls]

## Sheet: Sheet1
		total area	total cells	tunelpos. cells	% positive	avg %	row	avg %		thickness	avg %
rd1 blank 1	1	18801.3	940.067	78	8.29728	6.85881	5	5.66667		43.483	41.706
	2	24152.4	1207.62	83	6.87302	5.9441	6	6.66667		41.635	39.504
	3	29596	1479.8	80	5.40613	6.89057	6	5		40	38.7353
	4
rd1 blank 2	1	35655.4	1782.77	99	5.55315		7			41.107
	2	31745.1	1587.25	95	5.98518		7			36.805
	3	30497.5	1524.88	90	5.90211		6			40.6
	4
rd1 blank 3	1	26086.8	1304.34	79	6.0567		5			42.459
	2	17541.2	877.06	60	6.84104		5			38.795
	3	14921.6	746.079	58	7.77397		5			34.952
	4
rd1 blank 4	1	26054.2	1302.71	98	7.52277	8.03849	6	6		36.455	34.9953
	2	12699.4	634.971	51	8.03187	7.08713	7	6.33333		35.823	31.4327
	3	16587.1	829.357	71	8.56085	5.78509	5	5		32.708	33.768
	4
rd1 blank 5	1	14745.2	737.261	47	6.37495		7			29.151
	2	18995.3	949.763	68	7.15968		6			33.2
	3	11906.7	595.333	46	7.72676		6			31.947
	4
rd1 blank 6	1	15669	783.452	38	4.85033		5			34.86
	2	18746.2	937.312	61	6.50797		5			34.46
	3	10338.5	516.927	31	5.99698		5			31.984
	4
		total area	total cells	tunelpos. cells	% positive	avg %	row	avg %		thickness	avg %
rd1 0.01uMSAHA 1	1	18801.3	940.067	67	7.12715	6.05473	4	4.66667		40.702	44.4823
	2	24152.4	1207.62	68	5.63091	5.53006	5	6		46.11	46.4167
	3	29596	1479.8	80	5.40613	6.24733	5	6.33333		46.635	47.3503
	4
rd1 0.01uMSAHA 2	1	35655.4	1782.77	99	5.55315		6			43.838
	2	31745.1	1587.25	95	5.98518		6			47.19
	3	30497.5	1524.88	89	5.83654		6			48.222
	4
rd1 0.01uMSAHA 3	1	26086.8	1304.34	77	5.90337		6			51.61
	2	17541.2	877.06	55	6.27095		7			44.12
	3	14921.6	746.079	49	6.56767		6			46.321
	4
rd1 0.01uMSAHA 4	1	26054.2	1302.71	78	5.98751	6.31852	6	5.33333		40.826	40.039
	2	12699.4	634.971	41	6.45699	7.06557	5	5.66667		41.191	43.2033
	3	16587.1	829.357	54	6.51107	6.98737	5	6		38.1	41.6703
	4
rd1 0.01uMSAHA 5	1	14745.2	737.261	49	6.64623		5			39.923
	2	18995.3	949.763	68	7.15968		6			41.49
	3	11906.7	595.333	44	7.39082		6			48.197
	4
rd1 0.01uMSAHA 6	1	15669	783.452	58	7.40313		6			38.787
	2	18746.2	937.312	60	6.40128		6			44.087
	3	10338.5	516.927	37	7.15768		6			42.137
	4
		total area	total cells	tunelpos. cells	% positive	avg %	row	avg %		thickness	avg %
rd1 0.1uMSAHA 1	1	17671	883.55	52	5.88535	4.07394	6	6.33333		35.738	41.0307
	2	27411	1370.55	45	3.28335	4.4936	7	6		43.513	44.5543
	3	9826	491.3	15	3.05312	3.03583	6	5.66667		43.841	51.0287
	4
rd1 0.1uMSAHA 2	1	21727	1086.35	51	4.69462		5			45.021
	2	11669	583.45	26	4.45625		7			35.973
	3	18476	923.8	40	4.32994		6			52.669
	4
rd1 0.1uMSAHA	1	13814	690.7	19	2.75083		5			47.094
	2	25036	1251.8	51	4.07413		6			47.695
	3	19277	963.85	22	2.28251		6			58.297
	4
rd1 0.1uMSAHA	1	14872	743.6	31	4.16891	3.81459	7	6		46.975	54.1803
	2	17745.2	887.262	34	3.83201	5.03561	6	6.33333		62.939	53.3823
	3	26722.2	1336.11	46	3.44284	4.93184	5	5.66667		52.627	64.6617
	4
rd1 0.1uMSAHA	1	16759.1	837.953	45	5.37023		7			54.419
	2	14784.5	739.225	36	4.86996		6			55.325
	3	16849.4	842.469	41	4.86665		6			50.403
	4
rd1 0.1uMSAHA	1	16793	839.652	32	3.8111		5			62.648
	2	23517.3	1175.86	57	4.8475		6			56.187
	3	11406.4	570.318	35	6.13693		6			75.15
	4
		total area	total cells	tunelpos. cells	% positive	avg %	row	avg %		thickness	avg %
rd1 1uMSAHA 1	1	23316.3	1165.82	12	1.02932	1.00422	6	6		40.702	44.4823
	2	41456.7	2072.83	22	1.06135	0.919048	7	6.66667		46.11	46.4167
	3	26030.6	1301.53	12	0.921992	1.13437	5	6.33333		46.635	47.3503
	4
rd1 1uMSAHA 2	1	19216.2	960.81	6	0.624473		6			43.838
	2	23140.9	1157.05	8	0.691416		7			47.19
	3	24978.3	1248.91	18	1.44125		7			48.222
	4
rd1 1uMSAHA 3	1	25007.1	1250.35	8	0.639819		6			51.61
	2	28876.4	1443.82	25	1.73152		7			44.12
	3	27137.9	1356.9	14	1.03177		6			46.321
	4
rd1 1uMSAHA 4	1	23325.1	1166.25	18	1.5434	1.27955	6	7		40.826	40.039
	2	21977.1	1098.85	15	1.36506	1.44421	7	7		41.191	43.2033
	3	17200.8	860.041	8	0.930188	1.34914	8	6.66667		38.1	41.6703
	4
rd1 1uMSAHA 5	1	17720.7	886.037	7	0.790035		7			39.923
	2	20730	1036.5	16	1.54366		7			41.49
	3	14007.5	700.374	14	1.99893		7			48.197
	4
rd1 1uMSAHA 6	1	23444.5	1172.23	12	1.02369		6			38.787
	2	10555.3	527.767	10	1.89478		7			44.087
	3	17715.6	885.78	10	1.12895		7			42.137
	4
		total area	total cells	tunelpos. cells	% positive	avg %	row	avg %		thickness	avg %
rd1 10uMSAHA	1	34685.4	1734.27	28	1.61451	1.92475		#DIV/0!			#DIV/0!
	2	29220.8	1461.04	33	2.25866	1.19573		#DIV/0!			#DIV/0!
	3	38925	1946.25	37	1.90109	1.64519		#DIV/0!			#DIV/0!
	4
rd1 10uMSAHA	1	29242.3	1462.12	19	1.29949
	2	28126.2	1406.31	14	0.995515
	3	29407.5	1470.37	19	1.29219
	4
rd1 10uMSAHA	1	21375.5	1068.78	13	1.21634
	2	29272	1463.6	20	1.36649
	3	18701.6	935.08	22	2.35274
	4
rd1 10uMSAHA	1	13266.4	663.319	12	1.80908	2.03639		#DIV/0!			#DIV/0!
	2	14902.3	745.113	20	2.68416	1.2988		#DIV/0!			#DIV/0!
	3	19802.7	990.133	16	1.61594	1.81734		#DIV/0!			#DIV/0!
	4
rd1 10uMSAHA	1	23780.5	1189.02	18	1.51385
	2	28036.6	1401.83	17	1.2127
	3	15386.6	769.33	9	1.16985
	4
rd1 10uMSAHA	1	21097.3	1054.86	16	1.51678
	2	17492.3	874.614	12	1.37203
	3	12484.4	624.219	16	2.5632
	4
		total area	total cells	tunelpos. cells	% positive	avg %	row	avg %		thickness	avg %
rd1 50uMSAHA	1	34685.4	1734.27	28	1.61451	1.92475		#DIV/0!			#DIV/0!
	2	29220.8	1461.04	33	2.25866	1.19573		#DIV/0!			#DIV/0!
	3	38925	1946.25	37	1.90109	1.64519		#DIV/0!			#DIV/0!
	4
rd1 50uMSAHA	1	29242.3	1462.12	19	1.29949
	2	28126.2	1406.31	14	0.995515
	3	29407.5	1470.37	19	1.29219
	4
rd1 50uMSAHA	1	21375.5	1068.78	13	1.21634
	2	29272	1463.6	20	1.36649
	3	18701.6	935.08	22	2.35274
	4
rd1 50uMSAHA	1	13266.4	663.319	12	1.80908	2.03639		#DIV/0!			#DIV/0!
	2	14902.3	745.113	20	2.68416	1.2988		#DIV/0!			#DIV/0!
	3	19802.7	990.133	16	1.61594	1.81734		#DIV/0!			#DIV/0!
	4
rd1 50uMSAHA	1	23780.5	1189.02	18	1.51385
	2	28036.6	1401.83	17	1.2127
	3	15386.6	769.33	9	1.16985
	4
rd1 50uMSAHA	1	21097.3	1054.86	16	1.51678
	2	17492.3	874.614	12	1.37203
	3	12484.4	624.219	16	2.5632
	4
