# Supplementary material for: HDAC inhibition delays photoreceptor loss in Pde6b mutant mice of retinitis pigmentosa: insights from scRNA-seq and CUT&Tag
Source: PeerJ. 2023 Jul 12;11:e15659. doi: 10.7717/peerj.15659 (PMC10349563; doi:10.7717/peerj.15659)
Supplement: Supplemental Information 1 [file peerj-11-15659-s001.zip › raw data/Figure 5.xls]

## Sheet: Sheet1
TUNEL						TUNEL
C3H untreated	C3H SAHA	rd1 untreated	rd1 SAHA			WT untreated	WT 1μM SAHA	rd1 untreated	rd1 0.01μM SAHA	rd1 0.1μM SAHA	rd1 1μM SAHA
2.36659	1.92475	6.85881	1.69648			2.36659	1.92475	6.85881	6.05473	4.07394	1.69648
2.28256	1.19573	5.9441	1.73336			2.28256	1.19573	5.9441	5.53006	4.4936	1.73336
1.51577	1.64519	6.89057	2.8262			1.51577	1.64519	6.89057	6.24733	3.03583	2.8262
2.13795	2.03639	8.03849	2.65176			2.13795	2.03639	8.03849	6.31852	3.81459	2.65176
1.8219	1.2988	7.08713	2.92896			1.8219	1.2988	7.08713	7.06557	5.03561	2.92896
2.02429	1.81734	5.78509	3.07636			2.02429	1.81734	5.78509	6.98737	4.93184	3.07636
thickness	不要了					row
C3H untreated	C3H SAHA	rd1 untreated	rd1 SAHA			WT untreated	WT 1μM SAHA	rd1 untreated	rd1 0.01μM SAHA	rd1 0.1μM SAHA	rd1 1μM SAHA
41.0307	49.868	41.706	44.4823			7.33333	6.66667	5.66667	4.66667	6.33333	6
44.5543	46.302	39.504	46.4167			7	7.33333	6.66667	6	6	6.66667
51.0287	45.802	38.7353	47.3503			8	7	5	6.33333	5.66667	6.33333
54.1803	46.9227	34.9953	40.039			7	7.66667	6	5.33333	6	7
53.3823	48.3507	31.4327	43.2033			7.33333	7.33333	6.33333	5.66667	6.33333	7
64.6617	52.4887	33.768	41.6703			7.66667	7.66667	5	6	5.66667	6.66667
row
C3H untreated	C3H SAHA	rd1 untreated	rd1 SAHA
6.66667	6.66667	5.66667	6
7	6	6.66667	6.66667
5.66667	6.66667	5	6.33333
6	6.33333	4.33333	6
7.33333	5.66667	4.66667	7
6.33333	6	5	6.33333
HDAC activity assay
C3H untreated	C3H SAHA	rd1 untreated	rd1 SAHA
0.282018	0.115885	2.45992	0.740627
0.224042	0.194298	2.24311	0.987244
0.103745	0.220159	1.53285	0.968944
0.144459	0.111892	2.32132	0.668611
0.242012	0.137553	1.68837	0.883556
PARP activity assay
C3H untreated	C3H SAHA	rd1 untreated	rd1 SAHA
0.335748	0.288379	1.55409	1.08052
0.233492	0.1797	1.18762	0.898723
0.140784	0.193839	1.22956	0.770897
0.159111	0.15365	1.69204	1.04208
0.26722	0.260531	1.53043	0.998963
0.482861	0.248056	1.43946	0.859228

## Sheet: Sheet2
		total area	total cells	HDAC pos. cells	% positive	avg %
rd1 blank 1	1	20957.4	1047.87	24	2.29036	2.45992
	2	20887.2	1044.36	25	2.39381	2.24311
	3	8161.47	408.073	11	2.69559	1.53285
	4
rd1 blank 2	1	15190.3	759.516	12	1.57995
	2	9910.62	495.531	16	3.22886
	3	16662.1	833.106	16	1.92052
	4
rd1 blank 3	1	25442.9	1272.14	17	1.33633
	2	18847	942.348	20	2.12236
	3	17546	877.301	10	1.13986
	4
rd1 blank 4	1	20418.7	1020.94	30	2.93848	2.32132
	2	14060.3	703.016	12	1.70693	1.68837
	3	10351.4	517.568	12	2.31854
	4
rd1 blank 5	1	15302.7	765.137	19	2.48322
	2	20286.5	1014.33	11	1.08446
	3	20034.4	1001.72	15	1.49742
	4
rd1 blank 6	1		0		#DIV/0!
	2		0		#DIV/0!
	3		0		#DIV/0!
	4
		total area	total cells	HDAC pos. cells	% positive	avg %
rd1 SAHA 1	1	13159.4	657.968	6	0.911899	0.740627
	2	9821.58	491.079	3	0.6109	0.987244
	3	11443.6	572.179	4	0.699082	0.968944
	4
rd1 SAHA 2	1	9210.49	460.524	5	1.08572
	2	12206.7	610.335	6	0.983067
	3	11198.9	559.944	5	0.892947
	4
rd1 SAHA 3	1	15289.8	764.491	5	0.65403
	2	8787.27	439.364	6	1.36561
	3	11271.5	563.576	5	0.887192
	4
rd1 SAHA 4	1	19393.2	969.662	5	0.515644	0.668611
	2	18347.6	917.38	6	0.654037	0.883556
	3	16743.4	837.169	7	0.836152
	4
rd1 SAHA 5	1	10125.8	506.288	6	1.1851
	2	14768.4	738.419	5	0.677123
	3	10146.5	507.326	4	0.788448
	4
rd1 SAHA 6	1		0		#DIV/0!
	2		0		#DIV/0!
	3		0		#DIV/0!
	4
		total area	total cells	HDAC pos. cells	% positive	avg %
C3H blank 1	1	19458.2	972.911	2	0.205569	0.282018
	2	24564.3	1228.22	2	0.162838	0.224042
	3	12561.6	628.078	3	0.477648	0.103745
	4
C3H blank 2	1	21064.7	1053.24	3	0.284836
	2	17405	870.252	1	0.114909
	3	22027.9	1101.4	3	0.272381
	4
C3H blank 3	1	24947.2	1247.36	1	0.0801693
	2	38485.8	1924.29	2	0.103934
	3	31463.7	1573.18	2	0.127131
	4
C3H blank 4	1	41485.5	2074.28	4	0.192838	0.144459
	2	34998.2	1749.91	3	0.171437	0.242012
	3	28943.7	1447.19	1	0.0690996
	4
C3H blank 5	1	10346.8	517.339	2	0.386594
	2	9988.1	499.405	1	0.200238
	3	14367.4	718.371	1	0.139204
	4		0
C3H blank 6	1		0		#DIV/0!
	2		0		#DIV/0!
	3		0		#DIV/0!
	4		0		#DIV/0!
		total area	total cells	HDAC pos. cells	% positive	avg %
C3H SAHA+CAST 1	1	16476.8	823.84	1	0.121383	0.115885
	2	27335.1	1366.75	2	0.146332	0.194298
	3	25018.7	1250.94	1	0.0799401	0.220159
	4
C3H SAHA+CAST 2	1	22353.1	1117.65	2	0.178946
	2	18357.8	917.889	2	0.217891
	3	10749.4	537.471	1	0.186056
	4
C3H SAHA+CAST 3	1	18893.5	944.674	2	0.211713
	2	9497.68	474.884	1	0.210578
	3	8396.8	419.84	1	0.238186
	4
C3H SAHA+CAST 4	1	25575.4	1278.77	2	0.1564	0.111892
	2	22314.1	1115.7	2	0.179259	0.137553
	3	120540663	6.02703e+06	1	1.65919e-05
	4
C3H SAHA+CAST 5	1	11153.4	557.671	1	0.179317
	2	17479.7	873.983	1	0.114419
	3	16817.5	840.874	1	0.118924
	4
C3H SAHA+CAST 6	1		0		#DIV/0!
	2		0		#DIV/0!
	3		0		#DIV/0!
	4		0		#DIV/0!

## Sheet: Sheet3
		total area	total cells	PARP pos. cells	% positive	avg %
rd1 blank 1	1	16743.7	837.187	19	2.26951	1.55409
	2	17196.1	859.807	9	1.04675	1.18762
	3	29717.1	1485.86	20	1.34603	1.22956
	4
rd1 blank 2	1	17092.8	854.642	10	1.17008
	2	23217.7	1160.89	31	2.67037
	3	14998.2	749.91	23	3.06703
	4
rd1 blank 3	1	29203.4	1460.17	17	1.16425
	2	26715.3	1335.76	19	1.42241
	3	30852.3	1542.61	17	1.10203
	4
rd1 blank 4	1	23929.8	1196.49	20	1.67155	1.69204
	2	28868.1	1443.4	28	1.93986	1.53043
	3	17751.1	887.556	13	1.4647	1.43946
	4
rd1 blank 5	1	25075.5	1253.77	24	1.91422
	2	19116.2	955.812	12	1.25548
	3	9848.17	492.408	7	1.42158
	4
rd1 blank 6	1	31525.6	1576.28	19	1.20537
	2	34974.9	1748.75	27	1.54396
	3	20394.6	1019.73	16	1.56905
	4
		total area	total cells	PARP pos. cells	% positive	avg %
rd1 SAHA 1	1	13257.1	662.857	9	1.35776	1.08052
	2	17806.3	890.317	7	0.786237	0.898723
	3	14577.8	728.892	8	1.09756	0.770897
	4
rd1 SAHA 2	1	23466.3	1173.32	11	0.937513
	2	27123.1	1356.16	6	0.442427
	3	13675.4	683.772	9	1.31623
	4
rd1 SAHA 3	1	25102	1255.1	6	0.47805
	2	9881	494.05	4	0.809634
	3	15609.7	780.483	8	1.02501
	4
rd1 SAHA 4	1	17809.4	890.472	8	0.8984	1.04208
	2	13267.1	663.355	7	1.05524	0.998963
	3	10233.7	511.683	6	1.1726	0.859228
	4
rd1 SAHA 5	1	8904.56	445.228	4	0.898416
	2	12873	643.65	7	1.08755
	3	17805.4	890.272	9	1.01093
	4
rd1 SAHA 6	1	19854.4	992.719	7	0.705134
	2	9832.67	491.634	5	1.01702
	3	14026.3	701.317	6	0.855533
	4
		total area	total cells	PARP pos. cells	% positive	avg %
C3H blank 1	1	22428.8	1121.44	4	0.356684	0.335748
	2	16324.6	816.228	3	0.367544	0.233492
	3	21200.2	1060.01	3	0.283017	0.140784
	4
C3H blank 2	1	15827.4	791.368	3	0.379091
	2	29343.5	1467.18	2	0.136316
	3	32420.5	1621.03	3	0.185068
	4
C3H blank 3	1	28740.1	1437.01	3	0.208767
	2	29358.4	1467.92	1	0.0681237
	3	41247.8	2062.39	3	0.145462
	4
C3H blank 4	1	41976.2	2098.81	3	0.142938	0.159111
	2	21714	1085.7	2	0.184213	0.26722
	3	26634.2	1331.71	2	0.150183	0.482861
	4
C3H blank 5	1	16466.3	823.315	2	0.24292
	2	27435.4	1371.77	1	0.0728986
	3	16466.3	823.315	4	0.485841
	4
C3H blank 6	1	19322	966.098	5	0.517546
	2	30106.1	1505.31	6	0.39859
	3	18781.2	939.061	5	0.532447
	4
		total area	total cells	PARP pos. cells	% positive	avg %
C3H SAHA+CAST 1	1	37606.1	1880.3	6	0.319098	0.288379
	2	28218.6	1410.93	5	0.354376	0.1797
	3	31305		3	0.191663	0.193839
	4
C3H SAHA+CAST 2	1	38228.8	1565.25	4	0.255551
	2	37087.9	1854.4	2	0.107852
	3	34149.5	1707.47	3	0.175698
	4
C3H SAHA+CAST 3	1	33125.7	1656.29	4	0.241504
	2	27668.3	1383.41	3	0.216855
	3	32478.9	1623.94	2	0.123157
	4
C3H SAHA+CAST 4	1	29362.6	1468.13	1	0.0681138	0.15365
	2	26231	1311.55	2	0.152492	0.260531
	3	33285.4	1664.27	4	0.240346	0.248056
	4
C3H SAHA+CAST 5	1	27685.4	1384.27	3	0.216721
	2	22181.8	1109.09	4	0.360656
	3	19587.1	979.357	2	0.204216
	4
C3H SAHA+CAST 6	1	24137.9	1206.9	3	0.248572
	2	27634.7	1381.74	2	0.144745
	3	28502.1	1425.1	5	0.350852
	4
