# Supplementary material for: HDAC inhibition delays photoreceptor loss in Pde6b mutant mice of retinitis pigmentosa: insights from scRNA-seq and CUT&Tag
Source: PeerJ. 2023 Jul 12;11:e15659. doi: 10.7717/peerj.15659 (PMC10349563; doi:10.7717/peerj.15659)
Supplement: Supplemental Information 1 [file peerj-11-15659-s001.zip › raw data/Figure 6B.xls]

## Sheet: Sheet1
		total area	total cells	HDAC pos. cells	% positive	avg %
rd1 blank 1	1	20957.4	1047.87	24	2.29036	2.45992
	2	20887.2	1044.36	25	2.39381	2.24311
	3	8161.47	408.073	11	2.69559	1.53285
	4
rd1 blank 2	1	15190.3	759.516	12	1.57995
	2	9910.62	495.531	16	3.22886
	3	16662.1	833.106	16	1.92052
	4
rd1 blank 3	1	25442.9	1272.14	17	1.33633
	2	18847	942.348	20	2.12236
	3	17546	877.301	10	1.13986
	4
rd1 blank 4	1	20418.7	1020.94	30	2.93848	2.32132
	2	14060.3	703.016	12	1.70693	1.68837
	3	10351.4	517.568	12	2.31854
	4
rd1 blank 5	1	15302.7	765.137	19	2.48322
	2	20286.5	1014.33	11	1.08446
	3	20034.4	1001.72	15	1.49742
	4
rd1 blank 6	1		0		#DIV/0!
	2		0		#DIV/0!
	3		0		#DIV/0!
	4
		total area	total cells	HDAC pos. cells	% positive	avg %
rd1 SAHA 1	1	13159.4	657.968	6	0.911899	0.740627
	2	9821.58	491.079	3	0.6109	0.987244
	3	11443.6	572.179	4	0.699082	0.968944
	4
rd1 SAHA 2	1	9210.49	460.524	5	1.08572
	2	12206.7	610.335	6	0.983067
	3	11198.9	559.944	5	0.892947
	4
rd1 SAHA 3	1	15289.8	764.491	5	0.65403
	2	8787.27	439.364	6	1.36561
	3	11271.5	563.576	5	0.887192
	4
rd1 SAHA 4	1	19393.2	969.662	5	0.515644	0.668611
	2	18347.6	917.38	6	0.654037	0.883556
	3	16743.4	837.169	7	0.836152
	4
rd1 SAHA 5	1	10125.8	506.288	6	1.1851
	2	14768.4	738.419	5	0.677123
	3	10146.5	507.326	4	0.788448
	4
rd1 SAHA 6	1		0		#DIV/0!
	2		0		#DIV/0!
	3		0		#DIV/0!
	4
		total area	total cells	HDAC pos. cells	% positive	avg %
C3H blank 1	1	19458.2	972.911	2	0.205569	0.282018
	2	24564.3	1228.22	2	0.162838	0.224042
	3	12561.6	628.078	3	0.477648	0.103745
	4
C3H blank 2	1	21064.7	1053.24	3	0.284836
	2	17405	870.252	1	0.114909
	3	22027.9	1101.4	3	0.272381
	4
C3H blank 3	1	24947.2	1247.36	1	0.0801693
	2	38485.8	1924.29	2	0.103934
	3	31463.7	1573.18	2	0.127131
	4
C3H blank 4	1	41485.5	2074.28	4	0.192838	0.144459
	2	34998.2	1749.91	3	0.171437	0.242012
	3	28943.7	1447.19	1	0.0690996
	4
C3H blank 5	1	10346.8	517.339	2	0.386594
	2	9988.1	499.405	1	0.200238
	3	14367.4	718.371	1	0.139204
	4		0
C3H blank 6	1		0		#DIV/0!
	2		0		#DIV/0!
	3		0		#DIV/0!
	4		0		#DIV/0!
		total area	total cells	HDAC pos. cells	% positive	avg %
C3H SAHA+CAST 1	1	16476.8	823.84	1	0.121383	0.115885
	2	27335.1	1366.75	2	0.146332	0.194298
	3	25018.7	1250.94	1	0.0799401	0.220159
	4
C3H SAHA+CAST 2	1	22353.1	1117.65	2	0.178946
	2	18357.8	917.889	2	0.217891
	3	10749.4	537.471	1	0.186056
	4
C3H SAHA+CAST 3	1	18893.5	944.674	2	0.211713
	2	9497.68	474.884	1	0.210578
	3	8396.8	419.84	1	0.238186
	4
C3H SAHA+CAST 4	1	25575.4	1278.77	2	0.1564	0.111892
	2	22314.1	1115.7	2	0.179259	0.137553
	3	120540663	6.02703e+06	1	1.65919e-05
	4
C3H SAHA+CAST 5	1	11153.4	557.671	1	0.179317
	2	17479.7	873.983	1	0.114419
	3	16817.5	840.874	1	0.118924
	4
C3H SAHA+CAST 6	1		0		#DIV/0!
	2		0		#DIV/0!
	3		0		#DIV/0!
	4		0		#DIV/0!
