# Supplementary material for: HDAC inhibition delays photoreceptor loss in Pde6b mutant mice of retinitis pigmentosa: insights from scRNA-seq and CUT&Tag
Source: PeerJ. 2023 Jul 12;11:e15659. doi: 10.7717/peerj.15659 (PMC10349563; doi:10.7717/peerj.15659)
Supplement: Supplemental Information 1 [file peerj-11-15659-s001.zip › raw data/Figure 6D.xls]

## Sheet: Sheet1
		total area	total cells	PARP pos. cells	% positive	avg %
rd1 blank 1	1	16743.7	837.187	19	2.26951	1.55409
	2	17196.1	859.807	9	1.04675	1.18762
	3	29717.1	1485.86	20	1.34603	1.22956
	4
rd1 blank 2	1	17092.8	854.642	10	1.17008
	2	23217.7	1160.89	31	2.67037
	3	14998.2	749.91	23	3.06703
	4
rd1 blank 3	1	29203.4	1460.17	17	1.16425
	2	26715.3	1335.76	19	1.42241
	3	30852.3	1542.61	17	1.10203
	4
rd1 blank 4	1	23929.8	1196.49	20	1.67155	1.69204
	2	28868.1	1443.4	28	1.93986	1.53043
	3	17751.1	887.556	13	1.4647	1.43946
	4
rd1 blank 5	1	25075.5	1253.77	24	1.91422
	2	19116.2	955.812	12	1.25548
	3	9848.17	492.408	7	1.42158
	4
rd1 blank 6	1	31525.6	1576.28	19	1.20537
	2	34974.9	1748.75	27	1.54396
	3	20394.6	1019.73	16	1.56905
	4
		total area	total cells	PARP pos. cells	% positive	avg %
rd1 SAHA 1	1	13257.1	662.857	9	1.35776	1.08052
	2	17806.3	890.317	7	0.786237	0.898723
	3	14577.8	728.892	8	1.09756	0.770897
	4
rd1 SAHA 2	1	23466.3	1173.32	11	0.937513
	2	27123.1	1356.16	6	0.442427
	3	13675.4	683.772	9	1.31623
	4
rd1 SAHA 3	1	25102	1255.1	6	0.47805
	2	9881	494.05	4	0.809634
	3	15609.7	780.483	8	1.02501
	4
rd1 SAHA 4	1	17809.4	890.472	8	0.8984	1.04208
	2	13267.1	663.355	7	1.05524	0.998963
	3	10233.7	511.683	6	1.1726	0.859228
	4
rd1 SAHA 5	1	8904.56	445.228	4	0.898416
	2	12873	643.65	7	1.08755
	3	17805.4	890.272	9	1.01093
	4
rd1 SAHA 6	1	19854.4	992.719	7	0.705134
	2	9832.67	491.634	5	1.01702
	3	14026.3	701.317	6	0.855533
	4
		total area	total cells	PARP pos. cells	% positive	avg %
C3H blank 1	1	22428.8	1121.44	4	0.356684	0.335748
	2	16324.6	816.228	3	0.367544	0.233492
	3	21200.2	1060.01	3	0.283017	0.140784
	4
C3H blank 2	1	15827.4	791.368	3	0.379091
	2	29343.5	1467.18	2	0.136316
	3	32420.5	1621.03	3	0.185068
	4
C3H blank 3	1	28740.1	1437.01	3	0.208767
	2	29358.4	1467.92	1	0.0681237
	3	41247.8	2062.39	3	0.145462
	4
C3H blank 4	1	41976.2	2098.81	3	0.142938	0.159111
	2	21714	1085.7	2	0.184213	0.26722
	3	26634.2	1331.71	2	0.150183	0.482861
	4
C3H blank 5	1	16466.3	823.315	2	0.24292
	2	27435.4	1371.77	1	0.0728986
	3	16466.3	823.315	4	0.485841
	4
C3H blank 6	1	19322	966.098	5	0.517546
	2	30106.1	1505.31	6	0.39859
	3	18781.2	939.061	5	0.532447
	4
		total area	total cells	PARP pos. cells	% positive	avg %
C3H SAHA 1	1	37606.1	1880.3	6	0.319098	0.288379
	2	28218.6	1410.93	5	0.354376	0.1797
	3	31305		3	0.191663	0.193839
	4
C3H SAHA 2	1	38228.8	1565.25	4	0.255551
	2	37087.9	1854.4	2	0.107852
	3	34149.5	1707.47	3	0.175698
	4
C3H SAHA 3	1	33125.7	1656.29	4	0.241504
	2	27668.3	1383.41	3	0.216855
	3	32478.9	1623.94	2	0.123157
	4
C3H SAHA 4	1	29362.6	1468.13	1	0.0681138	0.15365
	2	26231	1311.55	2	0.152492	0.260531
	3	33285.4	1664.27	4	0.240346	0.248056
	4
C3H SAHA 5	1	27685.4	1384.27	3	0.216721
	2	22181.8	1109.09	4	0.360656
	3	19587.1	979.357	2	0.204216
	4
C3H SAHA 6	1	24137.9	1206.9	3	0.248572
	2	27634.7	1381.74	2	0.144745
	3	28502.1	1425.1	5	0.350852
	4
