# Supplementary material for: HDAC inhibition delays photoreceptor loss in Pde6b mutant mice of retinitis pigmentosa: insights from scRNA-seq and CUT&Tag
Source: PeerJ. 2023 Jul 12;11:e15659. doi: 10.7717/peerj.15659 (PMC10349563; doi:10.7717/peerj.15659)
Supplement: Supplemental Information 1 [file peerj-11-15659-s001.zip › raw data/S1-S2-interestedGenes.heatmap.txt]

feature	Microglial	Horizontal	Muller	Vascular	Rod	Cone	Bipolar	Amacrine
Capn3	2.55620942416757	-0.0371111635417984	-0.0346224179024404	-0.0371111635417984	-0.0347102279686589	-0.037111163541799	-0.0315545417498456	-0.0146693275137553
Egr1	1.01385453647924	-0.482610247980969	1.27715312777808	0.960468253249756	-0.0902250703741466	0.767638197211041	-0.363210277605656	-0.156947633031302
Prkg2	-0.0497379345920663	2.15741237692875	-0.033426869159053	-0.0497379345920662	-0.044129497487444	-0.0364797051269055	-0.044396624528377	0.00225128703566255
Hdac11	-0.0897815420035444	0.432495638583124	-0.030084461778282	-0.0671740718348882	-0.173801322338468	-0.0499596648309444	0.245340322292081	0.986440917921471
Hdac7	-0.201734368650834	-0.0944052213457796	0.649767362138295	0.341484078646142	-0.172785407117372	-0.177793273601033	0.138837917406252	0.284007147908202
Parp8	-0.0993631881461284	-0.308564362700534	0.632598245978371	-0.129096334993792	-0.306821185216699	-0.285134550102492	0.50413593937069	0.149056998115861
Prkg1	-0.258863508736612	-0.251235075087649	0.902538673274674	0.132779127411935	-0.298828636862426	-0.205648798611026	0.363959647899883	0.196676783906824
Capn5	0.0355406675461583	-0.0382253209986855	0.0579861636406095	0.201633392994371	-0.0525797038206126	-0.0519599332838883	-0.0145127468169798	0.273760423093523
Hdac10	-0.0736393455402926	-0.0860012407915677	-0.00923207771733882	0.126492453822086	-0.00485713379299049	0.0305581774074856	0.0142236146052057	-0.0701182909306097
Prph	-0.0438155920910561	-0.0484617662646026	-0.0230671505362628	0.161000181085734	-0.0313091203125892	-0.0431934043929825	0.0253779425369162	-0.0376482371857067
Parp16	-0.0700683756537883	-0.0756545709850181	0.0182209185441666	-0.016168092779481	0.00150104700535821	0.0191643954465331	-0.0454282990016844	0.00776870117223674
Capn9	0.0200160667528442	-0.0279646252339208	0.0317108399298784	-0.027964625233921	-0.0251660862881437	-0.0213498728426054	-0.0242635864351671	-0.0167539325282381
Capn11	-0.0166661239191907	-0.0166661239191908	-0.00176406670532586	-0.0166661239191907	-0.0146694197522515	-0.0166661239191902	-0.0148176894988365	-0.0110670931064906
Capn12	-0.0390661228265884	-0.0120793859372696	0.0254608467607184	-0.0390661228265885	-0.0262586390355511	-0.0062249448139827	-0.0307295667179566	-0.0110083639589904
Hdac9	-0.0991268740128333	0.112234615474003	-0.0223798310840693	-0.183956294661546	-0.0601657139962284	-0.0714257990813427	0.151898104396042	0.0368588505100976
Hdac3	-0.257544137507532	-0.0546112955205178	0.242382542919698	0.0301743535431454	-0.0996238169892415	-0.0164318922438404	0.120339026188552	0.17437656807571
Capn15	-0.161032934662966	-0.21755198442118	-0.0804325033560721	-0.063643033043488	-0.0537908945706125	-0.0117552459015782	0.124087665835682	0.262723157155338
Hdac6	-0.121901848323215	-0.0684422197919623	-0.0336551289250688	-0.200022700912754	-0.0555528969401038	0.0268249624311924	0.102674218684532	0.25402782070696
Hdac8	-0.118538751333659	-0.00902368613092884	0.10575402396975	-0.0822063413443759	-0.0648585211169672	-0.0492369694115962	0.0855756787721653	0.215628672598949
Hdac2	-0.373765687860477	-0.157014959105461	-0.0699323904442663	-0.111613447919874	-0.0930572753417838	-0.106697493812795	0.260851592366224	0.057505686654186
Parp6	-0.342598314511413	-0.140713526005603	-0.25847077698489	-0.240077231668937	-0.0888048736921238	-0.0102700052970198	0.285497958215903	0.194838994911406
Parp1	-0.0281412946931578	-0.203783993751418	-0.0286114357659552	-0.213000233852637	-0.0222772399480219	0.181293578835978	0.0626202967439969	-0.0939372290635284
Hdac5	-0.0549317274694792	-0.127466068323327	0.0841456734408051	-0.208830045733039	-0.0610416428756886	0.0948731470773071	0.0912500389698617	0.0821005582745612
Parp11	-0.124641621114246	-0.135138173986107	-0.0608615836375683	-0.0928768499775032	-0.041967526592864	0.185777578104014	0.077469165406566	0.148746783085297
Capn7	-0.287946694819434	-0.19024922630502	-0.187754750096244	-0.181915568818622	0.055957776293642	-0.00922247498187369	-0.0355482505562108	-0.0507998594556158
Capn10	-0.229842864023415	-0.0312868993094738	-0.0629690582149187	-0.0938095408824805	0.0499586748505323	-0.0396041418064526	-0.0886903573024301	0.0530028805107183
Hdac4	-0.193039084426738	-0.140605271872961	0.0192938414840381	-0.0207823213069119	-0.021038254097145	-0.022439256522114	0.0407995110133685	0.0767257405152142
Parp2	-0.173591800002368	-0.153228543926666	-0.0243961705021103	-0.0971454122782991	-0.00631303767960197	-0.0231476794333602	0.0393345341809571	-0.0154785929748939
Capn2	-0.0875325017407968	-0.172915481413739	0.783873848093883	1.26495245336896	-0.153148938114931	-0.111979719437065	0.0449576232058868	0.147676509373362
Parp14	1.04025752207618	-0.0619768395157079	0.205010137436671	0.37880067445348	-0.0483378325171844	-0.017402964009951	-0.0528289890935437	-0.0507281230936684
Parp9	1.02132296874918	-0.0875283652577612	0.319376821078581	0.272752853464383	-0.0574522521141531	0.0837962668032396	-0.0617874020027425	-0.0638308450432363
Capn1	0.334027031809005	0.0956509880419654	0.0431419995468674	0.877997130192407	-0.0479294654437723	-0.0438834180429694	-0.0014200631816509	0.00145314124413779
Capn6	-0.0232574722772638	-0.0232574722772636	-0.0108309194973512	0.553620655623586	-0.0232574722772702	-0.0232574722772643	-0.0186333453754905	0.0327696796080202
Hdac1	0.00710210996060256	-0.0809354388499113	0.22646178024129	0.263512079054429	-0.08111470742767	0.162278428960553	0.0739944220306534	0.0365062413101729
Parp3	0.0654972913872947	-0.00662022915075548	0.289332603554649	0.466156482746208	-0.0216043036550091	-0.00894635743845334	-0.0589821961204095	-0.104190064686417
Parp4	0.103738053309582	0.123649407783607	0.183738736231466	0.362807627646625	-0.0348699822970197	0.132984235240147	-0.0284990047029326	-0.0899433601782646
Top2a	0.640053956012003	-0.0676015412753209	0.0568128872847562	0.165548281509491	-0.0539801313808683	-0.0329087698052661	0.0167645040678671	0.0412280555685212
Parp10	0.225473205797088	-0.0500777914890386	0.000667013452165709	0.0188872880955683	-0.0139929810887131	0.122304110355692	-0.0508151408527508	-0.0415590278847195
Parp12	0.349136265897738	-0.134149377916305	0.252636079036008	0.178480779702532	-0.0373979795164326	0.032557033240157	-0.0279562327273936	-0.0154187751179412
