# Supplementary material for: HDAC inhibition delays photoreceptor loss in Pde6b mutant mice of retinitis pigmentosa: insights from scRNA-seq and CUT&Tag
Source: PeerJ. 2023 Jul 12;11:e15659. doi: 10.7717/peerj.15659 (PMC10349563; doi:10.7717/peerj.15659)
Supplement: Supplemental Information 5 [file peerj-11-15659-s005.xlsx]

## Sheet: Sheet1
Chrom	Start	End	PeakID	Score	log2FoldChange	pvalue	padj	C3H.P11	C3H.P13	C3H.P17	rd1.P11	rd1.P13	rd1.P17	C3H.P11_Normalized	C3H.P13_Normalized	C3H.P17_Normalized	rd1.P11_Normalized	rd1.P13_Normalized	rd1.P17_Normalized
chr1	3184982	3185254	peaks1	1.52655	-0.741286	0.268677	0.98205	14	12	2	8	20	19	12.6615	12.8036	2.10669	8.32737	18.2381	19.6929
chr1	4416830	4417265	peaks10	2.57397	1.27692	0.022458	0.98205	18	32	18	8	14	7	16.279	34.1428	18.9603	8.32737	12.7667	7.25527
chr1	12825870	12826169	peaks100	2.00569	0.173378	0.727161	0.988959	26	16	17	15	14	23	23.5141	17.0714	17.9069	15.6138	12.7667	23.8387
chr1	54250360	54251392	peaks1000	12.8844	0.347522	0.222998	0.98205	78	68	108	75	63	64	70.5424	72.5535	113.762	78.0691	57.45	66.3339
chr11	54329429	54330049	peaks10000	3.38299	1.15847	0.0163447	0.98205	32	28	61	10	15	30	28.9405	29.875	64.2542	10.4092	13.6786	31.094
chr11	54337017	54337429	peaks10001	4.05906	-0.489104	0.308445	0.98205	22	15	15	14	34	26	19.8966	16.0045	15.8002	14.5729	31.0048	26.9481
chr11	54359510	54359759	peaks10002	1.52655	0.00102999	0.998585	0.999823	24	20	7	13	30	9	21.7054	21.3393	7.37343	13.532	27.3572	9.3282
chr11	54438072	54438309	peaks10003	3.47987	0.856424	0.493669	0.98205	26	12	16	0	23	8	23.5141	12.8036	16.8536	0	20.9738	8.29173
chr11	54522491	54523330	peaks10004	8.69987	0.221493	0.436762	0.98205	70	65	86	69	75	49	63.3073	69.3526	90.5879	71.8236	68.3929	50.7869
chr11	54703198	54703431	peaks10005	4.04978	0.665653	0.203773	0.98205	25	22	14	10	18	11	22.6098	23.4732	14.7469	10.4092	16.4143	11.4011
chr11	54721371	54721811	peaks10006	2.45745	-0.359237	0.471629	0.98205	21	13	31	12	45	29	18.9922	13.8705	32.6538	12.4911	41.0357	30.0575
chr11	54724687	54724972	peaks10007	3.31402	0.208863	0.69336	0.985935	35	9	20	11	23	21	31.6537	9.60267	21.0669	11.4501	20.9738	21.7658
chr11	54786981	54787869	peaks10008	14.1582	-0.0274972	0.922608	0.997189	92	57	98	62	92	100	83.2039	60.8169	103.228	64.5371	83.8953	103.647
chr11	54791253	54791783	peaks10009	9.90721	0.664241	0.0639017	0.98205	49	47	73	27	54	29	44.3151	50.1473	76.8943	28.1049	49.2429	30.0575
chr1	54324945	54325195	peaks1001	3.47987	0.607198	0.353774	0.98205	30	12	5	10	9	11	27.1317	12.8036	5.26674	10.4092	8.20715	11.4011
chr11	54833453	54833952	peaks10010	3.18065	0.729151	0.134384	0.98205	40	16	30	21	22	9	36.1756	17.0714	31.6004	21.8594	20.0619	9.3282
chr11	54860381	54860887	peaks10011	9.11592	0.544636	0.10738	0.98205	49	54	71	28	47	47	44.3151	57.616	74.7877	29.1458	42.8595	48.7139
chr11	54902692	54903185	peaks10012	3.62241	0.227266	0.542494	0.98205	43	44	54	59	39	24	38.8888	46.9464	56.8808	61.4144	35.5643	24.8752
chr11	54952029	54952302	peaks10013	1.92393	0.490933	0.324999	0.98205	31	12	26	19	17	13	28.0361	12.8036	27.387	19.7775	15.5024	13.4741
chr11	54955843	54956558	peaks10014	9.43298	0.294767	0.268013	0.98205	83	69	86	60	67	69	75.0644	73.6205	90.5879	62.4553	61.0976	71.5162
chr11	54979266	54979838	peaks10015	4.2648	0.886604	0.0128111	0.98205	48	55	57	21	30	37	43.4107	58.683	60.0408	21.8594	27.3572	38.3493
chr11	54985655	54986270	peaks10016	5.83867	0.463641	0.115117	0.98205	64	63	82	46	54	54	57.881	67.2187	86.3745	47.8824	49.2429	55.9692
chr11	54998095	54998474	peaks10017	2.36208	0.586943	0.177313	0.98205	30	24	43	14	28	24	27.1317	25.6071	45.2939	14.5729	25.5333	24.8752
chr11	55007568	55007818	peaks10018	2.41492	0.595715	0.237827	0.98205	31	12	25	15	17	13	28.0361	12.8036	26.3337	15.6138	15.5024	13.4741
chr11	55013773	55014035	peaks10019	1.83474	-0.0268698	0.962676	0.998453	17	12	14	9	26	10	15.3746	12.8036	14.7469	9.3683	23.7095	10.3647
chr1	54343447	54343761	peaks1002	4.66807	-0.406269	0.456833	0.98205	14	14	17	33	16	11	12.6615	14.9375	17.9069	34.3504	14.5905	11.4011
chr11	55019207	55019746	peaks10020	2.20505	0.0779054	0.848672	0.994966	45	40	19	26	48	26	40.6976	42.6785	20.0136	27.064	43.7714	26.9481
chr11	55033047	55033811	peaks10021	6.53659	-0.00065482	0.9984	0.999823	50	43	69	39	62	64	45.2195	45.8794	72.681	40.5959	56.5381	66.3339
chr11	55077265	55077855	peaks10022	5.10377	0.411814	0.206305	0.98205	63	45	54	29	48	46	56.9766	48.0134	56.8808	30.1867	43.7714	47.6775
chr11	55097626	55098597	peaks10023	17.15	0.733724	0.00449107	0.98205	158	91	129	56	93	80	142.894	97.0937	135.882	58.2916	84.8072	82.9173
chr11	55148040	55148405	peaks10024	2.58391	0.232193	0.605725	0.98295	21	25	33	14	28	27	18.9922	26.6741	34.7605	14.5729	25.5333	27.9846
chr11	55148657	55148930	peaks10025	3.50184	-0.131814	0.817113	0.994546	13	13	17	7	18	23	11.7571	13.8705	17.9069	7.28645	16.4143	23.8387
chr11	55179902	55180267	peaks10026	2.70745	0.623431	0.211886	0.98205	31	32	14	14	26	11	28.0361	34.1428	14.7469	14.5729	23.7095	11.4011
chr11	55197525	55197791	peaks10027	2.46628	1.13325	0.106513	0.98205	7	14	19	5	9	5	6.33073	14.9375	20.0136	5.20461	8.20715	5.18233
chr11	55204231	55204735	peaks10028	6.45625	-0.250549	0.473363	0.98205	53	31	42	31	60	60	47.9327	33.0759	44.2406	32.2686	54.7143	62.188
chr11	55211849	55212603	peaks10029	3.31065	0.556349	0.166661	0.98205	54	31	37	15	41	28	48.8371	33.0759	38.9738	15.6138	37.3881	29.0211
chr1	54366331	54366629	peaks1003	3.82571	0.0301475	0.949511	0.998017	35	17	15	16	22	27	31.6537	18.1384	15.8002	16.6547	20.0619	27.9846
chr11	55217731	55218111	peaks10030	3.6709	-0.112301	0.827684	0.994546	16	14	25	14	16	30	14.4702	14.9375	26.3337	14.5729	14.5905	31.094
chr11	55238792	55239669	peaks10031	2.64761	0.970089	0.0144666	0.98205	40	58	34	22	29	18	36.1756	61.8839	35.8138	22.9003	26.4452	18.6564
chr11	55239970	55240318	peaks10032	2.20566	0.799321	0.093361	0.98205	28	18	30	15	15	14	25.3229	19.2053	31.6004	15.6138	13.6786	14.5105
chr11	55313738	55314931	peaks10033	3.75857	-0.0586528	0.847994	0.994934	54	42	66	50	62	59	48.8371	44.8125	69.5209	52.0461	56.5381	61.1515
chr11	55330597	55330861	peaks10034	2.50535	-0.103339	0.840291	0.994705	27	7	25	20	20	23	24.4185	7.46875	26.3337	20.8184	18.2381	23.8387
chr11	55358661	55359109	peaks10035	2.23967	0.381105	0.402038	0.98205	30	30	17	15	26	19	27.1317	32.0089	17.9069	15.6138	23.7095	19.6929
chr11	55383412	55383647	peaks10036	2.65682	0.718728	0.0735197	0.98205	38	29	40	17	27	22	34.3668	30.9419	42.1339	17.6957	24.6214	22.8023
chr11	55398895	55399337	peaks10037	2.25022	-0.343132	0.468557	0.98205	16	24	20	33	31	14	14.4702	25.6071	21.0669	34.3504	28.2691	14.5105
chr11	55419117	55419821	peaks10038	6.03265	0.544284	0.220011	0.98205	64	19	40	18	25	40	57.881	20.2723	42.1339	18.7366	22.7976	41.4587
chr11	55419845	55420330	peaks10039	7.06667	-0.747906	0.0486518	0.98205	34	18	47	48	49	70	30.7493	19.2053	49.5073	49.9642	44.6834	72.5527
chr1	54438446	54439227	peaks1004	17.5973	0.0188132	0.943789	0.997817	129	61	110	83	112	102	116.666	65.0848	115.868	86.3965	102.133	105.72
chr11	55441578	55441947	peaks10040	4.14354	0.340666	0.46621	0.98205	33	16	21	19	18	18	29.8449	17.0714	22.1203	19.7775	16.4143	18.6564
chr11	55445334	55445691	peaks10041	2.92758	-0.111651	0.837399	0.994603	13	15	25	8	25	26	11.7571	16.0045	26.3337	8.32737	22.7976	26.9481
chr11	55460855	55461485	peaks10042	5.64243	0.541025	0.120309	0.98205	53	47	65	23	51	42	47.9327	50.1473	68.4676	23.9412	46.5072	43.5316
chr11	55468848	55469710	peaks10043	19.1882	0.421473	0.110177	0.98205	144	72	102	69	84	84	130.232	76.8214	107.441	71.8236	76.6	87.0632
chr11	55519027	55519280	peaks10044	1.83897	1.20209	0.0719717	0.98205	11	19	13	8	5	6	9.94829	20.2723	13.6935	8.32737	4.55953	6.2188
chr11	55534640	55534899	peaks10045	2.22527	-0.188712	0.757823	0.99095	11	10	13	10	22	8	9.94829	10.6696	13.6935	10.4092	20.0619	8.29173
chr11	56040614	56041128	peaks10046	2.60939	-0.0109505	0.982471	0.999022	20	33	15	35	16	18	18.0878	35.2098	15.8002	36.4323	14.5905	18.6564
chr11	56748421	56748698	peaks10047	3.86561	-0.736908	0.151678	0.98205	16	13	12	16	37	17	14.4702	13.8705	12.6402	16.6547	33.7405	17.6199
chr11	57172181	57172456	peaks10048	2.53934	0.492654	0.486773	0.98205	23	7	8	14	4	8	20.801	7.46875	8.42678	14.5729	3.64762	8.29173
chr11	57474125	57474435	peaks10049	2.8458	-0.98873	0.107964	0.98205	10	4	11	12	19	19	9.0439	4.26785	11.5868	12.4911	17.3262	19.6929
chr1	54493729	54493996	peaks1005	3.55094	0.766988	0.107899	0.98205	23	23	26	13	16	14	20.801	24.5402	27.387	13.532	14.5905	14.5105
chr11	57482042	57482315	peaks10050	2.03433	-0.5118	0.454436	0.98205	7	14	5	17	15	6	6.33073	14.9375	5.26674	17.6957	13.6786	6.2188
chr11	57507242	57507492	peaks10051	1.97544	0.40011	0.473364	0.98205	11	19	20	9	15	15	9.94829	20.2723	21.0669	9.3683	13.6786	15.547
chr11	57518378	57518684	peaks10052	6.10152	-0.116841	0.828584	0.994546	20	14	13	14	28	10	18.0878	14.9375	13.6935	14.5729	25.5333	10.3647
chr11	57552827	57553244	peaks10053	4.57564	-0.48811	0.317998	0.98205	19	10	24	19	37	20	17.1834	10.6696	25.2803	19.7775	33.7405	20.7293
chr11	57634029	57634276	peaks10054	4.57564	-0.3197	0.565692	0.982075	10	14	20	20	28	9	9.0439	14.9375	21.0669	20.8184	25.5333	9.3282
chr11	57644607	57645253	peaks10055	3.97486	0.000553502	0.998849	0.999823	33	28	48	25	42	44	29.8449	29.875	50.5607	26.023	38.3	45.6045
chr11	57653248	57654048	peaks10056	2.45751	-0.0573524	0.887324	0.997075	37	37	62	27	86	35	33.4624	39.4777	65.3075	28.1049	78.4238	36.2763
chr11	57671556	57672036	peaks10057	2.88629	-0.0512819	0.913424	0.997189	17	25	31	16	43	20	15.3746	26.6741	32.6538	16.6547	39.2119	20.7293
chr11	57688104	57688468	peaks10058	1.80338	-0.483328	0.264793	0.98205	19	17	23	24	34	26	17.1834	18.1384	24.227	24.9821	31.0048	26.9481
chr11	57738695	57739191	peaks10059	4.95382	0.0666331	0.868172	0.995902	39	31	24	21	30	39	35.2712	33.0759	25.2803	21.8594	27.3572	40.4222
chr1	54537443	54537669	peaks1006	2.23967	0.298549	0.651172	0.983296	22	7	9	13	6	11	19.8966	7.46875	9.48013	13.532	5.47143	11.4011
chr11	57750081	57750467	peaks10060	2.58883	-0.328383	0.583662	0.982949	4	16	23	24	18	14	3.61756	17.0714	24.227	24.9821	16.4143	14.5105
chr11	57801067	57801420	peaks10061	2.09232	0.263056	0.592586	0.98295	21	19	25	10	20	25	18.9922	20.2723	26.3337	10.4092	18.2381	25.9117
chr11	57883501	57883864	peaks10062	3.47987	0.163336	0.74109	0.988963	32	14	15	18	19	17	28.9405	14.9375	15.8002	18.7366	17.3262	17.6199
chr11	57913228	57913487	peaks10063	2.58391	0.318978	0.617475	0.983296	24	12	15	2	17	22	21.7054	12.8036	15.8002	2.08184	15.5024	22.8023
chr11	57929635	57929905	peaks10064	2.01361	0.890682	0.157982	0.98205	12	16	14	8	7	8	10.8527	17.0714	14.7469	8.32737	6.38334	8.29173
chr11	57934445	57935185	peaks10065	3.59572	0.0628432	0.866127	0.995902	34	35	45	24	50	38	30.7493	37.3437	47.4006	24.9821	45.5953	39.3857
chr11	57962451	57962995	peaks10066	5.74569	0.106348	0.785521	0.992148	42	32	32	20	34	45	37.9844	34.1428	33.7071	20.8184	31.0048	46.641
chr11	58017388	58017671	peaks10067	3.11997	-0.392197	0.447925	0.98205	13	15	14	14	20	22	11.7571	16.0045	14.7469	14.5729	18.2381	22.8023
chr11	58021741	58022127	peaks10068	2.23967	0.860448	0.0727786	0.98205	36	29	19	12	24	11	32.558	30.9419	20.0136	12.4911	21.8857	11.4011
chr11	58060283	58060606	peaks10069	1.80565	1.48605	0.0127945	0.98205	15	30	18	10	7	6	13.5659	32.0089	18.9603	10.4092	6.38334	6.2188
chr1	54538875	54539284	peaks1007	2.45874	0.57699	0.298503	0.98205	16	12	33	15	18	9	14.4702	12.8036	34.7605	15.6138	16.4143	9.3282
chr11	58092697	58092995	peaks10070	2.02365	0.0810813	0.876829	0.996234	11	21	27	11	26	21	9.94829	22.4062	28.4404	11.4501	23.7095	21.7658
chr11	58102870	58104661	peaks10071	9.11526	-0.328925	0.159556	0.98205	105	112	107	103	176	137	94.961	119.5	112.708	107.215	160.495	141.996
chr11	58171630	58172033	peaks10072	4.14329	0.733044	0.133454	0.98205	32	14	37	14	15	21	28.9405	14.9375	38.9738	14.5729	13.6786	21.7658
chr11	58201672	58202026	peaks10073	2.03433	-0.480961	0.407617	0.98205	9	15	13	26	10	16	8.13951	16.0045	13.6935	27.064	9.11905	16.5835
chr11	58232234	58232553	peaks10074	2.23967	0.50244	0.428642	0.98205	26	11	9	5	11	16	23.5141	11.7366	9.48013	5.20461	10.031	16.5835
chr11	58287379	58287652	peaks10075	2.57397	0.555606	0.520542	0.98205	5	19	4	9	10	1	4.52195	20.2723	4.21339	9.3683	9.11905	1.03647
chr11	58307037	58307948	peaks10076	4.69306	-0.284555	0.400216	0.98205	59	29	51	39	74	58	53.359	30.9419	53.7207	40.5959	67.481	60.1151
chr11	58316397	58316685	peaks10077	3.02806	-0.388669	0.495294	0.98205	11	10	16	12	26	12	9.94829	10.6696	16.8536	12.4911	23.7095	12.4376
chr11	58322841	58323809	peaks10078	13.0146	0.379892	0.168785	0.98205	120	88	72	51	80	85	108.527	93.8928	75.841	53.087	72.9524	88.0997
chr11	58330018	58330652	peaks10079	3.41386	0.375723	0.373472	0.98205	23	30	45	26	23	28	20.801	32.0089	47.4006	27.064	20.9738	29.0211
chr1	54556916	54558024	peaks1008	19.1717	0.210159	0.440208	0.98205	165	76	162	93	121	135	149.224	81.0892	170.642	96.8057	110.341	139.923
chr11	58345394	58345774	peaks10080	1.92263	0.949452	0.0964351	0.98205	20	21	14	6	13	10	18.0878	22.4062	14.7469	6.24553	11.8548	10.3647
chr11	58384508	58384776	peaks10081	2.57397	0.718292	0.304008	0.98205	8	25	8	4	12	10	7.23512	26.6741	8.42678	4.16369	10.9429	10.3647
chr11	58432424	58432673	peaks10082	3.86561	-0.860239	0.329445	0.98205	4	4	8	5	24	2	3.61756	4.26785	8.42678	5.20461	21.8857	2.07293
chr11	58640457	58640866	peaks10083	3.34978	0.46407	0.298252	0.98205	30	17	43	21	23	22	27.1317	18.1384	45.2939	21.8594	20.9738	22.8023
chr11	58847044	58847748	peaks10084	6.4833	0.144849	0.682026	0.985415	43	33	54	30	52	38	38.8888	35.2098	56.8808	31.2277	47.4191	39.3857
chr11	58867169	58867966	peaks10085	4.20344	0.117027	0.740426	0.988963	52	44	37	25	49	50	47.0283	46.9464	38.9738	26.023	44.6834	51.8233
chr11	58903747	58904260	peaks10086	8.76334	0.115897	0.763927	0.99135	35	34	65	28	62	38	31.6537	36.2768	68.4676	29.1458	56.5381	39.3857
chr11	58909265	58909518	peaks10087	1.87434	-0.613641	0.395728	0.98205	7	2	14	9	16	11	6.33073	2.13393	14.7469	9.3683	14.5905	11.4011
chr11	58919273	58919526	peaks10088	2.14024	0.53954	0.426749	0.98205	23	3	17	10	8	11	20.801	3.20089	17.9069	10.4092	7.29524	11.4011
chr11	58937711	58938032	peaks10089	4.2618	-0.211336	0.672857	0.984547	17	20	15	14	32	16	15.3746	21.3393	15.8002	14.5729	29.181	16.5835
chr1	54626281	54626646	peaks1009	2.83284	0.894247	0.0954339	0.98205	33	14	21	15	8	13	29.8449	14.9375	22.1203	15.6138	7.29524	13.4741
chr11	58938902	58939295	peaks10090	3.94597	-0.131263	0.788527	0.992518	24	20	23	17	46	13	21.7054	21.3393	24.227	17.6957	41.9476	13.4741
chr11	58970047	58970499	peaks10091	1.52031	0.241774	0.648265	0.983296	12	32	18	12	18	24	10.8527	34.1428	18.9603	12.4911	16.4143	24.8752
chr11	59009640	59009878	peaks10092	3.09883	-0.325447	0.564769	0.98205	18	12	12	11	32	11	16.279	12.8036	12.6402	11.4501	29.181	11.4011
chr11	59021529	59021780	peaks10093	2.8458	-0.920133	0.146264	0.98205	4	10	11	10	20	19	3.61756	10.6696	11.5868	10.4092	18.2381	19.6929
chr11	59080299	59080568	peaks10094	2.26759	-0.0502918	0.921984	0.997189	19	17	17	21	26	9	17.1834	18.1384	17.9069	21.8594	23.7095	9.3282
chr11	59092939	59093477	peaks10095	2.8458	0.0145352	0.975398	0.998939	24	22	23	12	23	34	21.7054	23.4732	24.227	12.4911	20.9738	35.2399
chr11	59160041	59160351	peaks10096	1.84171	0.181256	0.677175	0.984847	30	25	21	16	30	22	27.1317	26.6741	22.1203	16.6547	27.3572	22.8023
chr11	59175066	59175367	peaks10097	4.94053	-0.396484	0.390038	0.98205	22	18	20	16	42	23	19.8966	19.2053	21.0669	16.6547	38.3	23.8387
chr11	59187008	59188321	peaks10098	9.35127	0.302283	0.24605	0.98205	113	94	152	81	98	116	102.196	100.295	160.109	84.3147	89.3667	120.23
chr11	59201948	59202953	peaks10099	3.82033	0.382292	0.216077	0.98205	54	60	82	46	61	47	48.8371	64.0178	86.3745	47.8824	55.6262	48.7139
chr1	12841117	12841437	peaks101	2.60416	0.135209	0.761304	0.99124	44	22	16	21	27	26	39.7932	23.4732	16.8536	21.8594	24.6214	26.9481
chr1	54664365	54664964	peaks1010	5.94641	0.184935	0.593518	0.98295	80	30	52	38	55	49	72.3512	32.0089	54.7741	39.555	50.1548	50.7869
chr11	59208850	59209155	peaks10100	1.5264	-0.700039	0.148506	0.98205	10	14	24	27	29	24	9.0439	14.9375	25.2803	28.1049	26.4452	24.8752
chr11	59227417	59227808	peaks10101	5.52913	-0.928888	0.101563	0.98205	21	12	5	13	39	21	18.9922	12.8036	5.26674	13.532	35.5643	21.7658
chr11	59228700	59229070	peaks10102	3.53681	0.0196175	0.972986	0.998939	29	9	25	12	43	9	26.2273	9.60267	26.3337	12.4911	39.2119	9.3282
chr11	59239333	59239825	peaks10103	2.65579	0.0369664	0.925333	0.997189	25	35	31	27	38	26	22.6098	37.3437	32.6538	28.1049	34.6524	26.9481
chr11	59240369	59240711	peaks10104	1.38232	0.187009	0.742647	0.98899	32	16	13	20	29	5	28.9405	17.0714	13.6935	20.8184	26.4452	5.18233
chr11	59255909	59256258	peaks10105	1.30934	1.02982	0.0915268	0.98205	16	13	19	7	11	6	14.4702	13.8705	20.0136	7.28645	10.031	6.2188
chr11	59306202	59306530	peaks10106	2.93384	0.289475	0.569366	0.982423	20	14	31	11	19	24	18.0878	14.9375	32.6538	11.4501	17.3262	24.8752
chr11	59323150	59323469	peaks10107	4.88767	0.213956	0.654399	0.983296	16	22	33	24	25	14	14.4702	23.4732	34.7605	24.9821	22.7976	14.5105
chr11	59328788	59329042	peaks10108	1.91998	0.542033	0.307155	0.98205	28	14	16	10	18	12	25.3229	14.9375	16.8536	10.4092	16.4143	12.4376
chr11	59342909	59343793	peaks10109	3.82689	0.298419	0.472417	0.98205	35	47	34	25	55	18	31.6537	50.1473	35.8138	26.023	50.1548	18.6564
chr1	54682473	54682777	peaks1011	2.98836	-0.467586	0.332254	0.98205	18	14	17	15	31	23	16.279	14.9375	17.9069	15.6138	28.2691	23.8387
chr11	59355488	59355797	peaks10110	2.0674	0.481564	0.449613	0.98205	7	12	33	14	18	7	6.33073	12.8036	34.7605	14.5729	16.4143	7.25527
chr11	59363631	59363884	peaks10111	2.23967	0.525799	0.283598	0.98205	33	20	15	15	16	16	29.8449	21.3393	15.8002	15.6138	14.5905	16.5835
chr11	59383712	59384031	peaks10112	2.23967	0.628177	0.239844	0.98205	26	23	16	6	23	14	23.5141	24.5402	16.8536	6.24553	20.9738	14.5105
chr11	59384346	59384699	peaks10113	3.53555	-0.247821	0.591969	0.98295	16	21	23	16	29	28	14.4702	22.4062	24.227	16.6547	26.4452	29.0211
chr11	59384936	59385302	peaks10114	2.10291	-0.412931	0.398257	0.98205	25	8	23	27	21	26	22.6098	8.53571	24.227	28.1049	19.15	26.9481
chr11	59389123	59389459	peaks10115	2.53383	0.174691	0.708044	0.987017	25	30	14	17	24	21	22.6098	32.0089	14.7469	17.6957	21.8857	21.7658
chr11	59412629	59413447	peaks10116	3.2227	-0.117347	0.770479	0.991705	43	28	48	19	63	50	38.8888	29.875	50.5607	19.7775	57.45	51.8233
chr11	59413683	59413977	peaks10117	3.4063	1.0266	0.0541311	0.98205	17	31	21	11	16	8	15.3746	33.0759	22.1203	11.4501	14.5905	8.29173
chr11	59439498	59439844	peaks10118	2.79463	1.27912	0.0344946	0.98205	17	14	28	4	12	9	15.3746	14.9375	29.4937	4.16369	10.9429	9.3282
chr11	59450039	59450781	peaks10119	6.44243	-0.507712	0.181183	0.98205	29	32	54	32	77	60	26.2273	34.1428	56.8808	33.3095	70.2167	62.188
chr1	54740146	54740423	peaks1012	3.44733	0.706773	0.131203	0.98205	43	18	24	13	22	17	38.8888	19.2053	25.2803	13.532	20.0619	17.6199
chr11	59456483	59456826	peaks10120	1.99359	0.0152952	0.976715	0.998939	13	26	14	12	22	20	11.7571	27.7411	14.7469	12.4911	20.0619	20.7293
chr11	59471606	59472507	peaks10121	7.50526	0.24875	0.56232	0.98205	53	16	78	33	47	45	47.9327	17.0714	82.1611	34.3504	42.8595	46.641
chr11	59493152	59493378	peaks10122	1.44569	0.0678365	0.913517	0.997189	20	13	8	5	14	20	18.0878	13.8705	8.42678	5.20461	12.7667	20.7293
chr11	59505497	59506274	peaks10123	4.30635	0.484329	0.162727	0.98205	47	50	70	27	46	49	42.5063	53.3482	73.7343	28.1049	41.9476	50.7869
chr11	59506671	59507049	peaks10124	2.90591	0.159765	0.710603	0.987039	31	36	21	23	20	36	28.0361	38.4107	22.1203	23.9412	18.2381	37.3128
chr11	59527797	59528084	peaks10125	2.08346	-0.157774	0.76183	0.99124	15	13	25	11	30	20	13.5659	13.8705	26.3337	11.4501	27.3572	20.7293
chr11	59531209	59531560	peaks10126	2.62776	0.0949755	0.864838	0.995902	30	18	6	14	18	18	27.1317	19.2053	6.32008	14.5729	16.4143	18.6564
chr11	59548190	59548724	peaks10127	4.52291	1.61866	0.256266	0.98205	1	14	39	10	1	7	0.90439	14.9375	41.0805	10.4092	0.911905	7.25527
chr11	59565630	59566069	peaks10128	2.01361	0.564454	0.3364	0.98205	12	26	12	10	16	9	10.8527	27.7411	12.6402	10.4092	14.5905	9.3282
chr11	59663625	59663972	peaks10129	4.3091	0.310981	0.562926	0.98205	16	39	12	12	25	19	14.4702	41.6116	12.6402	12.4911	22.7976	19.6929
chr1	54743133	54743435	peaks1013	5.7102	0.777874	0.0575488	0.98205	35	28	55	25	25	20	31.6537	29.875	57.9341	26.023	22.7976	20.7293
chr11	59687001	59687268	peaks10130	1.52031	0.823435	0.227567	0.98205	15	25	6	6	16	5	13.5659	26.6741	6.32008	6.24553	14.5905	5.18233
chr11	59708063	59708408	peaks10131	2.25796	0.705527	0.176571	0.98205	12	28	31	17	16	12	10.8527	29.875	32.6538	17.6957	14.5905	12.4376
chr11	59731446	59731915	peaks10132	3.36988	-0.106979	0.816423	0.994546	24	17	26	14	27	32	21.7054	18.1384	27.387	14.5729	24.6214	33.1669
chr11	59737859	59738131	peaks10133	1.66711	1.44643	0.0746453	0.98205	6	27	7	7	2	6	5.42634	28.808	7.37343	7.28645	1.82381	6.2188
chr11	59778770	59779064	peaks10134	3.47987	0.587242	0.19749	0.98205	31	19	28	19	16	17	28.0361	20.2723	29.4937	19.7775	14.5905	17.6199
chr11	59809435	59810331	peaks10135	7.84127	0.158474	0.621383	0.983296	68	70	95	38	98	79	61.4985	74.6875	100.068	39.555	89.3667	81.8809
chr11	59811297	59811785	peaks10136	6.54573	0.327822	0.335281	0.98205	60	32	59	41	44	36	54.2634	34.1428	62.1475	42.6778	40.1238	37.3128
chr11	59839218	59839889	peaks10137	5.50355	0.620931	0.107373	0.98205	42	34	74	40	31	28	37.9844	36.2768	77.9477	41.6369	28.2691	29.0211
chr11	59852660	59852894	peaks10138	1.57769	-0.296013	0.571487	0.982575	11	14	21	13	23	22	9.94829	14.9375	22.1203	13.532	20.9738	22.8023
chr11	59875486	59875901	peaks10139	2.03545	0.275287	0.560048	0.98205	24	36	22	33	13	22	21.7054	38.4107	23.1736	34.3504	11.8548	22.8023
chr1	54754218	54754529	peaks1014	2.75274	0.127109	0.755561	0.990443	36	20	31	29	29	22	32.558	21.3393	32.6538	30.1867	26.4452	22.8023
chr11	59938711	59938991	peaks10140	1.77513	0.404044	0.478896	0.98205	19	16	20	5	14	23	17.1834	17.0714	21.0669	5.20461	12.7667	23.8387
chr11	59939243	59939491	peaks10141	1.38763	-0.612095	0.281707	0.98205	9	10	14	15	14	22	8.13951	10.6696	14.7469	15.6138	12.7667	22.8023
chr11	59957323	59957806	peaks10142	2.05208	0.0806136	0.859916	0.995881	24	20	36	14	39	25	21.7054	21.3393	37.9205	14.5729	35.5643	25.9117
chr11	59964297	59965384	peaks10143	3.4352	0.11062	0.713433	0.987039	64	74	66	41	78	74	57.881	78.9553	69.5209	42.6778	71.1286	76.6985
chr11	59975985	59976223	peaks10144	1.73936	0.798067	0.115795	0.98205	31	17	22	18	11	11	28.0361	18.1384	23.1736	18.7366	10.031	11.4011
chr11	59990002	59990261	peaks10145	2.58391	-0.483172	0.389392	0.98205	14	9	16	16	30	10	12.6615	9.60267	16.8536	16.6547	27.3572	10.3647
chr11	59998188	59998506	peaks10146	2.52617	-0.456535	0.421306	0.98205	5	21	19	14	31	20	4.52195	22.4062	20.0136	14.5729	28.2691	20.7293
chr11	59998591	59999036	peaks10147	2.00569	0.1168	0.835798	0.994603	13	15	20	8	14	23	11.7571	16.0045	21.0669	8.32737	12.7667	23.8387
chr11	60031023	60031279	peaks10148	2.51142	-0.239608	0.634476	0.983296	14	14	27	16	20	30	12.6615	14.9375	28.4404	16.6547	18.2381	31.094
chr11	60037817	60038111	peaks10149	2.25796	0.251668	0.720824	0.988147	10	6	20	3	13	15	9.0439	6.40178	21.0669	3.12277	11.8548	15.547
chr1	54761964	54762344	peaks1015	2.02365	-0.123005	0.798162	0.993494	22	17	21	13	35	19	19.8966	18.1384	22.1203	13.532	31.9167	19.6929
chr11	60044983	60045239	peaks10150	2.57397	0.414307	0.471734	0.98205	14	23	16	5	18	18	12.6615	24.5402	16.8536	5.20461	16.4143	18.6564
chr11	60046050	60046680	peaks10151	12.4545	-0.17956	0.625344	0.983296	40	37	74	34	75	67	36.1756	39.4777	77.9477	35.3913	68.3929	69.4433
chr11	60089154	60089460	peaks10152	2.58391	-0.497627	0.3172	0.98205	28	12	11	19	33	20	25.3229	12.8036	11.5868	19.7775	30.0929	20.7293
chr11	60094379	60095318	peaks10153	4.03329	0.170632	0.65177	0.983296	41	33	79	33	62	45	37.08	35.2098	83.2144	34.3504	56.5381	46.641
chr11	60114714	60115618	peaks10154	3.86647	-0.143627	0.643179	0.983296	66	54	65	40	88	80	59.6897	57.616	68.4676	41.6369	80.2476	82.9173
chr11	60127156	60127488	peaks10155	3.2342	0.196397	0.666837	0.984414	25	15	36	23	22	22	22.6098	16.0045	37.9205	23.9412	20.0619	22.8023
chr11	60128177	60128414	peaks10156	1.39489	0.567232	0.277715	0.98205	23	15	22	8	17	16	20.801	16.0045	23.1736	8.32737	15.5024	16.5835
chr11	60139171	60139481	peaks10157	2.19512	-0.142708	0.791536	0.993245	9	24	23	11	23	30	8.13951	25.6071	24.227	11.4501	20.9738	31.094
chr11	60147006	60147521	peaks10158	5.13693	0.656073	0.218966	0.98205	26	18	58	9	42	17	23.5141	19.2053	61.0941	9.3683	38.3	17.6199
chr11	60149251	60149558	peaks10159	2.72862	0.0333096	0.952264	0.998185	19	25	20	10	46	10	17.1834	26.6741	21.0669	10.4092	41.9476	10.3647
chr1	54775337	54775652	peaks1016	3.50939	-0.447712	0.374645	0.98205	22	13	14	17	36	15	19.8966	13.8705	14.7469	17.6957	32.8286	15.547
chr11	60169169	60169615	peaks10160	4.05329	-0.212234	0.610338	0.98295	27	35	31	22	62	28	24.4185	37.3437	32.6538	22.9003	56.5381	29.0211
chr11	60176491	60176818	peaks10161	2.86174	-0.896792	0.0707206	0.98205	16	16	10	16	29	34	14.4702	17.0714	10.5335	16.6547	26.4452	35.2399
chr11	60186682	60186987	peaks10162	4.15699	0.0425579	0.927222	0.997189	30	18	35	14	25	42	27.1317	19.2053	36.8672	14.5729	22.7976	43.5316
chr11	60220414	60220677	peaks10163	2.167	0.280394	0.540373	0.98205	19	36	24	15	27	25	17.1834	38.4107	25.2803	15.6138	24.6214	25.9117
chr11	60222782	60223325	peaks10164	4.79665	-0.33969	0.33141	0.98205	28	43	53	45	68	49	25.3229	45.8794	55.8274	46.8415	62.0095	50.7869
chr11	60230717	60231039	peaks10165	2.90878	-0.0835568	0.82732	0.994546	37	23	36	35	43	25	33.4624	24.5402	37.9205	36.4323	39.2119	25.9117
chr11	60247405	60247969	peaks10166	3.72283	0.199771	0.691219	0.985861	15	38	31	14	20	41	13.5659	40.5446	32.6538	14.5729	18.2381	42.4951
chr11	60251311	60251646	peaks10167	2.41338	-0.644241	0.276108	0.98205	9	11	15	17	32	8	8.13951	11.7366	15.8002	17.6957	29.181	8.29173
chr11	60264497	60264904	peaks10168	3.23997	0.0952446	0.816115	0.994546	32	22	43	26	44	23	28.9405	23.4732	45.2939	27.064	40.1238	23.8387
chr11	60279261	60279536	peaks10169	2.21291	0.754495	0.119021	0.98205	17	32	28	15	18	14	15.3746	34.1428	29.4937	15.6138	16.4143	14.5105
chr1	54785581	54786345	peaks1017	3.24482	0.105052	0.736436	0.988963	53	49	45	48	48	42	47.9327	52.2812	47.4006	49.9642	43.7714	43.5316
chr11	60287415	60287810	peaks10170	2.04345	0.874284	0.125285	0.98205	13	17	35	9	19	9	11.7571	18.1384	36.8672	9.3683	17.3262	9.3282
chr11	60296131	60296440	peaks10171	1.70554	-0.10562	0.815069	0.994546	22	25	29	13	37	34	19.8966	26.6741	30.5471	13.532	33.7405	35.2399
chr11	60302170	60302574	peaks10172	2.17438	-0.384283	0.375319	0.98205	22	19	22	23	39	22	19.8966	20.2723	23.1736	23.9412	35.5643	22.8023
chr11	60311081	60311947	peaks10173	8.80918	0.0221983	0.953342	0.998185	40	42	76	28	64	68	36.1756	44.8125	80.0544	29.1458	58.3619	70.4797
chr11	60333606	60333932	peaks10174	1.88918	-0.158029	0.739347	0.988963	15	16	27	23	23	20	13.5659	17.0714	28.4404	23.9412	20.9738	20.7293
chr11	60352373	60353183	peaks10175	9.46718	0.169863	0.580334	0.982659	72	49	103	62	83	58	65.1161	52.2812	108.495	64.5371	75.6881	60.1151
chr11	60364409	60364717	peaks10176	2.3551	0.707355	0.233337	0.98205	26	13	20	10	23	4	23.5141	13.8705	21.0669	10.4092	20.9738	4.14587
chr11	60366480	60366886	peaks10177	5.3163	-0.696665	0.159393	0.98205	18	14	21	18	21	47	16.279	14.9375	22.1203	18.7366	19.15	48.7139
chr11	60376664	60377196	peaks10178	7.3704	0.485196	0.215305	0.98205	26	54	53	28	35	35	23.5141	57.616	55.8274	29.1458	31.9167	36.2763
chr11	60416988	60417450	peaks10179	6.3161	-0.293552	0.54252	0.98205	25	22	26	10	36	45	22.6098	23.4732	27.387	10.4092	32.8286	46.641
chr1	54803909	54804252	peaks1018	2.6831	0.453593	0.343019	0.98205	41	14	27	17	16	26	37.08	14.9375	28.4404	17.6957	14.5905	26.9481
chr11	60418133	60418499	peaks10180	2.36779	-0.204325	0.635156	0.983296	20	28	33	18	39	39	18.0878	29.875	34.7605	18.7366	35.5643	40.4222
chr11	60454400	60454934	peaks10181	2.11402	0.309533	0.397037	0.98205	38	39	35	27	38	27	34.3668	41.6116	36.8672	28.1049	34.6524	27.9846
chr11	60508655	60508946	peaks10182	2.92168	-0.164431	0.730702	0.988963	18	24	22	35	25	13	16.279	25.6071	23.1736	36.4323	22.7976	13.4741
chr11	60517085	60517357	peaks10183	2.48636	0.500498	0.386775	0.98205	18	15	24	8	27	7	16.279	16.0045	25.2803	8.32737	24.6214	7.25527
chr11	60537208	60537887	peaks10184	3.6519	1.15677	0.00268113	0.98205	51	41	46	21	16	25	46.1239	43.7455	48.454	21.8594	14.5905	25.9117
chr11	60566655	60566974	peaks10185	2.79463	0.529561	0.287821	0.98205	18	19	29	12	21	14	16.279	20.2723	30.5471	12.4911	19.15	14.5105
chr11	60588719	60589014	peaks10186	9.49462	0.210274	0.604803	0.98295	28	28	42	28	39	20	25.3229	29.875	44.2406	29.1458	35.5643	20.7293
chr11	60641494	60641940	peaks10187	7.35104	0.211021	0.597625	0.98295	32	32	25	25	31	22	28.9405	34.1428	26.3337	26.023	28.2691	22.8023
chr11	60660388	60660640	peaks10188	8.19649	0.360037	0.522356	0.98205	20	9	38	10	29	15	18.0878	9.60267	40.0272	10.4092	26.4452	15.547
chr11	60665137	60665472	peaks10189	4.88767	0.558386	0.211363	0.98205	22	28	32	15	22	20	19.8966	29.875	33.7071	15.6138	20.0619	20.7293
chr1	54826978	54827433	peaks1019	2.72792	0.814783	0.0460603	0.98205	29	42	46	27	23	18	26.2273	44.8125	48.454	28.1049	20.9738	18.6564
chr11	60700544	60701104	peaks10190	2.02365	-0.182268	0.735938	0.988963	18	17	31	12	53	14	16.279	18.1384	32.6538	12.4911	48.331	14.5105
chr11	60701667	60702087	peaks10191	3.44215	0.0343959	0.928347	0.997189	36	25	37	31	28	37	32.558	26.6741	38.9738	32.2686	25.5333	38.3493
chr11	60710061	60710355	peaks10192	2.19508	0.823236	0.0908538	0.98205	25	17	43	13	19	17	22.6098	18.1384	45.2939	13.532	17.3262	17.6199
chr11	60728325	60728598	peaks10193	2.44785	0.109273	0.808148	0.993679	31	17	33	14	31	31	28.0361	18.1384	34.7605	14.5729	28.2691	32.1305
chr11	60777103	60777913	peaks10194	4.17693	0.19236	0.609081	0.98295	42	31	58	27	38	51	37.9844	33.0759	61.0941	28.1049	34.6524	52.8598
chr11	60781118	60781402	peaks10195	2.99847	-0.779935	0.247465	0.98205	7	11	8	8	31	8	6.33073	11.7366	8.42678	8.32737	28.2691	8.29173
chr11	60830550	60830813	peaks10196	5.5305	0.0873094	0.848018	0.994934	26	24	22	12	30	27	23.5141	25.6071	23.1736	12.4911	27.3572	27.9846
chr11	60846916	60847151	peaks10197	2.83284	0.38513	0.449439	0.98205	22	20	17	9	21	16	19.8966	21.3393	17.9069	9.3683	19.15	16.5835
chr11	60876606	60876866	peaks10198	2.20728	-0.262817	0.609905	0.98295	20	12	20	12	35	17	18.0878	12.8036	21.0669	12.4911	31.9167	17.6199
chr11	60878836	60879216	peaks10199	4.48091	-0.0693514	0.84564	0.994705	33	35	50	39	54	34	29.8449	37.3437	52.6674	40.5959	49.2429	35.2399
chr1	12864000	12864346	peaks102	3.62458	0.0324463	0.946133	0.998017	32	12	20	24	20	18	28.9405	12.8036	21.0669	24.9821	18.2381	18.6564
chr1	54830394	54830745	peaks1020	4.8655	-0.324784	0.370313	0.98205	25	35	42	41	50	40	22.6098	37.3437	44.2406	42.6778	45.5953	41.4587
chr11	60904680	60905156	peaks10200	1.89188	1.23091	0.00454997	0.98205	39	26	44	15	18	14	35.2712	27.7411	46.3473	15.6138	16.4143	14.5105
chr11	60906143	60906606	peaks10201	2.67483	0.366019	0.374804	0.98205	36	25	41	18	40	23	32.558	26.6741	43.1872	18.7366	36.4762	23.8387
chr11	60912819	60913085	peaks10202	2.36208	0.582512	0.308145	0.98205	17	11	30	8	21	11	15.3746	11.7366	31.6004	8.32737	19.15	11.4011
chr11	60924681	60925117	peaks10203	2.8458	-0.411602	0.327888	0.98205	21	17	36	36	34	30	18.9922	18.1384	37.9205	37.4732	31.0048	31.094
chr11	60931461	60932010	peaks10204	5.71933	0.287383	0.460758	0.98205	48	33	91	30	54	60	43.4107	35.2098	95.8546	31.2277	49.2429	62.188
chr11	60932184	60932690	peaks10205	4.61527	0.26881	0.512399	0.98205	33	43	50	17	38	52	29.8449	45.8794	52.6674	17.6957	34.6524	53.8963
chr11	60941712	60941943	peaks10206	3.41404	0.644588	0.154238	0.98205	29	27	24	12	22	18	26.2273	28.808	25.2803	12.4911	20.0619	18.6564
chr11	60951220	60951778	peaks10207	5.54586	0.235216	0.6192	0.983296	22	48	44	20	65	18	19.8966	51.2143	46.3473	20.8184	59.2738	18.6564
chr11	60977172	60977494	peaks10208	2.6295	0.624501	0.292303	0.98205	6	28	25	12	15	13	5.42634	29.875	26.3337	12.4911	13.6786	13.4741
chr11	61000211	61000527	peaks10209	2.0553	-0.499517	0.381907	0.98205	7	17	14	13	16	26	6.33073	18.1384	14.7469	13.532	14.5905	26.9481
chr1	54841773	54842030	peaks1021	3.74135	-0.254465	0.571042	0.982575	34	15	24	28	43	17	30.7493	16.0045	25.2803	29.1458	39.2119	17.6199
chr11	61004294	61004844	peaks10210	3.2849	0.542565	0.226374	0.98205	27	21	57	20	30	24	24.4185	22.4062	60.0408	20.8184	27.3572	24.8752
chr11	61024920	61025412	peaks10211	4.16332	0.035958	0.926369	0.997189	41	29	25	23	34	36	37.08	30.9419	26.3337	23.9412	31.0048	37.3128
chr11	61027216	61027459	peaks10212	2.82265	-0.261306	0.637566	0.983296	11	11	23	15	29	12	9.94829	11.7366	24.227	15.6138	26.4452	12.4376
chr11	61038490	61038844	peaks10213	2.24684	-0.0959156	0.830108	0.994546	20	21	23	19	31	20	18.0878	22.4062	24.227	19.7775	28.2691	20.7293
chr11	61043243	61043518	peaks10214	2.312	1.05817	0.100004	0.98205	6	35	20	9	15	7	5.42634	37.3437	21.0669	9.3683	13.6786	7.25527
chr11	61043584	61043847	peaks10215	1.85932	0.0197834	0.969943	0.998939	21	17	18	12	34	11	18.9922	18.1384	18.9603	12.4911	31.0048	11.4011
chr11	61146869	61147140	peaks10216	3.4177	0.190226	0.711504	0.987039	20	17	15	11	17	18	18.0878	18.1384	15.8002	11.4501	15.5024	18.6564
chr11	61147367	61147619	peaks10217	2.30081	0.105665	0.846646	0.994766	13	12	25	16	12	19	11.7571	12.8036	26.3337	16.6547	10.9429	19.6929
chr11	61174992	61175456	peaks10218	25.8198	-0.0239807	0.932702	0.9972	109	70	130	68	137	115	98.5785	74.6875	136.935	70.7827	124.931	119.194
chr11	61242333	61242698	peaks10219	2.58391	-0.41189	0.397281	0.98205	17	14	17	15	28	22	15.3746	14.9375	17.9069	15.6138	25.5333	22.8023
chr1	54842809	54843243	peaks1022	5.69089	0.224657	0.538723	0.98205	50	47	44	60	33	28	45.2195	50.1473	46.3473	62.4553	30.0929	29.0211
chr11	61266631	61267464	peaks10220	9.60179	0.13971	0.620588	0.983296	86	69	86	48	88	86	77.7775	73.6205	90.5879	49.9642	80.2476	89.1361
chr11	61307604	61307864	peaks10221	3.47987	0.740653	0.183658	0.98205	26	13	16	11	14	8	23.5141	13.8705	16.8536	11.4501	12.7667	8.29173
chr11	61352399	61352695	peaks10222	3.50184	-0.102484	0.822974	0.994546	20	20	20	19	20	26	18.0878	21.3393	21.0669	19.7775	18.2381	26.9481
chr11	61356672	61357105	peaks10223	1.98121	-0.0232329	0.959007	0.99822	26	20	19	21	30	16	23.5141	21.3393	20.0136	21.8594	27.3572	16.5835
chr11	61407804	61408565	peaks10224	6.79974	-0.0081422	0.981554	0.998949	46	34	55	29	55	54	41.6019	36.2768	57.9341	30.1867	50.1548	55.9692
chr11	61447659	61448077	peaks10225	2.81192	0.106794	0.818921	0.994546	19	18	51	23	31	30	17.1834	19.2053	53.7207	23.9412	28.2691	31.094
chr11	61452246	61452569	peaks10226	2.58391	-0.192064	0.698592	0.986443	20	20	20	12	41	18	18.0878	21.3393	21.0669	12.4911	37.3881	18.6564
chr11	61452847	61453519	peaks10227	3.96436	0.459897	0.269598	0.98205	32	30	73	23	40	38	28.9405	32.0089	76.8943	23.9412	36.4762	39.3857
chr11	61468708	61469076	peaks10228	2.71534	0.503565	0.355874	0.98205	11	18	36	17	13	17	9.94829	19.2053	37.9205	17.6957	11.8548	17.6199
chr11	61493776	61494806	peaks10229	9.9106	-0.199521	0.448887	0.98205	71	67	67	65	93	81	64.2117	71.4866	70.5743	67.6599	84.8072	83.9538
chr1	54847827	54848095	peaks1023	3.02247	-0.0585902	0.893857	0.997075	30	33	16	19	40	25	27.1317	35.2098	16.8536	19.7775	36.4762	25.9117
chr11	61504792	61505186	peaks10230	1.9771	-0.421016	0.362708	0.98205	20	12	44	27	39	38	18.0878	12.8036	46.3473	28.1049	35.5643	39.3857
chr11	61505203	61505434	peaks10231	1.53912	0.558727	0.304504	0.98205	21	12	26	11	21	9	18.9922	12.8036	27.387	11.4501	19.15	9.3282
chr11	61544098	61544464	peaks10232	3.61038	0.0229084	0.956209	0.99822	34	20	30	22	40	22	30.7493	21.3393	31.6004	22.9003	36.4762	22.8023
chr11	61578808	61579385	peaks10233	5.441	-0.0634013	0.865734	0.995902	26	52	39	44	49	33	23.5141	55.4821	41.0805	45.8006	44.6834	34.2034
chr11	61597543	61597882	peaks10234	4.0554	0.838164	0.13844	0.98205	21	30	20	3	20	18	18.9922	32.0089	21.0669	3.12277	18.2381	18.6564
chr11	61598767	61599031	peaks10235	3.22536	1.08502	0.0530861	0.98205	15	26	30	5	19	11	13.5659	27.7411	31.6004	5.20461	17.3262	11.4011
chr11	61600461	61600758	peaks10236	2.15176	0.612229	0.250148	0.98205	23	28	20	5	26	17	20.801	29.875	21.0669	5.20461	23.7095	17.6199
chr11	61615705	61616075	peaks10237	3.50184	-0.182795	0.704354	0.986848	12	27	24	24	19	30	10.8527	28.808	25.2803	24.9821	17.3262	31.094
chr11	61654098	61654624	peaks10238	2.75656	-0.0102981	0.979487	0.998939	26	32	42	43	38	22	23.5141	34.1428	44.2406	44.7596	34.6524	22.8023
chr11	61657659	61657917	peaks10239	3.36363	-0.533199	0.312668	0.98205	13	19	11	14	19	30	11.7571	20.2723	11.5868	14.5729	17.3262	31.094
chr1	54850396	54850677	peaks1024	4.28935	0.224471	0.619137	0.983296	37	13	38	28	22	25	33.4624	13.8705	40.0272	29.1458	20.0619	25.9117
chr11	61664479	61665053	peaks10240	5.69749	0.371954	0.28463	0.98205	57	38	45	25	42	42	51.5502	40.5446	47.4006	26.023	38.3	43.5316
chr11	61679251	61679535	peaks10241	2.05092	-0.214047	0.689701	0.985719	13	17	16	12	15	27	11.7571	18.1384	16.8536	12.4911	13.6786	27.9846
chr11	61683142	61683713	peaks10242	4.21782	0.643996	0.115657	0.98205	30	31	58	22	29	27	27.1317	33.0759	61.0941	22.9003	26.4452	27.9846
chr11	61693457	61693901	peaks10243	1.85753	0.219382	0.552455	0.98205	38	38	34	23	38	35	34.3668	40.5446	35.8138	23.9412	34.6524	36.2763
chr11	61699423	61700015	peaks10244	2.55999	-0.106545	0.793648	0.993299	37	57	32	29	35	73	33.4624	60.8169	33.7071	30.1867	31.9167	75.6621
chr11	61708887	61709266	peaks10245	2.50237	0.746724	0.0641827	0.98205	28	41	60	24	28	27	25.3229	43.7455	63.2008	24.9821	25.5333	27.9846
chr11	61713339	61713735	peaks10246	1.70882	0.92286	0.058245	0.98205	16	39	53	25	20	14	14.4702	41.6116	55.8274	26.023	18.2381	14.5105
chr11	61714491	61714788	peaks10247	3.27358	0.0294144	0.952745	0.998185	16	36	20	16	41	17	14.4702	38.4107	21.0669	16.6547	37.3881	17.6199
chr11	61854102	61854422	peaks10248	6.91291	0.155449	0.730853	0.988963	32	30	23	11	38	29	28.9405	32.0089	24.227	11.4501	34.6524	30.0575
chr11	61884465	61884985	peaks10249	7.25451	0.0870198	0.839026	0.994705	30	21	52	22	49	29	27.1317	22.4062	54.7741	22.9003	44.6834	30.0575
chr1	54856175	54856457	peaks1025	2.20566	0.548906	0.231498	0.98205	26	20	33	19	23	13	23.5141	21.3393	34.7605	19.7775	20.9738	13.4741
chr11	62030652	62031096	peaks10250	3.84893	0.960119	0.0582427	0.98205	30	44	15	10	23	14	27.1317	46.9464	15.8002	10.4092	20.9738	14.5105
chr11	62228031	62228433	peaks10251	1.49949	-0.0324852	0.954041	0.998185	12	11	25	13	27	11	10.8527	11.7366	26.3337	13.532	24.6214	11.4011
chr11	62248340	62249437	peaks10252	3.118	0.133356	0.684703	0.985453	74	43	78	36	73	71	66.9249	45.8794	82.1611	37.4732	66.5691	73.5891
chr11	62259126	62259471	peaks10253	2.42512	0.43099	0.368984	0.98205	27	23	28	31	15	12	24.4185	24.5402	29.4937	32.2686	13.6786	12.4376
chr11	62276966	62277341	peaks10254	2.5957	-0.217714	0.749299	0.990038	15	7	15	3	13	27	13.5659	7.46875	15.8002	3.12277	11.8548	27.9846
chr11	62456725	62457054	peaks10255	2.8458	-0.457322	0.342329	0.98205	27	11	15	21	22	29	24.4185	11.7366	15.8002	21.8594	20.0619	30.0575
chr11	62458353	62458799	peaks10256	6.4833	0.360007	0.40594	0.98205	35	21	42	16	26	35	31.6537	22.4062	44.2406	16.6547	23.7095	36.2763
chr11	62495118	62495793	peaks10257	2.478	-0.450897	0.296516	0.98205	14	25	36	36	32	37	12.6615	26.6741	37.9205	37.4732	29.181	38.3493
chr11	62550628	62551547	peaks10258	5.0071	0.541198	0.121678	0.98205	45	59	61	25	43	48	40.6976	62.9509	64.2542	26.023	39.2119	49.7504
chr11	62575514	62576159	peaks10259	3.1431	-0.230284	0.615898	0.983208	23	33	23	13	49	34	20.801	35.2098	24.227	13.532	44.6834	35.2399
chr1	54865135	54865640	peaks1026	4.44582	-0.126835	0.722041	0.988312	47	29	51	57	52	31	42.5063	30.9419	53.7207	59.3325	47.4191	32.1305
chr11	62602664	62603268	peaks10260	11.1786	0.112062	0.73713	0.988963	78	50	55	31	84	57	70.5424	53.3482	57.9341	32.2686	76.6	59.0786
chr11	62605778	62606306	peaks10261	5.25729	0.852231	0.0490827	0.98205	28	48	28	17	22	20	25.3229	51.2143	29.4937	17.6957	20.0619	20.7293
chr11	62614584	62615013	peaks10262	5.32133	-0.301775	0.493905	0.98205	23	19	35	19	50	29	20.801	20.2723	36.8672	19.7775	45.5953	30.0575
chr11	62675507	62676361	peaks10263	4.91886	0.257701	0.424704	0.98205	55	46	60	32	56	49	49.7415	49.0803	63.2008	33.3095	51.0667	50.7869
chr11	62707428	62707687	peaks10264	2.02365	0.2652	0.712034	0.987039	9	14	9	5	19	4	8.13951	14.9375	9.48013	5.20461	17.3262	4.14587
chr11	62731412	62732127	peaks10265	3.8651	0.180484	0.621524	0.983296	37	40	50	26	39	49	33.4624	42.6785	52.6674	27.064	35.5643	50.7869
chr11	62756655	62757321	peaks10266	16.0666	0.51668	0.0955225	0.98205	85	47	94	46	55	58	76.8732	50.1473	99.0146	47.8824	50.1548	60.1151
chr11	62788745	62789473	peaks10267	6.07706	0.148307	0.686387	0.985578	45	28	61	30	50	43	40.6976	29.875	64.2542	31.2277	45.5953	44.5681
chr11	62820376	62821168	peaks10268	7.69914	0.643153	0.0537837	0.98205	74	43	48	30	42	34	66.9249	45.8794	50.5607	31.2277	38.3	35.2399
chr11	62879286	62879966	peaks10269	17.4831	0.839946	0.00263058	0.98205	98	70	104	45	61	48	88.6302	74.6875	109.548	46.8415	55.6262	49.7504
chr1	54865920	54866258	peaks1027	2.49566	-0.217211	0.571638	0.982575	25	29	35	28	44	34	22.6098	30.9419	36.8672	29.1458	40.1238	35.2399
chr11	63027935	63028341	peaks10270	5.73029	-0.0053122	0.990905	0.999193	43	17	16	19	35	22	38.8888	18.1384	16.8536	19.7775	31.9167	22.8023
chr11	63131097	63131423	peaks10271	1.87471	-0.0969266	0.842429	0.994705	18	12	27	18	24	20	16.279	12.8036	28.4404	18.7366	21.8857	20.7293
chr11	63631545	63631889	peaks10272	5.66735	0.704125	0.187825	0.98205	16	20	32	18	18	7	14.4702	21.3393	33.7071	18.7366	16.4143	7.25527
chr11	63684165	63684518	peaks10273	4.94173	-0.00183851	0.996899	0.999692	18	26	26	17	40	16	16.279	27.7411	27.387	17.6957	36.4762	16.5835
chr11	63782529	63782784	peaks10274	6.58194	0.550017	0.192497	0.98205	32	27	44	19	20	32	28.9405	28.808	46.3473	19.7775	18.2381	33.1669
chr11	63810814	63811460	peaks10275	3.94516	-0.242397	0.58322	0.982949	20	18	40	24	31	39	18.0878	19.2053	42.1339	24.9821	28.2691	40.4222
chr11	63840753	63841313	peaks10276	1.84001	1.38748	0.00596492	0.98205	22	40	25	10	11	13	19.8966	42.6785	26.3337	10.4092	10.031	13.4741
chr11	63891714	63892149	peaks10277	2.28955	0.413727	0.232198	0.98205	59	33	63	44	40	33	53.359	35.2098	66.3609	45.8006	36.4762	34.2034
chr11	63894403	63894685	peaks10278	2.04912	-0.169494	0.698403	0.986381	25	24	24	15	39	30	22.6098	25.6071	25.2803	15.6138	35.5643	31.094
chr11	63905215	63905508	peaks10279	1.69468	0.072181	0.89806	0.997075	16	13	30	6	28	24	14.4702	13.8705	31.6004	6.24553	25.5333	24.8752
chr1	54868467	54868802	peaks1028	3.00069	0.716539	0.0865103	0.98205	48	29	25	21	23	18	43.4107	30.9419	26.3337	21.8594	20.9738	18.6564
chr11	63909985	63910316	peaks10280	3.34432	0.663037	0.0984606	0.98205	29	37	54	24	32	22	26.2273	39.4777	56.8808	24.9821	29.181	22.8023
chr11	63920528	63921081	peaks10281	2.77988	-0.266682	0.48695	0.98205	31	57	24	37	52	49	28.0361	60.8169	25.2803	38.5141	47.4191	50.7869
chr11	63922168	63922696	peaks10282	9.97018	-0.0207998	0.948112	0.998017	66	40	74	44	84	58	59.6897	42.6785	77.9477	45.8006	76.6	60.1151
chr11	63952120	63952576	peaks10283	4.66142	-0.285894	0.590163	0.98295	20	19	25	8	25	46	18.0878	20.2723	26.3337	8.32737	22.7976	47.6775
chr11	63964614	63964853	peaks10284	1.87814	1.17972	0.0674265	0.98205	27	14	21	3	5	19	24.4185	14.9375	22.1203	3.12277	4.55953	19.6929
chr11	64079046	64079963	peaks10285	13.2625	0.0161074	0.961036	0.998268	53	44	79	48	84	47	47.9327	46.9464	83.2144	49.9642	76.6	48.7139
chr11	64366061	64366317	peaks10286	2.57397	0.292716	0.674334	0.984797	6	22	9	17	8	6	5.42634	23.4732	9.48013	17.6957	7.29524	6.2188
chr11	64366847	64367133	peaks10287	4.17693	0.611656	0.329459	0.98205	29	10	14	10	21	4	26.2273	10.6696	14.7469	10.4092	19.15	4.14587
chr11	64435107	64436015	peaks10288	5.32133	0.150817	0.654456	0.983296	63	34	67	36	56	57	56.9766	36.2768	70.5743	37.4732	51.0667	59.0786
chr11	64544246	64544554	peaks10289	2.60939	-0.804728	0.106299	0.98205	11	14	14	25	21	23	9.94829	14.9375	14.7469	26.023	19.15	23.8387
chr1	54882185	54883238	peaks1029	12.8953	0.243352	0.289816	0.98205	128	124	172	119	136	110	115.762	132.304	181.176	123.87	124.019	114.011
chr11	64978922	64979571	peaks10290	4.82177	0.0862444	0.787027	0.992275	51	41	47	41	45	46	46.1239	43.7455	49.5073	42.6778	41.0357	47.6775
chr11	65004336	65004601	peaks10291	2.11648	0.133918	0.806704	0.993679	15	23	20	6	29	20	13.5659	24.5402	21.0669	6.24553	26.4452	20.7293
chr11	65093034	65093291	peaks10292	2.66388	0.562837	0.319338	0.98205	26	9	20	9	12	16	23.5141	9.60267	21.0669	9.3683	10.9429	16.5835
chr11	65107643	65108053	peaks10293	3.98054	0.729616	0.109145	0.98205	42	20	30	12	27	17	37.9844	21.3393	31.6004	12.4911	24.6214	17.6199
chr11	65124797	65125445	peaks10294	6.29504	0.131257	0.715095	0.987211	60	26	46	32	50	39	54.2634	27.7411	48.454	33.3095	45.5953	40.4222
chr11	65126650	65126994	peaks10295	2.76015	0.0268465	0.957659	0.99822	24	12	24	11	30	19	21.7054	12.8036	25.2803	11.4501	27.3572	19.6929
chr11	65161838	65162545	peaks10296	3.50184	-0.0173105	0.966753	0.998453	37	40	18	22	35	40	33.4624	42.6785	18.9603	22.9003	31.9167	41.4587
chr11	65255305	65255710	peaks10297	2.03433	-0.288265	0.564523	0.98205	17	13	19	26	16	18	15.3746	13.8705	20.0136	27.064	14.5905	18.6564
chr11	65269767	65270306	peaks10298	3.75147	0.585754	0.186726	0.98205	26	24	45	15	28	22	23.5141	25.6071	47.4006	15.6138	25.5333	22.8023
chr11	65421739	65421994	peaks10299	2.03433	-0.547909	0.456553	0.98205	8	9	6	19	12	3	7.23512	9.60267	6.32008	19.7775	10.9429	3.1094
chr1	12865271	12865532	peaks103	2.86799	-0.498644	0.426782	0.98205	22	17	2	14	16	27	19.8966	18.1384	2.10669	14.5729	14.5905	27.9846
chr1	54896256	54896618	peaks1030	2.60939	-0.942588	0.0875079	0.98205	15	5	15	30	20	17	13.5659	5.33482	15.8002	31.2277	18.2381	17.6199
chr11	65475287	65475570	peaks10300	4.91886	0.874957	0.0586714	0.98205	35	30	21	20	15	12	31.6537	32.0089	22.1203	20.8184	13.6786	12.4376
chr11	65806810	65807080	peaks10301	2.24035	-0.00582527	0.990199	0.999193	19	15	28	18	20	25	17.1834	16.0045	29.4937	18.7366	18.2381	25.9117
chr11	66167745	66168657	peaks10302	4.94651	0.145102	0.660727	0.983874	65	40	62	34	54	64	58.7854	42.6785	65.3075	35.3913	49.2429	66.3339
chr11	66217408	66217893	peaks10303	2.08346	0.206484	0.675575	0.984847	16	26	36	14	40	17	14.4702	27.7411	37.9205	14.5729	36.4762	17.6199
chr11	66892614	66893825	peaks10304	4.20344	0.0329588	0.904879	0.997096	62	66	74	62	75	64	56.0722	70.4196	77.9477	64.5371	68.3929	66.3339
chr11	66983686	66983948	peaks10305	1.52655	-0.393749	0.582451	0.982949	6	8	10	8	20	5	5.42634	8.53571	10.5335	8.32737	18.2381	5.18233
chr11	66997513	66997831	peaks10306	1.67951	-0.84228	0.251103	0.98205	1	6	16	12	15	16	0.90439	6.40178	16.8536	12.4911	13.6786	16.5835
chr11	67052352	67052923	peaks10307	8.19649	0.041793	0.91337	0.997189	39	25	54	28	40	48	35.2712	26.6741	56.8808	29.1458	36.4762	49.7504
chr11	67099356	67099858	peaks10308	2.83284	0.773679	0.150157	0.98205	47	8	34	13	25	14	42.5063	8.53571	35.8138	13.532	22.7976	14.5105
chr11	67466979	67467746	peaks10309	3.47987	0.729649	0.0755472	0.98205	45	31	54	13	36	31	40.6976	33.0759	56.8808	13.532	32.8286	32.1305
chr1	54906504	54906902	peaks1031	1.54221	0.710986	0.11559	0.98205	35	21	27	18	20	13	31.6537	22.4062	28.4404	18.7366	18.2381	13.4741
chr11	67573494	67573802	peaks10310	1.52655	0.0770872	0.901352	0.997075	11	8	16	9	16	9	9.94829	8.53571	16.8536	9.3683	14.5905	9.3282
chr11	67646632	67646981	peaks10311	1.8539	0.715418	0.138354	0.98205	35	24	18	10	18	19	31.6537	25.6071	18.9603	10.4092	16.4143	19.6929
chr11	67656261	67656532	peaks10312	1.77578	0.072734	0.898962	0.997075	18	24	13	15	7	30	16.279	25.6071	13.6935	15.6138	6.38334	31.094
chr11	67681678	67682294	peaks10313	5.07375	0.654128	0.0558141	0.98205	44	56	53	30	34	35	39.7932	59.75	55.8274	31.2277	31.0048	36.2763
chr11	67701903	67702176	peaks10314	2.35338	0.810154	0.202073	0.98205	5	28	22	9	14	10	4.52195	29.875	23.1736	9.3683	12.7667	10.3647
chr11	68110714	68111032	peaks10315	3.1921	0.115273	0.883211	0.996678	5	26	3	14	15	4	4.52195	27.7411	3.16004	14.5729	13.6786	4.14587
chr11	68146910	68147243	peaks10316	2.92047	0.486632	0.342055	0.98205	26	23	19	7	18	24	23.5141	24.5402	20.0136	7.28645	16.4143	24.8752
chr11	68205442	68205911	peaks10317	2.12875	-0.208286	0.651198	0.983296	17	17	29	20	24	30	15.3746	18.1384	30.5471	20.8184	21.8857	31.094
chr11	68211391	68211982	peaks10318	3.96309	-0.0530784	0.904594	0.997096	26	29	27	16	26	44	23.5141	30.9419	28.4404	16.6547	23.7095	45.6045
chr11	68286107	68286664	peaks10319	2.36505	-0.0323077	0.947578	0.998017	14	16	39	21	31	21	12.6615	17.0714	41.0805	21.8594	28.2691	21.7658
chr1	54912648	54913047	peaks1032	5.16959	0.926925	0.0415805	0.98205	27	42	40	26	24	9	24.4185	44.8125	42.1339	27.064	21.8857	9.3282
chr11	68373293	68373706	peaks10320	2.58391	-0.213363	0.716184	0.987538	23	23	4	14	31	14	20.801	24.5402	4.21339	14.5729	28.2691	14.5105
chr11	68432028	68432467	peaks10321	4.17693	1.00512	0.024852	0.98205	56	25	27	16	15	22	50.6458	26.6741	28.4404	16.6547	13.6786	22.8023
chr11	68432585	68432824	peaks10322	2.02365	-0.333516	0.605758	0.98295	13	13	5	8	22	10	11.7571	13.8705	5.26674	8.32737	20.0619	10.3647
chr11	68495186	68495481	peaks10323	1.76427	-0.322245	0.616919	0.983296	7	15	13	24	16	5	6.33073	16.0045	13.6935	24.9821	14.5905	5.18233
chr11	68681591	68682366	peaks10324	4.20344	0.0219724	0.955957	0.998185	36	46	46	18	59	53	32.558	49.0803	48.454	18.7366	53.8024	54.9327
chr11	68691304	68693093	peaks10325	11.9306	-0.0507248	0.82949	0.994546	121	107	140	98	142	147	109.431	114.165	147.469	102.01	129.491	152.361
chr11	68734772	68735029	peaks10326	2.23967	0.60445	0.369035	0.98205	27	6	10	8	14	6	24.4185	6.40178	10.5335	8.32737	12.7667	6.2188
chr11	68756368	68756694	peaks10327	2.36505	0.701662	0.261044	0.98205	18	7	23	10	14	6	16.279	7.46875	24.227	10.4092	12.7667	6.2188
chr11	68773151	68773487	peaks10328	2.58391	-0.386403	0.490095	0.98205	14	6	20	17	21	15	12.6615	6.40178	21.0669	17.6957	19.15	15.547
chr11	68780180	68780724	peaks10329	6.93958	-0.0573062	0.918036	0.997189	29	18	23	9	55	12	26.2273	19.2053	24.227	9.3683	50.1548	12.4376
chr1	54916187	54916487	peaks1033	2.41453	0.957846	0.0966829	0.98205	14	34	19	13	18	5	12.6615	36.2768	20.0136	13.532	16.4143	5.18233
chr11	68853003	68853328	peaks10330	6.85417	0.37786	0.322451	0.98205	39	42	39	26	48	21	35.2712	44.8125	41.0805	27.064	43.7714	21.7658
chr11	68893113	68893633	peaks10331	3.57418	-0.328403	0.422249	0.98205	32	23	18	25	34	33	28.9405	24.5402	18.9603	26.023	31.0048	34.2034
chr11	68901354	68901637	peaks10332	3.86561	0.0864035	0.862606	0.995891	21	18	24	9	31	21	18.9922	19.2053	25.2803	9.3683	28.2691	21.7658
chr11	68955683	68955952	peaks10333	2.2218	-0.322341	0.46116	0.98205	32	14	23	22	29	35	28.9405	14.9375	24.227	22.9003	26.4452	36.2763
chr11	68967769	68968079	peaks10334	2.15491	0.667527	0.258297	0.98205	14	12	34	6	17	16	12.6615	12.8036	35.8138	6.24553	15.5024	16.5835
chr11	68968704	68969099	peaks10335	2.57102	0.506805	0.401535	0.98205	10	28	27	7	33	9	9.0439	29.875	28.4404	7.28645	30.0929	9.3282
chr11	68991541	68991820	peaks10336	2.23841	-0.351043	0.583948	0.982949	22	5	9	11	26	9	19.8966	5.33482	9.48013	11.4501	23.7095	9.3282
chr11	68991854	68992624	peaks10337	3.16158	-0.157839	0.714048	0.987039	32	18	30	26	46	19	28.9405	19.2053	31.6004	27.064	41.9476	19.6929
chr11	69039947	69040367	peaks10338	3.79726	-0.0166595	0.976961	0.998939	11	22	15	8	30	13	9.94829	23.4732	15.8002	8.32737	27.3572	13.4741
chr11	69059284	69059678	peaks10339	2.11402	0.310083	0.534051	0.98205	14	23	39	14	31	19	12.6615	24.5402	41.0805	14.5729	28.2691	19.6929
chr1	54922243	54922551	peaks1034	6.40695	0.131136	0.757541	0.990939	44	20	22	22	28	28	39.7932	21.3393	23.1736	22.9003	25.5333	29.0211
chr11	69059911	69061044	peaks10340	5.51378	0.22284	0.526	0.98205	68	53	35	27	59	49	61.4985	56.5491	36.8672	28.1049	53.8024	50.7869
chr11	69066298	69066702	peaks10341	3.53555	-0.160158	0.730934	0.988963	20	22	23	13	28	33	18.0878	23.4732	24.227	13.532	25.5333	34.2034
chr11	69070532	69071389	peaks10342	6.10316	0.158589	0.640727	0.983296	43	48	62	32	52	56	38.8888	51.2143	65.3075	33.3095	47.4191	58.0421
chr11	69088973	69089552	peaks10343	3.14164	-0.329219	0.462264	0.98205	25	27	19	17	29	44	22.6098	28.808	20.0136	17.6957	26.4452	45.6045
chr11	69094892	69095517	peaks10344	4.12398	0.238899	0.568964	0.982423	34	30	70	22	60	36	30.7493	32.0089	73.7343	22.9003	54.7143	37.3128
chr11	69134049	69134385	peaks10345	4.46165	0.443021	0.323732	0.98205	24	25	33	17	17	27	21.7054	26.6741	34.7605	17.6957	15.5024	27.9846
chr11	69187475	69187937	peaks10346	3.55094	0.295469	0.587904	0.982949	16	11	27	10	19	16	14.4702	11.7366	28.4404	10.4092	17.3262	16.5835
chr11	69218031	69218341	peaks10347	2.79463	0.451148	0.467286	0.98205	9	11	25	13	14	7	8.13951	11.7366	26.3337	13.532	12.7667	7.25527
chr11	69235367	69236283	peaks10348	5.23135	-0.0865548	0.796594	0.993494	41	58	70	47	56	80	37.08	61.8839	73.7343	48.9233	51.0667	82.9173
chr11	69323852	69324116	peaks10349	1.49962	0.226388	0.644471	0.983296	22	23	14	14	19	18	19.8966	24.5402	14.7469	14.5729	17.3262	18.6564
chr1	54925499	54925863	peaks1035	3.20531	-0.125289	0.771444	0.991705	33	21	31	29	19	44	29.8449	22.4062	32.6538	30.1867	17.3262	45.6045
chr11	69365075	69365682	peaks10350	1.97544	0.365662	0.430048	0.98205	33	17	30	12	30	21	29.8449	18.1384	31.6004	12.4911	27.3572	21.7658
chr11	69367895	69368151	peaks10351	4.2618	-0.51352	0.418516	0.98205	9	18	10	10	38	8	8.13951	19.2053	10.5335	10.4092	34.6524	8.29173
chr11	69400215	69400447	peaks10352	2.9797	-0.277474	0.690734	0.985861	7	15	7	5	23	9	6.33073	16.0045	7.37343	5.20461	20.9738	9.3282
chr11	69401491	69401863	peaks10353	2.02388	0.549721	0.269499	0.98205	18	30	22	10	18	21	16.279	32.0089	23.1736	10.4092	16.4143	21.7658
chr11	69408607	69409267	peaks10354	6.35445	-0.716047	0.0761915	0.98205	26	33	26	23	60	60	23.5141	35.2098	27.387	23.9412	54.7143	62.188
chr11	69415064	69415441	peaks10355	2.79209	0.504091	0.216641	0.98205	31	51	29	20	29	31	28.0361	54.4152	30.5471	20.8184	26.4452	32.1305
chr11	69436394	69436763	peaks10356	2.94907	1.14	0.0730137	0.98205	16	8	32	9	11	6	14.4702	8.53571	33.7071	9.3683	10.031	6.2188
chr11	69515014	69515364	peaks10357	2.39838	-0.175841	0.753188	0.990114	6	21	22	14	26	18	5.42634	22.4062	23.1736	14.5729	23.7095	18.6564
chr11	69559539	69559873	peaks10358	2.16001	-0.635807	0.262138	0.98205	12	10	13	10	30	16	10.8527	10.6696	13.6935	10.4092	27.3572	16.5835
chr11	69560255	69560512	peaks10359	2.25592	-0.630811	0.33554	0.98205	10	9	6	7	14	18	9.0439	9.60267	6.32008	7.28645	12.7667	18.6564
chr1	54938776	54939052	peaks1036	1.82886	0.948334	0.0749107	0.98205	32	16	22	8	10	18	28.9405	17.0714	23.1736	8.32737	9.11905	18.6564
chr11	69592046	69592624	peaks10360	4.64205	-0.634802	0.0589382	0.98205	35	30	34	45	51	59	31.6537	32.0089	35.8138	46.8415	46.5072	61.1515
chr11	69604165	69604526	peaks10361	2.27379	0.046905	0.926608	0.997189	23	10	24	18	15	22	20.801	10.6696	25.2803	18.7366	13.6786	22.8023
chr11	69632471	69632839	peaks10362	3.1921	1.50397	0.00479263	0.98205	26	36	30	4	10	19	23.5141	38.4107	31.6004	4.16369	9.11905	19.6929
chr11	69652707	69652985	peaks10363	1.48693	-0.0101117	0.98652	0.999022	14	19	17	5	35	13	12.6615	20.2723	17.9069	5.20461	31.9167	13.4741
chr11	69655592	69656130	peaks10364	2.42109	-0.389475	0.363248	0.98205	27	26	21	17	46	36	24.4185	27.7411	22.1203	17.6957	41.9476	37.3128
chr11	69662421	69662694	peaks10365	3.53681	-0.0351579	0.953156	0.998185	16	18	11	7	31	10	14.4702	19.2053	11.5868	7.28645	28.2691	10.3647
chr11	69672129	69672561	peaks10366	5.06913	0.206475	0.643172	0.983296	20	45	25	20	37	24	18.0878	48.0134	26.3337	20.8184	33.7405	24.8752
chr11	69695256	69695583	peaks10367	2.2722	-0.0585733	0.92144	0.997189	6	22	17	9	21	19	5.42634	23.4732	17.9069	9.3683	19.15	19.6929
chr11	69758704	69759363	peaks10368	4.57564	-0.195956	0.664386	0.984131	16	41	32	20	54	33	14.4702	43.7455	33.7071	20.8184	49.2429	34.2034
chr11	69760721	69761008	peaks10369	1.80094	-0.651313	0.283025	0.98205	7	12	10	9	21	17	6.33073	12.8036	10.5335	9.3683	19.15	17.6199
chr1	54955947	54956229	peaks1037	1.58695	0.667433	0.209079	0.98205	26	22	12	13	15	10	23.5141	23.4732	12.6402	13.532	13.6786	10.3647
chr11	69767543	69767922	peaks10370	2.19302	-0.807037	0.087364	0.98205	14	13	17	21	27	30	12.6615	13.8705	17.9069	21.8594	24.6214	31.094
chr11	69828570	69828819	peaks10371	2.03935	-0.629448	0.349828	0.98205	4	14	13	5	20	25	3.61756	14.9375	13.6935	5.20461	18.2381	25.9117
chr11	69837983	69838279	peaks10372	2.94224	0.0977382	0.8401	0.994705	19	25	15	15	20	21	17.1834	26.6741	15.8002	15.6138	18.2381	21.7658
chr11	69846179	69846637	peaks10373	3.63673	0.176658	0.713925	0.987039	20	40	22	17	43	16	18.0878	42.6785	23.1736	17.6957	39.2119	16.5835
chr11	69880614	69881019	peaks10374	4.45572	0.0160911	0.975836	0.998939	11	33	20	14	18	33	9.94829	35.2098	21.0669	14.5729	16.4143	34.2034
chr11	69885252	69885506	peaks10375	1.4436	0.210251	0.712496	0.987039	9	20	16	15	14	11	8.13951	21.3393	16.8536	15.6138	12.7667	11.4011
chr11	69913170	69913435	peaks10376	3.10604	-0.0457976	0.947605	0.998017	8	26	3	14	10	15	7.23512	27.7411	3.16004	14.5729	9.11905	15.547
chr11	69921178	69921891	peaks10377	9.91969	-0.168458	0.632663	0.983296	46	30	76	52	56	65	41.6019	32.0089	80.0544	54.1279	51.0667	67.3703
chr11	69937347	69937906	peaks10378	3.11373	0.209401	0.697789	0.986278	10	16	38	20	18	19	9.0439	17.0714	40.0272	20.8184	16.4143	19.6929
chr11	69948271	69948684	peaks10379	1.67951	0.534323	0.261242	0.98205	19	26	36	12	28	18	17.1834	27.7411	37.9205	12.4911	25.5333	18.6564
chr1	54979577	54979953	peaks1038	3.19292	0.778294	0.0903952	0.98205	39	27	29	8	24	24	35.2712	28.808	30.5471	8.32737	21.8857	24.8752
chr11	69966448	69966783	peaks10380	2.44636	0.658875	0.226427	0.98205	16	22	23	6	20	14	14.4702	23.4732	24.227	6.24553	18.2381	14.5105
chr11	69995537	69995851	peaks10381	3.67987	0.404315	0.439922	0.98205	16	20	29	8	26	17	14.4702	21.3393	30.5471	8.32737	23.7095	17.6199
chr11	69996825	69997058	peaks10382	1.55338	0.156403	0.773789	0.991705	19	15	15	9	24	12	17.1834	16.0045	15.8002	9.3683	21.8857	12.4376
chr11	70087324	70087568	peaks10383	1.52655	-0.139855	0.833339	0.994546	10	10	9	7	19	7	9.0439	10.6696	9.48013	7.28645	17.3262	7.25527
chr11	70214100	70214690	peaks10384	2.25796	0.921839	0.0407535	0.98205	35	24	40	10	21	22	31.6537	25.6071	42.1339	10.4092	19.15	22.8023
chr11	70433748	70434087	peaks10385	2.03433	-0.00455127	0.993212	0.999352	17	18	16	24	9	18	15.3746	19.2053	16.8536	24.9821	8.20715	18.6564
chr11	70451840	70452429	peaks10386	8.23299	-0.112805	0.746576	0.989678	60	26	47	44	44	55	54.2634	27.7411	49.5073	45.8006	40.1238	57.0057
chr11	70603971	70604227	peaks10387	2.83578	0.866572	0.177673	0.98205	30	7	13	10	11	6	27.1317	7.46875	13.6935	10.4092	10.031	6.2188
chr11	70640649	70640934	peaks10388	2.09867	-0.0364756	0.940432	0.997785	26	16	18	25	26	11	23.5141	17.0714	18.9603	26.023	23.7095	11.4011
chr11	70646613	70647070	peaks10389	3.51556	-0.151812	0.717916	0.987829	25	23	37	19	44	34	22.6098	24.5402	38.9738	19.7775	40.1238	35.2399
chr1	55026922	55027811	peaks1039	13.1409	-0.125075	0.643049	0.983296	100	88	97	63	137	117	90.439	93.8928	102.175	65.5781	124.931	121.267
chr11	70687245	70687540	peaks10390	4.28174	-0.270876	0.587491	0.982949	16	15	20	16	17	29	14.4702	16.0045	21.0669	16.6547	15.5024	30.0575
chr11	71019023	71019891	peaks10391	9.12362	-0.275276	0.425834	0.98205	59	32	48	33	74	63	53.359	34.1428	50.5607	34.3504	67.481	65.2974
chr11	71383861	71384502	peaks10392	4.20344	-0.758836	0.0637255	0.98205	35	36	14	46	35	62	31.6537	38.4107	14.7469	47.8824	31.9167	64.2609
chr11	71447311	71447591	peaks10393	3.1921	0.628109	0.284424	0.98205	11	23	18	12	17	6	9.94829	24.5402	18.9603	12.4911	15.5024	6.2188
chr11	71727416	71727818	peaks10394	3.20052	-0.53134	0.306209	0.98205	21	14	10	18	34	14	18.9922	14.9375	10.5335	18.7366	31.0048	14.5105
chr11	71750655	71750939	peaks10395	4.90027	-0.172251	0.725672	0.988719	31	17	11	26	24	16	28.0361	18.1384	11.5868	27.064	21.8857	16.5835
chr11	71758465	71758705	peaks10396	2.83008	-0.0780098	0.874013	0.996234	27	16	19	10	28	28	24.4185	17.0714	20.0136	10.4092	25.5333	29.0211
chr11	71759974	71760231	peaks10397	1.72749	0.251018	0.668533	0.984414	28	8	14	8	21	13	25.3229	8.53571	14.7469	8.32737	19.15	13.4741
chr11	71772070	71772426	peaks10398	2.25734	0.645866	0.201743	0.98205	23	18	29	9	24	13	20.801	19.2053	30.5471	9.3683	21.8857	13.4741
chr11	71781256	71781984	peaks10399	3.3323	0.00344006	0.99357	0.999352	25	54	38	21	40	59	22.6098	57.616	40.0272	21.8594	36.4762	61.1515
chr1	12877696	12877981	peaks104	3.51591	-0.764438	0.095115	0.98205	26	15	12	36	24	29	23.5141	16.0045	12.6402	37.4732	21.8857	30.0575
chr1	55042757	55042997	peaks1040	1.80094	0.61851	0.266286	0.98205	17	21	17	10	20	7	15.3746	22.4062	17.9069	10.4092	18.2381	7.25527
chr11	71788968	71789227	peaks10400	1.52655	0.386067	0.495621	0.98205	15	15	17	8	19	10	13.5659	16.0045	17.9069	8.32737	17.3262	10.3647
chr11	71985912	71986461	peaks10401	6.10152	-0.0120581	0.976655	0.998939	25	39	23	29	38	23	22.6098	41.6116	24.227	30.1867	34.6524	23.8387
chr11	71997294	71997619	peaks10402	2.58391	0.0651114	0.913961	0.997189	11	10	26	8	27	12	9.94829	10.6696	27.387	8.32737	24.6214	12.4376
chr11	72024672	72024990	peaks10403	2.56888	-0.0807372	0.875553	0.996234	18	19	13	24	14	15	16.279	20.2723	13.6935	24.9821	12.7667	15.547
chr11	72031680	72032692	peaks10404	5.2878	0.360858	0.239894	0.98205	53	61	66	40	54	49	47.9327	65.0848	69.5209	41.6369	49.2429	50.7869
chr11	72086692	72087330	peaks10405	1.88918	0.392878	0.304287	0.98205	37	30	49	22	36	32	33.4624	32.0089	51.614	22.9003	32.8286	33.1669
chr11	72087998	72088271	peaks10406	2.71649	-1.28121	0.0267585	0.98205	7	13	10	10	40	26	6.33073	13.8705	10.5335	10.4092	36.4762	26.9481
chr11	72103695	72104094	peaks10407	2.8458	-0.843941	0.300984	0.98205	5	7	11	1	11	30	4.52195	7.46875	11.5868	1.04092	10.031	31.094
chr11	72110114	72110408	peaks10408	1.67951	-0.284777	0.690624	0.985825	6	3	19	9	13	13	5.42634	3.20089	20.0136	9.3683	11.8548	13.4741
chr11	72130092	72130448	peaks10409	3.54114	0.182421	0.637965	0.983296	39	27	46	28	49	24	35.2712	28.808	48.454	29.1458	44.6834	24.8752
chr1	55047385	55047713	peaks1041	2.27007	1.12009	0.0391884	0.98205	16	31	21	13	10	9	14.4702	33.0759	22.1203	13.532	9.11905	9.3282
chr11	72134661	72135380	peaks10410	3.30406	-0.207418	0.628991	0.983296	28	45	28	24	71	27	25.3229	48.0134	29.4937	24.9821	64.7453	27.9846
chr11	72153211	72153632	peaks10411	2.30668	-0.118414	0.845006	0.994705	7	21	20	6	29	20	6.33073	22.4062	21.0669	6.24553	26.4452	20.7293
chr11	72155306	72155703	peaks10412	1.88101	-0.95116	0.095372	0.98205	12	8	9	12	27	18	10.8527	8.53571	9.48013	12.4911	24.6214	18.6564
chr11	72204767	72205037	peaks10413	3.47987	0.421381	0.423318	0.98205	23	16	16	18	12	11	20.801	17.0714	16.8536	18.7366	10.9429	11.4011
chr11	72206010	72207059	peaks10414	4.3452	-0.591266	0.133867	0.98205	27	35	42	33	45	81	24.4185	37.3437	44.2406	34.3504	41.0357	83.9538
chr11	72207467	72207836	peaks10415	3.59697	-0.69765	0.0958494	0.98205	26	22	19	21	44	45	23.5141	23.4732	20.0136	21.8594	40.1238	46.641
chr11	72214814	72215833	peaks10416	12.2861	-0.458178	0.192211	0.98205	34	39	47	35	80	55	30.7493	41.6116	49.5073	36.4323	72.9524	57.0057
chr11	72266149	72267208	peaks10417	4.17693	0.0593634	0.858438	0.99578	60	47	50	33	77	44	54.2634	50.1473	52.6674	34.3504	70.2167	45.6045
chr11	72416801	72417112	peaks10418	3.82056	0.122937	0.836469	0.994603	13	17	26	4	21	28	11.7571	18.1384	27.387	4.16369	19.15	29.0211
chr11	72435728	72436078	peaks10419	3.7368	0.0293394	0.955032	0.998185	15	16	26	11	31	16	13.5659	17.0714	27.387	11.4501	28.2691	16.5835
chr1	55052351	55053201	peaks1042	22.7807	0.0941366	0.7157	0.987421	174	91	117	82	136	140	157.364	97.0937	123.242	85.3556	124.019	145.105
chr11	72475038	72475313	peaks10420	2.03433	-0.766419	0.19447	0.98205	17	6	10	27	12	16	15.3746	6.40178	10.5335	28.1049	10.9429	16.5835
chr11	72499518	72499835	peaks10421	2.0674	-0.381589	0.543479	0.98205	13	4	21	13	28	10	11.7571	4.26785	22.1203	13.532	25.5333	10.3647
chr11	72549885	72550318	peaks10422	2.53262	0.074959	0.881294	0.996493	24	15	17	13	27	14	21.7054	16.0045	17.9069	13.532	24.6214	14.5105
chr11	72689998	72690390	peaks10423	5.32133	-0.444093	0.335594	0.98205	20	11	27	23	31	26	18.0878	11.7366	28.4404	23.9412	28.2691	26.9481
chr11	72795417	72795968	peaks10424	3.20052	0.829623	0.0545048	0.98205	37	26	43	18	30	13	33.4624	27.7411	45.2939	18.7366	27.3572	13.4741
chr11	72849363	72850152	peaks10425	9.57819	0.129377	0.734949	0.988963	56	41	76	23	82	58	50.6458	43.7455	80.0544	23.9412	74.7762	60.1151
chr11	72989017	72989350	peaks10426	2.20114	-0.434152	0.512927	0.98205	7	8	16	5	16	22	6.33073	8.53571	16.8536	5.20461	14.5905	22.8023
chr11	73009096	73009418	peaks10427	3.27459	-0.0912577	0.860742	0.995881	20	15	18	20	10	26	18.0878	16.0045	18.9603	20.8184	9.11905	26.9481
chr11	73019352	73019859	peaks10428	2.24579	0.132726	0.726944	0.988957	35	28	54	27	44	38	31.6537	29.875	56.8808	28.1049	40.1238	39.3857
chr11	73030929	73031178	peaks10429	4.57564	-0.256718	0.556589	0.98205	25	17	30	19	42	27	22.6098	18.1384	31.6004	19.7775	38.3	27.9846
chr1	55059023	55059548	peaks1043	2.02404	0.447493	0.206	0.98205	47	46	39	24	36	38	42.5063	49.0803	41.0805	24.9821	32.8286	39.3857
chr11	73041163	73041520	peaks10430	2.22508	-1.03831	0.0569245	0.98205	10	11	13	12	25	34	9.0439	11.7366	13.6935	12.4911	22.7976	35.2399
chr11	73047458	73048136	peaks10431	4.17693	0.191899	0.589556	0.98295	49	38	51	26	42	54	44.3151	40.5446	53.7207	27.064	38.3	55.9692
chr11	73077404	73077640	peaks10432	2.23967	0.0325515	0.960265	0.998268	20	4	21	12	27	6	18.0878	4.26785	22.1203	12.4911	24.6214	6.2188
chr11	73118305	73118773	peaks10433	1.9771	-0.296067	0.509486	0.98205	22	17	20	19	25	29	19.8966	18.1384	21.0669	19.7775	22.7976	30.0575
chr11	73166305	73166698	peaks10434	2.04672	-0.0541615	0.91368	0.997189	29	13	15	13	23	23	26.2273	13.8705	15.8002	13.532	20.9738	23.8387
chr11	73176719	73177762	peaks10435	7.72841	-0.00280759	0.991812	0.999227	71	58	72	66	66	71	64.2117	61.8839	75.841	68.7008	60.1857	73.5891
chr11	73198944	73199921	peaks10436	7.41094	0.10234	0.728843	0.988959	78	57	66	47	61	80	70.5424	60.8169	69.5209	48.9233	55.6262	82.9173
chr11	73281604	73281931	peaks10437	3.60607	-0.132557	0.786248	0.992148	18	15	28	14	35	20	16.279	16.0045	29.4937	14.5729	31.9167	20.7293
chr11	74378304	74378685	peaks10438	2.25718	-0.0114886	0.981944	0.998981	14	33	13	21	21	20	12.6615	35.2098	13.6935	21.8594	19.15	20.7293
chr11	74386304	74386648	peaks10439	4.37941	0.00122673	0.99769	0.999769	46	21	21	24	40	24	41.6019	22.4062	22.1203	24.9821	36.4762	24.8752
chr1	55066390	55066733	peaks1044	2.02098	0.338546	0.506124	0.98205	23	27	12	14	23	13	20.801	28.808	12.6402	14.5729	20.9738	13.4741
chr11	74386838	74387220	peaks10440	1.68378	0.174297	0.736075	0.988963	31	41	7	19	29	23	28.0361	43.7455	7.37343	19.7775	26.4452	23.8387
chr11	74408862	74409129	peaks10441	2.24035	-0.52843	0.28792	0.98205	19	15	11	17	21	27	17.1834	16.0045	11.5868	17.6957	19.15	27.9846
chr11	74449833	74450191	peaks10442	2.8458	-0.534262	0.244439	0.98205	16	17	18	20	27	28	14.4702	18.1384	18.9603	20.8184	24.6214	29.0211
chr11	74464818	74465241	peaks10443	2.9797	-1.04474	0.0326478	0.98205	16	11	17	30	47	16	14.4702	11.7366	17.9069	31.2277	42.8595	16.5835
chr11	74485607	74485880	peaks10444	2.18293	-0.850853	0.250602	0.98205	11	4	5	13	5	17	9.94829	4.26785	5.26674	13.532	4.55953	17.6199
chr11	74554980	74555265	peaks10445	3.04793	-0.297495	0.604797	0.98295	13	14	13	9	30	12	11.7571	14.9375	13.6935	9.3683	27.3572	12.4376
chr11	74638507	74639247	peaks10446	5.11168	-0.12672	0.734035	0.988963	35	31	45	25	54	45	31.6537	33.0759	47.4006	26.023	49.2429	46.641
chr11	74649194	74649450	peaks10447	2.07261	-0.487154	0.347085	0.98205	28	13	12	12	40	23	25.3229	13.8705	12.6402	12.4911	36.4762	23.8387
chr11	74652547	74653245	peaks10448	4.41057	-0.586224	0.160623	0.98205	23	37	19	24	54	44	20.801	39.4777	20.0136	24.9821	49.2429	45.6045
chr11	74665246	74665666	peaks10449	2.82016	0.000593215	0.99911	0.999823	12	14	28	16	27	13	10.8527	14.9375	29.4937	16.6547	24.6214	13.4741
chr1	55086919	55087526	peaks1045	4.36623	0.186809	0.542153	0.98205	62	46	65	58	49	46	56.0722	49.0803	68.4676	60.3735	44.6834	47.6775
chr11	74723459	74724202	peaks10450	4.94651	-0.368824	0.352652	0.98205	27	28	34	23	43	51	24.4185	29.875	35.8138	23.9412	39.2119	52.8598
chr11	74724507	74724867	peaks10451	2.8458	-0.16006	0.740377	0.988963	20	13	24	15	30	20	18.0878	13.8705	25.2803	15.6138	27.3572	20.7293
chr11	74770621	74771135	peaks10452	3.44291	0.0594712	0.891228	0.997075	16	33	35	26	29	28	14.4702	35.2098	36.8672	27.064	26.4452	29.0211
chr11	74830064	74830601	peaks10453	4.77961	0.453707	0.164903	0.98205	49	55	72	37	57	38	44.3151	58.683	75.841	38.5141	51.9786	39.3857
chr11	74831933	74832484	peaks10454	9.1648	0.586655	0.047389	0.98205	93	76	81	36	82	52	84.1083	81.0892	85.3211	37.4732	74.7762	53.8963
chr11	74842828	74843454	peaks10455	4.51318	-0.575757	0.171776	0.98205	31	25	21	31	26	57	28.0361	26.6741	22.1203	32.2686	23.7095	59.0786
chr11	74859725	74860026	peaks10456	2.37107	1.13369	0.0353473	0.98205	30	17	19	12	10	8	27.1317	18.1384	20.0136	12.4911	9.11905	8.29173
chr11	74876785	74877224	peaks10457	2.81536	-0.0638262	0.9047	0.997096	14	16	27	20	33	9	12.6615	17.0714	28.4404	20.8184	30.0929	9.3282
chr11	74925644	74926347	peaks10458	7.35104	0.128604	0.725808	0.988719	52	32	38	32	30	49	47.0283	34.1428	40.0272	33.3095	27.3572	50.7869
chr11	75102512	75102866	peaks10459	3.20052	0.254621	0.639344	0.983296	14	20	22	12	28	9	12.6615	21.3393	23.1736	12.4911	25.5333	9.3282
chr1	55088312	55088551	peaks1046	3.47987	0.462068	0.263098	0.98205	49	28	28	19	38	20	44.3151	29.875	29.4937	19.7775	34.6524	20.7293
chr11	75165525	75165939	peaks10460	2.55276	0.315372	0.546297	0.98205	17	15	38	10	25	23	15.3746	16.0045	40.0272	10.4092	22.7976	23.8387
chr11	75172766	75173146	peaks10461	4.07595	0.234768	0.546814	0.98205	27	39	48	24	43	33	24.4185	41.6116	50.5607	24.9821	39.2119	34.2034
chr11	75178419	75179246	peaks10462	4.57568	0.203872	0.561768	0.98205	64	39	79	30	70	61	57.881	41.6116	83.2144	31.2277	63.8334	63.2245
chr11	75184516	75184935	peaks10463	3.31146	-0.259921	0.572234	0.982575	15	29	26	18	29	39	13.5659	30.9419	27.387	18.7366	26.4452	40.4222
chr11	75193215	75193570	peaks10464	5.16152	-0.591916	0.20662	0.98205	18	15	20	17	41	24	16.279	16.0045	21.0669	17.6957	37.3881	24.8752
chr11	75212037	75212657	peaks10465	5.15507	-0.0866302	0.802529	0.993494	42	49	39	32	48	60	37.9844	52.2812	41.0805	33.3095	43.7714	62.188
chr11	75245367	75245916	peaks10466	2.19512	-0.0552724	0.914555	0.997189	22	17	19	8	24	29	19.8966	18.1384	20.0136	8.32737	21.8857	30.0575
chr11	75250043	75250297	peaks10467	1.36815	-0.0699127	0.898592	0.997075	14	9	26	15	15	22	12.6615	9.60267	27.387	15.6138	13.6786	22.8023
chr11	75250454	75251015	peaks10468	2.1038	0.365551	0.499181	0.98205	18	11	47	20	28	13	16.279	11.7366	49.5073	20.8184	25.5333	13.4741
chr11	75264478	75265145	peaks10469	3.00498	0.233772	0.51476	0.98205	40	44	43	24	42	44	36.1756	46.9464	45.2939	24.9821	38.3	45.6045
chr1	55097353	55097736	peaks1047	2.96232	-0.308448	0.388793	0.98205	53	23	41	36	54	55	47.9327	24.5402	43.1872	37.4732	49.2429	57.0057
chr11	75291501	75291824	peaks10470	8.15506	-0.384991	0.404413	0.98205	15	29	28	21	27	48	13.5659	30.9419	29.4937	21.8594	24.6214	49.7504
chr11	75348118	75348865	peaks10471	8.60906	-0.177248	0.559106	0.98205	52	42	64	53	64	64	47.0283	44.8125	67.4142	55.1689	58.3619	66.3339
chr11	75422136	75422496	peaks10472	2.92047	0.862877	0.105145	0.98205	15	33	19	11	15	12	13.5659	35.2098	20.0136	11.4501	13.6786	12.4376
chr11	75448878	75449255	peaks10473	2.92613	-0.243428	0.614082	0.983087	24	18	18	36	21	14	21.7054	19.2053	18.9603	37.4732	19.15	14.5105
chr11	75454143	75454949	peaks10474	3.85787	0.139163	0.646042	0.983296	60	51	66	48	72	44	54.2634	54.4152	69.5209	49.9642	65.6572	45.6045
chr11	75461233	75462700	peaks10475	8.23794	0.139874	0.601979	0.98295	97	143	154	85	151	133	87.7258	152.576	162.215	88.4783	137.698	137.85
chr11	75467713	75468204	peaks10476	2.94951	-0.145153	0.750034	0.990038	28	17	25	34	30	14	25.3229	18.1384	26.3337	35.3913	27.3572	14.5105
chr11	75510413	75511108	peaks10477	6.05843	0.147529	0.614669	0.983087	64	64	69	43	70	68	57.881	68.2857	72.681	44.7596	63.8334	70.4797
chr11	75515117	75515410	peaks10478	4.57906	-0.476694	0.287004	0.98205	17	20	21	22	39	22	15.3746	21.3393	22.1203	22.9003	35.5643	22.8023
chr11	75522144	75522530	peaks10479	2.25806	-0.163859	0.752141	0.990038	19	9	27	14	30	19	17.1834	9.60267	28.4404	14.5729	27.3572	19.6929
chr1	55102956	55103204	peaks1048	3.3019	0.489343	0.314401	0.98205	19	18	37	19	21	14	17.1834	19.2053	38.9738	19.7775	19.15	14.5105
chr11	75531413	75531667	peaks10480	2.74595	-0.142595	0.784953	0.992148	13	23	17	12	33	16	11.7571	24.5402	17.9069	12.4911	30.0929	16.5835
chr11	75531821	75532742	peaks10481	3.36405	0.452378	0.25769	0.98205	46	38	89	22	54	54	41.6019	40.5446	93.7479	22.9003	49.2429	55.9692
chr11	75537650	75538010	peaks10482	1.79744	0.565952	0.206741	0.98205	22	41	33	13	28	26	19.8966	43.7455	34.7605	13.532	25.5333	26.9481
chr11	75551635	75552201	peaks10483	2.71752	-0.206957	0.649613	0.983296	27	22	20	15	26	39	24.4185	23.4732	21.0669	15.6138	23.7095	40.4222
chr11	75557165	75557432	peaks10484	1.50188	0.325741	0.603196	0.98295	7	21	25	5	16	23	6.33073	22.4062	26.3337	5.20461	14.5905	23.8387
chr11	75563105	75564166	peaks10485	4.94719	0.393907	0.202596	0.98205	62	67	76	35	70	55	56.0722	71.4866	80.0544	36.4323	63.8334	57.0057
chr11	75570961	75571728	peaks10486	4.29662	0.146985	0.638833	0.983296	47	57	73	49	55	59	42.5063	60.8169	76.8943	51.0052	50.1548	61.1515
chr11	75588515	75589087	peaks10487	4.36449	-0.432641	0.230387	0.98205	32	26	38	33	55	44	28.9405	27.7411	40.0272	34.3504	50.1548	45.6045
chr11	75620054	75620368	peaks10488	3.70168	0.309296	0.674592	0.984847	4	19	11	15	4	9	3.61756	20.2723	11.5868	15.6138	3.64762	9.3282
chr11	75630726	75631313	peaks10489	13.2079	-0.0210631	0.952968	0.998185	52	44	68	30	60	79	47.0283	46.9464	71.6276	31.2277	54.7143	81.8809
chr1	55124192	55124470	peaks1049	2.83284	0.577773	0.34742	0.98205	31	10	9	11	14	8	28.0361	10.6696	9.48013	11.4501	12.7667	8.29173
chr11	75635572	75636025	peaks10490	2.50109	-1.16509	0.0487681	0.98205	8	9	11	9	34	22	7.23512	9.60267	11.5868	9.3683	31.0048	22.8023
chr11	75637980	75638289	peaks10491	4.66502	0.475396	0.47484	0.98205	8	11	31	5	11	21	7.23512	11.7366	32.6538	5.20461	10.031	21.7658
chr11	75644690	75644944	peaks10492	1.68028	0.415989	0.509467	0.98205	9	25	10	7	12	15	8.13951	26.6741	10.5335	7.28645	10.9429	15.547
chr11	75653672	75653968	peaks10493	3.13822	0.259793	0.687696	0.985578	8	14	36	4	25	22	7.23512	14.9375	37.9205	4.16369	22.7976	22.8023
chr11	75661030	75661401	peaks10494	2.26091	-0.0509898	0.917211	0.997189	26	13	20	14	31	17	23.5141	13.8705	21.0669	14.5729	28.2691	17.6199
chr11	75661934	75662566	peaks10495	4.26272	0.867797	0.045827	0.98205	29	38	54	19	36	14	26.2273	40.5446	56.8808	19.7775	32.8286	14.5105
chr11	75671162	75672252	peaks10496	2.49774	-0.210631	0.561368	0.98205	37	55	40	29	66	62	33.4624	58.683	42.1339	30.1867	60.1857	64.2609
chr11	75678841	75679201	peaks10497	8.19649	0.184726	0.701165	0.98669	23	15	45	27	33	15	20.801	16.0045	47.4006	28.1049	30.0929	15.547
chr11	75732601	75733438	peaks10498	5.18606	-0.0792444	0.820096	0.994546	52	35	46	29	67	47	47.0283	37.3437	48.454	30.1867	61.0976	48.7139
chr11	75771748	75772223	peaks10499	3.07892	0.242262	0.551463	0.98205	25	31	43	21	35	30	22.6098	33.0759	45.2939	21.8594	31.9167	31.094
chr1	12970505	12970794	peaks105	2.8458	-0.543695	0.413457	0.98205	10	11	6	14	6	19	9.0439	11.7366	6.32008	14.5729	5.47143	19.6929
chr1	55130974	55131220	peaks1050	4.68084	-0.0616621	0.889607	0.997075	56	14	25	28	31	38	50.6458	14.9375	26.3337	29.1458	28.2691	39.3857
chr11	75785678	75786006	peaks10500	2.12872	0.111452	0.802616	0.993494	20	30	40	20	46	21	18.0878	32.0089	42.1339	20.8184	41.9476	21.7658
chr11	75796414	75796636	peaks10501	2.23967	0.844308	0.0866696	0.98205	26	22	23	9	15	16	23.5141	23.4732	24.227	9.3683	13.6786	16.5835
chr11	75807109	75807711	peaks10502	4.94651	-0.114615	0.787686	0.992329	26	36	28	16	42	42	23.5141	38.4107	29.4937	16.6547	38.3	43.5316
chr11	75817295	75817559	peaks10503	1.6385	0.311246	0.578124	0.982575	13	23	13	15	10	15	11.7571	24.5402	13.6935	15.6138	9.11905	15.547
chr11	75832889	75833184	peaks10504	1.40146	0.600444	0.289096	0.98205	11	26	16	12	13	11	9.94829	27.7411	16.8536	12.4911	11.8548	11.4011
chr11	75843114	75843952	peaks10505	4.04274	0.648681	0.0685158	0.98205	49	65	98	28	61	51	44.3151	69.3526	103.228	29.1458	55.6262	52.8598
chr11	75844681	75844944	peaks10506	1.4693	-0.115312	0.867081	0.995902	11	8	9	16	5	9	9.94829	8.53571	9.48013	16.6547	4.55953	9.3282
chr11	75852166	75852792	peaks10507	4.19354	0.3004	0.416667	0.98205	36	52	66	29	42	57	32.558	55.4821	69.5209	30.1867	38.3	59.0786
chr11	75853660	75854002	peaks10508	2.88392	-0.149752	0.747883	0.989818	25	23	12	22	25	20	22.6098	24.5402	12.6402	22.9003	22.7976	20.7293
chr11	75859474	75859748	peaks10509	3.30657	-0.441222	0.430321	0.98205	16	13	15	12	39	11	14.4702	13.8705	15.8002	12.4911	35.5643	11.4011
chr1	55138183	55138592	peaks1051	2.8205	0.862585	0.234785	0.98205	15	3	32	13	11	4	13.5659	3.20089	33.7071	13.532	10.031	4.14587
chr11	75877344	75877754	peaks10510	1.76276	0.488652	0.298685	0.98205	24	20	41	12	25	25	21.7054	21.3393	43.1872	12.4911	22.7976	25.9117
chr11	75878775	75879092	peaks10511	1.89646	0.644454	0.231328	0.98205	32	14	17	8	14	18	28.9405	14.9375	17.9069	8.32737	12.7667	18.6564
chr11	75884740	75885012	peaks10512	1.69479	-0.031417	0.95851	0.99822	9	16	16	8	26	10	8.13951	17.0714	16.8536	8.32737	23.7095	10.3647
chr11	75895040	75895423	peaks10513	2.8458	0.157334	0.739863	0.988963	25	16	32	14	21	31	22.6098	17.0714	33.7071	14.5729	19.15	32.1305
chr11	75906662	75906948	peaks10514	2.02357	-0.306683	0.58097	0.982949	12	10	26	10	25	26	10.8527	10.6696	27.387	10.4092	22.7976	26.9481
chr11	75920869	75921109	peaks10515	2.62742	0.210087	0.745674	0.989678	12	10	18	10	22	4	10.8527	10.6696	18.9603	10.4092	20.0619	4.14587
chr11	75946814	75947069	peaks10516	1.73585	1.018	0.2181	0.98205	4	8	31	3	17	3	3.61756	8.53571	32.6538	3.12277	15.5024	3.1094
chr11	75966922	75967182	peaks10517	2.82944	-0.0982183	0.837937	0.994603	27	14	18	15	21	27	24.4185	14.9375	18.9603	15.6138	19.15	27.9846
chr11	76000898	76001211	peaks10518	3.52806	0.345675	0.522449	0.98205	12	19	30	9	24	17	10.8527	20.2723	31.6004	9.3683	21.8857	17.6199
chr11	76041193	76041611	peaks10519	1.69468	0.632558	0.306446	0.98205	12	9	33	13	16	7	10.8527	9.60267	34.7605	13.532	14.5905	7.25527
chr1	55171885	55172465	peaks1052	8.86796	0.0673009	0.832679	0.994546	58	40	46	40	47	51	52.4546	42.6785	48.454	41.6369	42.8595	52.8598
chr11	76087010	76087400	peaks10520	2.02365	-0.138826	0.79532	0.993494	8	23	26	14	33	19	7.23512	24.5402	27.387	14.5729	30.0929	19.6929
chr11	76101656	76101928	peaks10521	2.2691	1.65946	0.00518768	0.98205	22	15	28	6	10	5	19.8966	16.0045	29.4937	6.24553	9.11905	5.18233
chr11	76110239	76110550	peaks10522	4.20344	-0.529632	0.391901	0.98205	4	15	24	9	26	30	3.61756	16.0045	25.2803	9.3683	23.7095	31.094
chr11	76168328	76168584	peaks10523	1.9865	0.169048	0.744808	0.989613	19	15	29	26	10	20	17.1834	16.0045	30.5471	27.064	9.11905	20.7293
chr11	76179162	76180035	peaks10524	8.78655	-0.0115838	0.969003	0.998874	57	57	68	45	73	69	51.5502	60.8169	71.6276	46.8415	66.5691	71.5162
chr11	76193344	76193793	peaks10525	5.69749	1.01289	0.0434054	0.98205	49	17	32	14	27	8	44.3151	18.1384	33.7071	14.5729	24.6214	8.29173
chr11	76216814	76217726	peaks10526	5.69749	0.405807	0.254025	0.98205	53	53	79	25	57	61	47.9327	56.5491	83.2144	26.023	51.9786	63.2245
chr11	76243061	76243954	peaks10527	3.50184	0.29815	0.344369	0.98205	55	62	63	34	65	51	49.7415	66.1518	66.3609	35.3913	59.2738	52.8598
chr11	76244085	76244352	peaks10528	1.38324	0.741299	0.332364	0.98205	5	18	13	2	15	6	4.52195	19.2053	13.6935	2.08184	13.6786	6.2188
chr11	76268034	76268314	peaks10529	2.21704	-0.0157325	0.974586	0.998939	22	13	23	13	20	26	19.8966	13.8705	24.227	13.532	18.2381	26.9481
chr1	55194218	55194599	peaks1053	4.02651	0.476511	0.237471	0.98205	49	31	28	33	21	23	44.3151	33.0759	29.4937	34.3504	19.15	23.8387
chr11	76309963	76310462	peaks10530	3.6733	1.15666	0.0154779	0.98205	40	18	55	12	16	23	36.1756	19.2053	57.9341	12.4911	14.5905	23.8387
chr11	76398194	76398481	peaks10531	2.8458	-0.204101	0.696539	0.986071	17	13	18	10	21	25	15.3746	13.8705	18.9603	10.4092	19.15	25.9117
chr11	76406733	76407599	peaks10532	7.03122	0.419173	0.292448	0.98205	39	44	80	28	34	62	35.2712	46.9464	84.2678	29.1458	31.0048	64.2609
chr11	76429797	76430265	peaks10533	1.69877	-0.289428	0.510537	0.98205	20	21	34	18	38	38	18.0878	22.4062	35.8138	18.7366	34.6524	39.3857
chr11	76436809	76437304	peaks10534	6.08709	-0.0776761	0.852366	0.995192	23	33	52	22	50	46	20.801	35.2098	54.7741	22.9003	45.5953	47.6775
chr11	76438894	76439129	peaks10535	2.17863	-0.332687	0.593333	0.98295	12	16	12	11	36	6	10.8527	17.0714	12.6402	11.4501	32.8286	6.2188
chr11	76449353	76449691	peaks10536	2.75621	0.35662	0.411257	0.98205	30	19	50	23	33	23	27.1317	20.2723	52.6674	23.9412	30.0929	23.8387
chr11	76456018	76456422	peaks10537	2.7135	0.442263	0.328163	0.98205	31	17	32	18	18	23	28.0361	18.1384	33.7071	18.7366	16.4143	23.8387
chr11	76469235	76469544	peaks10538	3.13729	-0.318598	0.560589	0.98205	10	12	26	15	17	29	9.0439	12.8036	27.387	15.6138	15.5024	30.0575
chr11	76493902	76494699	peaks10539	3.91274	0.0946974	0.793323	0.993299	41	45	36	25	43	48	37.08	48.0134	37.9205	26.023	39.2119	49.7504
chr1	55236935	55238023	peaks1054	13.2567	0.19974	0.431478	0.98205	186	92	110	97	109	129	168.217	98.1607	115.868	100.969	99.3977	133.704
chr11	76494783	76495531	peaks10540	2.53441	0.584018	0.110127	0.98205	44	44	73	24	43	43	39.7932	46.9464	76.8943	24.9821	39.2119	44.5681
chr11	76529286	76529692	peaks10541	4.59474	0.805161	0.0582192	0.98205	36	28	34	13	25	19	32.558	29.875	35.8138	13.532	22.7976	19.6929
chr11	76531931	76532222	peaks10542	2.38955	0.510014	0.437156	0.98205	10	8	26	5	15	12	9.0439	8.53571	27.387	5.20461	13.6786	12.4376
chr11	76542080	76542342	peaks10543	4.38852	-0.0884758	0.854941	0.995231	15	17	29	18	20	28	13.5659	18.1384	30.5471	18.7366	18.2381	29.0211
chr11	76594165	76594456	peaks10544	2.01361	0.364278	0.560801	0.98205	12	25	8	6	15	15	10.8527	26.6741	8.42678	6.24553	13.6786	15.547
chr11	76645929	76646185	peaks10545	2.8458	-0.284372	0.640309	0.983296	10	11	17	7	14	26	9.0439	11.7366	17.9069	7.28645	12.7667	26.9481
chr11	76672669	76673397	peaks10546	5.32178	0.255634	0.577865	0.982575	27	33	40	10	45	32	24.4185	35.2098	42.1339	10.4092	41.0357	33.1669
chr11	76681326	76681735	peaks10547	2.02365	0.0355165	0.94775	0.998017	11	19	25	9	28	19	9.94829	20.2723	26.3337	9.3683	25.5333	19.6929
chr11	76685602	76685876	peaks10548	2.20566	0.64925	0.275197	0.98205	11	14	29	16	8	11	9.94829	14.9375	30.5471	16.6547	7.29524	11.4011
chr11	76693754	76694080	peaks10549	3.33755	0.681708	0.294147	0.98205	8	11	33	6	17	11	7.23512	11.7366	34.7605	6.24553	15.5024	11.4011
chr1	55381180	55382199	peaks1055	4.91886	0.955583	0.0046161	0.98205	66	62	71	46	25	32	59.6897	66.1518	74.7877	47.8824	22.7976	33.1669
chr11	76733160	76733457	peaks10550	3.50184	0.0223062	0.974944	0.998939	12	5	26	11	4	27	10.8527	5.33482	27.387	11.4501	3.64762	27.9846
chr11	76763146	76763740	peaks10551	8.46634	-0.29603	0.388544	0.98205	33	44	53	38	66	60	29.8449	46.9464	55.8274	39.555	60.1857	62.188
chr11	76772487	76772751	peaks10552	2.58391	-0.628861	0.423596	0.98205	10	9	4	2	26	9	9.0439	9.60267	4.21339	2.08184	23.7095	9.3282
chr11	76826244	76826547	peaks10553	2.79463	0.456742	0.41978	0.98205	15	12	25	12	19	8	13.5659	12.8036	26.3337	12.4911	17.3262	8.29173
chr11	76845700	76846428	peaks10554	6.72897	0.101392	0.81721	0.994546	28	24	62	20	51	39	25.3229	25.6071	65.3075	20.8184	46.5072	40.4222
chr11	76847123	76847401	peaks10555	3.31023	1.38568	0.0288874	0.98205	12	16	32	4	13	7	10.8527	17.0714	33.7071	4.16369	11.8548	7.25527
chr11	76894291	76894641	peaks10556	3.20052	-0.392724	0.457139	0.98205	17	13	16	10	33	19	15.3746	13.8705	16.8536	10.4092	30.0929	19.6929
chr11	76945264	76946153	peaks10557	9.12362	-0.250396	0.471966	0.98205	41	45	53	35	56	77	37.08	48.0134	55.8274	36.4323	51.0667	79.8079
chr11	76968493	76968786	peaks10558	3.67039	0.973453	0.124663	0.98205	11	11	31	6	13	9	9.94829	11.7366	32.6538	6.24553	11.8548	9.3282
chr11	76985870	76986116	peaks10559	2.83284	0.640908	0.248931	0.98205	17	15	24	7	19	11	15.3746	16.0045	25.2803	7.28645	17.3262	11.4011
chr1	55405426	55405870	peaks1056	5.90595	0.278071	0.372197	0.98205	54	47	58	40	50	43	48.8371	50.1473	61.0941	41.6369	45.5953	44.5681
chr11	76986308	76986553	peaks10560	2.99817	0.628888	0.274687	0.98205	12	13	29	11	15	10	10.8527	13.8705	30.5471	11.4501	13.6786	10.3647
chr11	76996477	76997567	peaks10561	4.86085	-0.124217	0.696285	0.985942	41	66	65	52	66	74	37.08	70.4196	68.4676	54.1279	60.1857	76.6985
chr11	77078270	77078603	peaks10562	2.8458	0.610623	0.240327	0.98205	25	19	34	13	9	29	22.6098	20.2723	35.8138	13.532	8.20715	30.0575
chr11	77106476	77107020	peaks10563	3.20052	0.10464	0.796648	0.993494	23	30	43	27	39	26	20.801	32.0089	45.2939	28.1049	35.5643	26.9481
chr11	77131373	77131663	peaks10564	2.01361	0.492313	0.391464	0.98205	7	31	23	13	14	18	6.33073	33.0759	24.227	13.532	12.7667	18.6564
chr11	77216390	77217137	peaks10565	10.5417	0.0744898	0.840018	0.994705	28	68	58	42	52	57	25.3229	72.5535	61.0941	43.7187	47.4191	59.0786
chr11	77298755	77298991	peaks10566	2.23967	-0.119901	0.825869	0.994546	24	9	18	19	28	9	21.7054	9.60267	18.9603	19.7775	25.5333	9.3282
chr11	77347976	77348284	peaks10567	2.8458	-0.203534	0.682828	0.985453	20	16	19	11	23	30	18.0878	17.0714	20.0136	11.4501	20.9738	31.094
chr11	77472554	77472795	peaks10568	4.46178	0.244602	0.633115	0.983296	19	20	27	10	34	14	17.1834	21.3393	28.4404	10.4092	31.0048	14.5105
chr11	77477366	77477850	peaks10569	2.14347	0.869074	0.0518675	0.98205	30	47	26	12	26	20	27.1317	50.1473	27.387	12.4911	23.7095	20.7293
chr1	55434765	55435010	peaks1057	1.70554	0.259539	0.667953	0.984414	25	5	16	11	14	13	22.6098	5.33482	16.8536	11.4501	12.7667	13.4741
chr11	77485929	77486322	peaks10570	4.77011	0.937107	0.0413591	0.98205	21	39	33	14	19	17	18.9922	41.6116	34.7605	14.5729	17.3262	17.6199
chr11	77488062	77488383	peaks10571	2.24035	-0.218845	0.661617	0.983874	16	20	14	14	20	25	14.4702	21.3393	14.7469	14.5729	18.2381	25.9117
chr11	77488690	77489126	peaks10572	4.24566	-0.264435	0.577015	0.982575	29	19	30	14	59	24	26.2273	20.2723	31.6004	14.5729	53.8024	24.8752
chr11	77494080	77494857	peaks10573	2.25592	-0.216499	0.536591	0.98205	33	51	50	35	62	63	29.8449	54.4152	52.6674	36.4323	56.5381	65.2974
chr11	77498128	77498656	peaks10574	2.71752	-0.20885	0.591767	0.98295	25	37	35	30	34	50	22.6098	39.4777	36.8672	31.2277	31.0048	51.8233
chr11	77504998	77505348	peaks10575	2.10618	-0.0971727	0.827144	0.994546	28	18	20	17	27	27	25.3229	19.2053	21.0669	17.6957	24.6214	27.9846
chr11	77512957	77513229	peaks10576	2.20997	-0.33628	0.486623	0.98205	11	24	24	17	30	30	9.94829	25.6071	25.2803	17.6957	27.3572	31.094
chr11	77607773	77608301	peaks10577	12.4223	0.561198	0.0866802	0.98205	76	43	86	35	60	46	68.7336	45.8794	90.5879	36.4323	54.7143	47.6775
chr11	77644637	77644898	peaks10578	2.47721	1.0718	0.1307	0.98205	7	11	26	4	12	6	6.33073	11.7366	27.387	4.16369	10.9429	6.2188
chr11	77649393	77650289	peaks10579	11.62	0.36159	0.152266	0.98205	110	99	113	60	103	92	99.4829	105.629	119.028	62.4553	93.9262	95.3549
chr1	55446379	55446807	peaks1058	2.7275	0.385316	0.370121	0.98205	33	27	42	34	15	29	29.8449	28.808	44.2406	35.3913	13.6786	30.0575
chr11	77657692	77658068	peaks10580	3.1921	0.600758	0.246923	0.98205	22	36	12	17	17	13	19.8966	38.4107	12.6402	17.6957	15.5024	13.4741
chr11	77685779	77686508	peaks10581	10.9709	0.202759	0.496613	0.98205	73	52	61	45	73	46	66.0205	55.4821	64.2542	46.8415	66.5691	47.6775
chr11	77686795	77687054	peaks10582	1.41841	-0.280131	0.724656	0.988718	6	13	3	4	17	7	5.42634	13.8705	3.16004	4.16369	15.5024	7.25527
chr11	77758524	77758830	peaks10583	1.52031	-0.0396657	0.940985	0.997785	9	23	21	14	28	15	8.13951	24.5402	22.1203	14.5729	25.5333	15.547
chr11	77763645	77764222	peaks10584	5.69749	0.019974	0.964055	0.998453	38	38	33	11	50	49	34.3668	40.5446	34.7605	11.4501	45.5953	50.7869
chr11	77765309	77765802	peaks10585	4.59952	-0.00816877	0.986534	0.999022	24	38	34	12	65	25	21.7054	40.5446	35.8138	12.4911	59.2738	25.9117
chr11	77766432	77766804	peaks10586	3.53359	-0.161565	0.698599	0.986443	25	23	28	20	40	27	22.6098	24.5402	29.4937	20.8184	36.4762	27.9846
chr11	77772174	77772752	peaks10587	3.20052	0.17684	0.695404	0.985935	25	29	33	21	45	14	22.6098	30.9419	34.7605	21.8594	41.0357	14.5105
chr11	77777793	77778240	peaks10588	2.53624	-0.540235	0.247624	0.98205	19	15	19	16	29	33	17.1834	16.0045	20.0136	16.6547	26.4452	34.2034
chr11	77783879	77784646	peaks10589	3.74156	0.364955	0.282624	0.98205	53	49	64	34	37	59	47.9327	52.2812	67.4142	35.3913	33.7405	61.1515
chr1	55453305	55453570	peaks1059	1.47369	0.288099	0.570598	0.982575	22	23	14	19	20	10	19.8966	24.5402	14.7469	19.7775	18.2381	10.3647
chr11	77800888	77801298	peaks10590	2.24035	-0.0180913	0.968026	0.998685	21	25	31	18	22	39	18.9922	26.6741	32.6538	18.7366	20.0619	40.4222
chr11	77807869	77808664	peaks10591	3.51591	-0.306541	0.33218	0.98205	41	42	49	45	61	60	37.08	44.8125	51.614	46.8415	55.6262	62.188
chr11	77850731	77850970	peaks10592	2.86227	0.207822	0.694798	0.985935	36	14	11	13	19	20	32.558	14.9375	11.5868	13.532	17.3262	20.7293
chr11	77859155	77859565	peaks10593	1.8717	0.163305	0.652376	0.983296	37	44	35	28	35	42	33.4624	46.9464	36.8672	29.1458	31.9167	43.5316
chr11	77876722	77877063	peaks10594	3.65075	-0.335098	0.539113	0.98205	18	8	28	11	25	33	16.279	8.53571	29.4937	11.4501	22.7976	34.2034
chr11	77887213	77887444	peaks10595	2.83284	0.873738	0.12233	0.98205	22	11	28	8	17	9	19.8966	11.7366	29.4937	8.32737	15.5024	9.3282
chr11	77941427	77942684	peaks10596	3.87839	0.05691	0.884043	0.996678	41	79	67	26	73	87	37.08	84.2901	70.5743	27.064	66.5691	90.1726
chr11	77943197	77943475	peaks10597	2.39495	-0.347172	0.513233	0.98205	15	19	11	13	31	15	13.5659	20.2723	11.5868	13.532	28.2691	15.547
chr11	77947894	77948176	peaks10598	1.94607	0.23992	0.653036	0.983296	17	12	24	12	22	12	15.3746	12.8036	25.2803	12.4911	20.0619	12.4376
chr11	77958313	77958635	peaks10599	2.01219	-0.779276	0.190647	0.98205	21	13	5	10	40	18	18.9922	13.8705	5.26674	10.4092	36.4762	18.6564
chr1	12990262	12991162	peaks106	5.05941	-0.463282	0.138132	0.98205	64	37	38	55	63	73	57.881	39.4777	40.0272	57.2507	57.45	75.6621
chr1	55453619	55454351	peaks1060	4.34307	-0.0441694	0.884624	0.996678	67	50	41	47	64	53	60.5941	53.3482	43.1872	48.9233	58.3619	54.9327
chr11	77958972	77959260	peaks10600	3.30058	0.509991	0.367899	0.98205	12	16	38	8	19	21	10.8527	17.0714	40.0272	8.32737	17.3262	21.7658
chr11	77966095	77966397	peaks10601	1.81026	0.227844	0.66685	0.984414	14	29	17	9	23	21	12.6615	30.9419	17.9069	9.3683	20.9738	21.7658
chr11	77973846	77974261	peaks10602	3.25653	-0.0821035	0.837753	0.994603	29	23	28	25	36	25	26.2273	24.5402	29.4937	26.023	32.8286	25.9117
chr11	77982108	77982495	peaks10603	4.20392	0.60602	0.218693	0.98205	22	24	47	9	26	28	19.8966	25.6071	49.5073	9.3683	23.7095	29.0211
chr11	78031904	78032297	peaks10604	2.99847	0.090203	0.849826	0.994966	23	22	34	11	42	24	20.801	23.4732	35.8138	11.4501	38.3	24.8752
chr11	78038085	78038473	peaks10605	3.90211	-0.300243	0.505886	0.98205	20	24	22	18	44	22	18.0878	25.6071	23.1736	18.7366	40.1238	22.8023
chr11	78059562	78060315	peaks10606	5.19267	-0.148882	0.693345	0.985935	28	34	54	31	50	51	25.3229	36.2768	56.8808	32.2686	45.5953	52.8598
chr11	78094657	78095276	peaks10607	4.94651	-0.133216	0.756669	0.990899	27	25	42	18	37	50	24.4185	26.6741	44.2406	18.7366	33.7405	51.8233
chr11	78115369	78115893	peaks10608	8.23299	0.104468	0.809594	0.993679	37	35	48	13	45	56	33.4624	37.3437	50.5607	13.532	41.0357	58.0421
chr11	78120235	78120583	peaks10609	2.58391	0.439255	0.503299	0.98205	16	25	7	5	24	8	14.4702	26.6741	7.37343	5.20461	21.8857	8.29173
chr1	55475099	55475481	peaks1061	4.17693	0.668849	0.164674	0.98205	37	20	23	11	15	24	33.4624	21.3393	24.227	11.4501	13.6786	24.8752
chr11	78153866	78154174	peaks10610	2.20114	-0.557695	0.238637	0.98205	19	13	16	19	24	28	17.1834	13.8705	16.8536	19.7775	21.8857	29.0211
chr11	78172259	78173187	peaks10611	3.21742	0.232873	0.562867	0.98205	33	47	48	30	24	56	29.8449	50.1473	50.5607	31.2277	21.8857	58.0421
chr11	78177855	78178384	peaks10612	5.1103	0.238875	0.540336	0.98205	29	48	30	29	37	27	26.2273	51.2143	31.6004	30.1867	33.7405	27.9846
chr11	78188414	78189802	peaks10613	3.86561	-0.0564866	0.872525	0.996234	60	76	37	34	81	69	54.2634	81.0892	38.9738	35.3913	73.8643	71.5162
chr11	78245438	78246186	peaks10614	4.14329	-0.273183	0.51653	0.98205	20	26	47	25	47	44	18.0878	27.7411	49.5073	26.023	42.8595	45.6045
chr11	78322830	78323223	peaks10615	5.09329	0.18541	0.731885	0.988963	13	28	42	8	30	38	11.7571	29.875	44.2406	8.32737	27.3572	39.3857
chr11	78328441	78328848	peaks10616	3.86561	-0.453579	0.318942	0.98205	23	17	18	18	40	23	20.801	18.1384	18.9603	18.7366	36.4762	23.8387
chr11	78345068	78345453	peaks10617	2.23518	0.229966	0.589816	0.98295	19	33	37	23	28	27	17.1834	35.2098	38.9738	23.9412	25.5333	27.9846
chr11	78346433	78346893	peaks10618	3.71913	0.307246	0.520772	0.98205	25	39	59	10	51	43	22.6098	41.6116	62.1475	10.4092	46.5072	44.5681
chr11	78394578	78394861	peaks10619	2.67804	0.571575	0.242249	0.98205	19	21	35	11	23	18	17.1834	22.4062	36.8672	11.4501	20.9738	18.6564
chr1	55486175	55486967	peaks1062	10.0108	-0.18146	0.621178	0.983296	53	26	63	44	45	72	47.9327	27.7411	66.3609	45.8006	41.0357	74.6256
chr11	78434455	78435004	peaks10620	5.32133	-0.344947	0.500701	0.98205	13	20	17	13	35	18	11.7571	21.3393	17.9069	13.532	31.9167	18.6564
chr11	78465724	78466424	peaks10621	2.73886	-0.0840648	0.853442	0.995192	18	29	29	19	23	40	16.279	30.9419	30.5471	19.7775	20.9738	41.4587
chr11	78490911	78491234	peaks10622	5.72392	-1.20131	0.065743	0.98205	5	5	16	10	18	33	4.52195	5.33482	16.8536	10.4092	16.4143	34.2034
chr11	78496967	78497217	peaks10623	2.388	-0.125509	0.863546	0.995902	7	7	21	3	11	25	6.33073	7.46875	22.1203	3.12277	10.031	25.9117
chr11	78497613	78497940	peaks10624	3.20052	-0.0614797	0.883601	0.996678	31	20	31	18	39	30	28.0361	21.3393	32.6538	18.7366	35.5643	31.094
chr11	78500034	78500377	peaks10625	4.40539	-1.08855	0.0327268	0.98205	7	17	14	23	39	22	6.33073	18.1384	14.7469	23.9412	35.5643	22.8023
chr11	78536038	78536702	peaks10626	6.73651	0.264578	0.450792	0.98205	43	36	63	34	41	45	38.8888	38.4107	66.3609	35.3913	37.3881	46.641
chr11	78545460	78545836	peaks10627	2.79463	-0.0569203	0.928122	0.997189	6	8	32	15	22	13	5.42634	8.53571	33.7071	15.6138	20.0619	13.4741
chr11	78550390	78550997	peaks10628	4.17693	0.692057	0.1246	0.98205	41	35	57	12	54	20	37.08	37.3437	60.0408	12.4911	49.2429	20.7293
chr11	78658789	78659974	peaks10629	10.5691	-0.288433	0.309721	0.98205	57	94	76	78	121	87	51.5502	100.295	80.0544	81.1919	110.341	90.1726
chr1	55516944	55517255	peaks1063	4.24076	0.790467	0.0802104	0.98205	33	19	37	17	20	15	29.8449	20.2723	38.9738	17.6957	18.2381	15.547
chr11	78697002	78697503	peaks10630	6.53273	-0.0427188	0.925235	0.997189	42	18	27	13	40	37	37.9844	19.2053	28.4404	13.532	36.4762	38.3493
chr11	78783049	78783352	peaks10631	3.86561	-0.263262	0.577196	0.982575	17	20	19	22	32	15	15.3746	21.3393	20.0136	22.9003	29.181	15.547
chr11	78821051	78821507	peaks10632	3.44291	0.356681	0.478209	0.98205	19	23	24	8	24	21	17.1834	24.5402	25.2803	8.32737	21.8857	21.7658
chr11	78830577	78830986	peaks10633	1.98081	0.21824	0.649382	0.983296	14	36	26	20	19	28	12.6615	38.4107	27.387	20.8184	17.3262	29.0211
chr11	78835913	78836302	peaks10634	2.27422	0.180702	0.706144	0.986848	36	19	26	9	31	32	32.558	20.2723	27.387	9.3683	28.2691	33.1669
chr11	78896540	78896909	peaks10635	2.57397	-0.182254	0.690681	0.985844	14	25	26	19	30	27	12.6615	26.6741	27.387	19.7775	27.3572	27.9846
chr11	78922728	78923057	peaks10636	2.11042	-0.00987258	0.987267	0.999022	7	11	28	8	18	22	6.33073	11.7366	29.4937	8.32737	16.4143	22.8023
chr11	78954731	78955102	peaks10637	2.27601	-0.0355843	0.941008	0.997785	17	18	30	18	35	16	15.3746	19.2053	31.6004	18.7366	31.9167	16.5835
chr11	79014362	79014783	peaks10638	2.3065	0.1183	0.816036	0.994546	19	16	42	11	30	32	17.1834	17.0714	44.2406	11.4501	27.3572	33.1669
chr11	79031142	79031472	peaks10639	2.98151	-0.37467	0.460454	0.98205	12	21	28	13	45	25	10.8527	22.4062	29.4937	13.532	41.0357	25.9117
chr1	55524054	55524373	peaks1064	3.096	0.239929	0.689986	0.98578	28	10	8	15	11	12	25.3229	10.6696	8.42678	15.6138	10.031	12.4376
chr11	79039552	79039883	peaks10640	3.59924	0.18495	0.723009	0.98845	12	29	41	11	28	36	10.8527	30.9419	43.1872	11.4501	25.5333	37.3128
chr11	79055260	79055684	peaks10641	3.39204	-0.272868	0.530504	0.98205	18	26	31	21	46	27	16.279	27.7411	32.6538	21.8594	41.9476	27.9846
chr11	79067020	79067310	peaks10642	1.84905	-0.159338	0.730426	0.988963	14	24	23	23	27	20	12.6615	25.6071	24.227	23.9412	24.6214	20.7293
chr11	79070939	79071778	peaks10643	2.92417	-0.00621271	0.987035	0.999022	32	51	74	31	63	69	28.9405	54.4152	77.9477	32.2686	57.45	71.5162
chr11	79100760	79101050	peaks10644	1.95535	0.498617	0.362578	0.98205	10	36	19	14	20	14	9.0439	38.4107	20.0136	14.5729	18.2381	14.5105
chr11	79122839	79123208	peaks10645	3.15275	0.874269	0.0945314	0.98205	17	20	41	9	19	16	15.3746	21.3393	43.1872	9.3683	17.3262	16.5835
chr11	79131642	79132368	peaks10646	5.45228	-0.00648906	0.985172	0.999022	45	48	77	34	77	65	40.6976	51.2143	81.1077	35.3913	70.2167	67.3703
chr11	79146520	79146788	peaks10647	3.81742	-0.907319	0.0855914	0.98205	11	8	25	31	38	16	9.94829	8.53571	26.3337	32.2686	34.6524	16.5835
chr11	79160063	79160547	peaks10648	4.04718	0.268318	0.609584	0.98295	24	22	32	12	46	10	21.7054	23.4732	33.7071	12.4911	41.9476	10.3647
chr11	79189519	79189805	peaks10649	2.77679	0.0761686	0.891993	0.997075	15	20	30	6	40	19	13.5659	21.3393	31.6004	6.24553	36.4762	19.6929
chr1	55552246	55552556	peaks1065	2.83284	0.180943	0.701328	0.98669	31	16	20	24	21	14	28.0361	17.0714	21.0669	24.9821	19.15	14.5105
chr11	79231022	79231509	peaks10650	2.38347	0.5931	0.333161	0.98205	11	10	34	9	19	10	9.94829	10.6696	35.8138	9.3683	17.3262	10.3647
chr11	79254072	79255023	peaks10651	7.40964	0.200479	0.576772	0.982575	42	59	87	33	68	68	37.9844	62.9509	91.6412	34.3504	62.0095	70.4797
chr11	79288114	79288436	peaks10652	1.93183	0.360213	0.47901	0.98205	16	20	26	11	25	14	14.4702	21.3393	27.387	11.4501	22.7976	14.5105
chr11	79339355	79339707	peaks10653	3.20151	0.15511	0.76374	0.99135	10	29	34	14	34	21	9.0439	30.9419	35.8138	14.5729	31.0048	21.7658
chr11	79357194	79357730	peaks10654	9.84169	0.640343	0.135889	0.98205	30	36	75	18	43	33	27.1317	38.4107	79.001	18.7366	39.2119	34.2034
chr11	79533115	79533626	peaks10655	3.20052	0.425064	0.437791	0.98205	15	19	46	14	38	11	13.5659	20.2723	48.454	14.5729	34.6524	11.4011
chr11	79585179	79585596	peaks10656	4.57663	0.669497	0.15777	0.98205	29	24	29	10	29	14	26.2273	25.6071	30.5471	10.4092	26.4452	14.5105
chr11	79605730	79605980	peaks10657	2.03433	-0.55116	0.282021	0.98205	18	8	21	23	32	15	16.279	8.53571	22.1203	23.9412	29.181	15.547
chr11	79644892	79645452	peaks10658	3.53953	0.368249	0.366019	0.98205	35	26	65	29	30	40	31.6537	27.7411	68.4676	30.1867	27.3572	41.4587
chr11	79660728	79661012	peaks10659	2.26536	-0.188414	0.731107	0.988963	12	14	28	10	21	32	10.8527	14.9375	29.4937	10.4092	19.15	33.1669
chr1	55560460	55560955	peaks1066	3.66233	0.231055	0.619462	0.983296	37	24	30	44	19	14	33.4624	25.6071	31.6004	45.8006	17.3262	14.5105
chr11	79661024	79661488	peaks10660	2.11715	0.288557	0.5202	0.98205	25	45	38	12	44	36	22.6098	48.0134	40.0272	12.4911	40.1238	37.3128
chr11	79668900	79669430	peaks10661	3.87835	0.172576	0.630886	0.983296	36	48	44	28	54	35	32.558	51.2143	46.3473	29.1458	49.2429	36.2763
chr11	79684433	79684685	peaks10662	1.49634	-0.24115	0.652003	0.983296	17	12	12	15	21	13	15.3746	12.8036	12.6402	15.6138	19.15	13.4741
chr11	79704288	79704583	peaks10663	5.29997	0.202049	0.693456	0.985935	15	31	47	14	22	47	13.5659	33.0759	49.5073	14.5729	20.0619	48.7139
chr11	79729591	79729958	peaks10664	1.71601	0.562963	0.307127	0.98205	17	21	23	6	25	12	15.3746	22.4062	24.227	6.24553	22.7976	12.4376
chr11	79730534	79731102	peaks10665	2.76438	0.89033	0.0494204	0.98205	23	31	58	18	20	24	20.801	33.0759	61.0941	18.7366	18.2381	24.8752
chr11	79738899	79739598	peaks10666	8.38828	0.241327	0.458805	0.98205	47	48	68	42	45	53	42.5063	51.2143	71.6276	43.7187	41.0357	54.9327
chr11	79740692	79741158	peaks10667	1.97626	1.10511	0.029701	0.98205	19	36	30	7	19	15	17.1834	38.4107	31.6004	7.28645	17.3262	15.547
chr11	79779955	79780289	peaks10668	2.02365	-0.88265	0.140307	0.98205	8	16	5	14	24	17	7.23512	17.0714	5.26674	14.5729	21.8857	17.6199
chr11	79837357	79837633	peaks10669	2.45899	-0.530866	0.341612	0.98205	14	12	19	8	23	35	12.6615	12.8036	20.0136	8.32737	20.9738	36.2763
chr1	55576032	55576320	peaks1067	1.6193	0.247156	0.656369	0.983296	19	14	17	22	10	10	17.1834	14.9375	17.9069	22.9003	9.11905	10.3647
chr11	79908799	79909092	peaks10670	4.03841	0.802872	0.242299	0.98205	5	26	22	15	14	3	4.52195	27.7411	23.1736	15.6138	12.7667	3.1094
chr11	79962150	79962560	peaks10671	1.70554	0.109402	0.809673	0.993679	31	15	33	15	30	29	28.0361	16.0045	34.7605	15.6138	27.3572	30.0575
chr11	80089475	80089879	peaks10672	4.49504	0.760272	0.220833	0.98205	13	16	39	3	21	18	11.7571	17.0714	41.0805	3.12277	19.15	18.6564
chr11	80141783	80142464	peaks10673	9.0232	-0.183719	0.589601	0.98295	36	36	52	38	58	48	32.558	38.4107	54.7741	39.555	52.8905	49.7504
chr11	80154017	80154867	peaks10674	5.77589	-0.0641713	0.857687	0.995684	39	52	41	28	54	59	35.2712	55.4821	43.1872	29.1458	49.2429	61.1515
chr11	80301838	80302123	peaks10675	2.03433	-0.101468	0.840137	0.994705	12	16	32	26	22	18	10.8527	17.0714	33.7071	27.064	20.0619	18.6564
chr11	80302749	80303009	peaks10676	3.3019	0.909549	0.110109	0.98205	14	20	29	6	19	10	12.6615	21.3393	30.5471	6.24553	17.3262	10.3647
chr11	80315934	80316470	peaks10677	2.2177	-0.26276	0.567211	0.982116	18	24	33	23	52	19	16.279	25.6071	34.7605	23.9412	47.4191	19.6929
chr11	80322296	80323343	peaks10678	4.39608	0.326628	0.37815	0.98205	37	42	76	37	38	51	33.4624	44.8125	80.0544	38.5141	34.6524	52.8598
chr11	80331857	80332702	peaks10679	4.05495	-0.34906	0.316383	0.98205	27	42	48	45	57	51	24.4185	44.8125	50.5607	46.8415	51.9786	52.8598
chr1	55582294	55582732	peaks1068	4.78531	0.547289	0.221157	0.98205	47	21	35	14	21	35	42.5063	22.4062	36.8672	14.5729	19.15	36.2763
chr11	80339485	80339731	peaks10680	2.62414	0.864293	0.181731	0.98205	10	12	21	8	6	10	9.0439	12.8036	22.1203	8.32737	5.47143	10.3647
chr11	80353677	80354564	peaks10681	5.32178	0.152901	0.713704	0.987039	26	55	43	22	62	33	23.5141	58.683	45.2939	22.9003	56.5381	34.2034
chr11	80383182	80383516	peaks10682	4.14329	0.196194	0.689061	0.985719	30	14	32	13	38	17	27.1317	14.9375	33.7071	13.532	34.6524	17.6199
chr11	80428528	80428872	peaks10683	2.58391	-0.0275855	0.956629	0.99822	24	23	14	9	26	28	21.7054	24.5402	14.7469	9.3683	23.7095	29.0211
chr11	80477782	80478110	peaks10684	4.06431	0.1838	0.702171	0.98669	20	23	32	10	30	28	18.0878	24.5402	33.7071	10.4092	27.3572	29.0211
chr11	80481430	80481706	peaks10685	1.87434	0.0428577	0.927089	0.997189	18	25	21	15	30	19	16.279	26.6741	22.1203	15.6138	27.3572	19.6929
chr11	80482932	80483455	peaks10686	2.8808	0.368677	0.394205	0.98205	35	33	40	11	42	33	31.6537	35.2098	42.1339	11.4501	38.3	34.2034
chr11	80483909	80484397	peaks10687	2.72095	0.0760636	0.848429	0.994966	28	36	39	20	38	42	25.3229	38.4107	41.0805	20.8184	34.6524	43.5316
chr11	80489538	80489835	peaks10688	2.20604	-0.23827	0.63498	0.983296	18	12	20	20	15	24	16.279	12.8036	21.0669	20.8184	13.6786	24.8752
chr11	80491016	80491419	peaks10689	3.48076	-0.432905	0.307183	0.98205	20	24	30	21	37	44	18.0878	25.6071	31.6004	21.8594	33.7405	45.6045
chr1	55610371	55610716	peaks1069	9.58364	-0.0686372	0.879525	0.99633	62	12	31	37	29	41	56.0722	12.8036	32.6538	38.5141	26.4452	42.4951
chr11	80503845	80504326	peaks10690	2.83284	0.48727	0.235091	0.98205	35	30	29	16	28	24	31.6537	32.0089	30.5471	16.6547	25.5333	24.8752
chr11	80779457	80779961	peaks10691	6.53273	-0.343583	0.446469	0.98205	29	23	23	14	35	47	26.2273	24.5402	24.227	14.5729	31.9167	48.7139
chr11	81047518	81047866	peaks10692	2.58391	-0.962902	0.143519	0.98205	4	7	13	10	26	13	3.61756	7.46875	13.6935	10.4092	23.7095	13.4741
chr11	81097760	81098067	peaks10693	3.86561	-0.78365	0.172738	0.98205	11	7	17	10	31	21	9.94829	7.46875	17.9069	10.4092	28.2691	21.7658
chr11	81602901	81603201	peaks10694	2.02365	-0.493017	0.370101	0.98205	11	10	17	12	26	17	9.94829	10.6696	17.9069	12.4911	23.7095	17.6199
chr11	81620344	81620603	peaks10695	2.01361	0.87032	0.174684	0.98205	13	21	9	7	9	8	11.7571	22.4062	9.48013	7.28645	8.20715	8.29173
chr11	81791316	81791569	peaks10696	1.70554	0.0957922	0.858232	0.995736	23	9	18	15	20	12	20.801	9.60267	18.9603	15.6138	18.2381	12.4376
chr11	81954245	81954673	peaks10697	2.21996	-1.02791	0.138396	0.98205	5	10	9	5	15	30	4.52195	10.6696	9.48013	5.20461	13.6786	31.094
chr11	82225473	82225804	peaks10698	4.46775	0.353077	0.486117	0.98205	16	18	35	17	27	12	14.4702	19.2053	36.8672	17.6957	24.6214	12.4376
chr11	82237677	82238019	peaks10699	2.93339	-0.00452159	0.994196	0.999358	23	24	6	12	36	7	20.801	25.6071	6.32008	12.4911	32.8286	7.25527
chr1	12991890	12992952	peaks107	9.81325	-0.414247	0.0866234	0.98205	106	78	65	103	120	110	95.8653	83.2232	68.4676	107.215	109.429	114.011
chr1	55618697	55619269	peaks1070	5.55695	0.405327	0.225792	0.98205	55	56	37	34	42	37	49.7415	59.75	38.9738	35.3913	38.3	38.3493
chr11	82305305	82305632	peaks10700	3.44246	-0.661869	0.327282	0.98205	14	13	4	5	16	28	12.6615	13.8705	4.21339	5.20461	14.5905	29.0211
chr11	82328985	82329950	peaks10701	6.53659	-0.0680466	0.831967	0.994546	60	63	49	41	59	82	54.2634	67.2187	51.614	42.6778	53.8024	84.9903
chr11	82406864	82407124	peaks10702	2.15451	0.323577	0.569824	0.982575	27	11	13	11	10	19	24.4185	11.7366	13.6935	11.4501	9.11905	19.6929
chr11	82413151	82413393	peaks10703	1.90707	-0.16048	0.826189	0.994546	4	18	9	10	23	4	3.61756	19.2053	9.48013	10.4092	20.9738	4.14587
chr11	82602753	82603020	peaks10704	3.06388	0.30524	0.619677	0.983296	39	8	9	18	17	9	35.2712	8.53571	9.48013	18.7366	15.5024	9.3282
chr11	82652080	82652437	peaks10705	3.77182	-0.61713	0.249335	0.98205	15	13	11	13	18	29	13.5659	13.8705	11.5868	13.532	16.4143	30.0575
chr11	82683827	82684381	peaks10706	5.209	-0.447002	0.295844	0.98205	23	30	17	25	47	26	20.801	32.0089	17.9069	26.023	42.8595	26.9481
chr11	82764073	82764725	peaks10707	5.34601	0.0724479	0.822143	0.994546	52	43	53	34	58	51	47.0283	45.8794	55.8274	35.3913	52.8905	52.8598
chr11	82817925	82818333	peaks10708	2.68859	-0.241992	0.653887	0.983296	23	14	19	7	39	22	20.801	14.9375	20.0136	7.28645	35.5643	22.8023
chr11	82870503	82870935	peaks10709	4.14329	0.639306	0.197449	0.98205	16	26	39	11	24	19	14.4702	27.7411	41.0805	11.4501	21.8857	19.6929
chr1	55646095	55646381	peaks1071	2.02365	0.250431	0.657488	0.983434	21	13	15	12	23	7	18.9922	13.8705	15.8002	12.4911	20.9738	7.25527
chr11	82890065	82890680	peaks10710	6.99641	0.263025	0.521772	0.98205	31	38	56	18	41	48	28.0361	40.5446	58.9874	18.7366	37.3881	49.7504
chr11	83298707	83299061	peaks10711	3.20052	-0.461227	0.312005	0.98205	25	11	23	21	35	26	22.6098	11.7366	24.227	21.8594	31.9167	26.9481
chr11	83302615	83303150	peaks10712	2.02647	0.291053	0.482049	0.98205	25	32	37	18	34	27	22.6098	34.1428	38.9738	18.7366	31.0048	27.9846
chr11	83403646	83404127	peaks10713	2.30668	0.048	0.925648	0.997189	24	22	22	7	39	22	21.7054	23.4732	23.1736	7.28645	35.5643	22.8023
chr11	83429562	83430010	peaks10714	2.16673	0.228105	0.624761	0.983296	26	24	21	13	19	29	23.5141	25.6071	22.1203	13.532	17.3262	30.0575
chr11	83440297	83441182	peaks10715	5.46894	-0.0342082	0.926853	0.997189	45	50	63	24	78	65	40.6976	53.3482	66.3609	24.9821	71.1286	67.3703
chr11	83442548	83442910	peaks10716	2.92678	0.675376	0.163503	0.98205	29	22	20	15	20	10	26.2273	23.4732	21.0669	15.6138	18.2381	10.3647
chr11	83448688	83449068	peaks10717	2.30668	-0.684297	0.183307	0.98205	14	13	12	19	30	15	12.6615	13.8705	12.6402	19.7775	27.3572	15.547
chr11	83462570	83462942	peaks10718	3.86561	-0.228661	0.638756	0.983296	21	20	15	12	32	23	18.9922	21.3393	15.8002	12.4911	29.181	23.8387
chr11	83569119	83569411	peaks10719	3.50184	-1.18223	0.0810876	0.98205	6	7	8	8	12	28	5.42634	7.46875	8.42678	8.32737	10.9429	29.0211
chr1	55666467	55666866	peaks1072	2.99817	0.0440144	0.921456	0.997189	23	16	37	22	28	25	20.801	17.0714	38.9738	22.9003	25.5333	25.9117
chr11	83741122	83741423	peaks10720	2.49701	0.0825045	0.878592	0.996234	13	14	28	15	28	11	11.7571	14.9375	29.4937	15.6138	25.5333	11.4011
chr11	83753661	83754067	peaks10721	4.94651	-0.352316	0.366307	0.98205	24	23	38	33	45	33	21.7054	24.5402	40.0272	34.3504	41.0357	34.2034
chr11	84180161	84180458	peaks10722	4.56878	-0.358333	0.496934	0.98205	14	12	18	12	29	17	12.6615	12.8036	18.9603	12.4911	26.4452	17.6199
chr11	84193280	84193590	peaks10723	5.66735	0.912413	0.17478	0.98205	7	10	36	10	8	11	6.33073	10.6696	37.9205	10.4092	7.29524	11.4011
chr11	84411362	84411724	peaks10724	2.74395	0.23985	0.557034	0.98205	33	22	34	28	27	21	29.8449	23.4732	35.8138	29.1458	24.6214	21.7658
chr11	84413650	84413934	peaks10725	2.20566	-0.288108	0.569321	0.982423	9	18	27	20	24	24	8.13951	19.2053	28.4404	20.8184	21.8857	24.8752
chr11	84546578	84546857	peaks10726	2.42003	0.25263	0.715663	0.987409	14	2	25	10	15	10	12.6615	2.13393	26.3337	10.4092	13.6786	10.3647
chr11	84563559	84563966	peaks10727	2.03732	0.322653	0.553254	0.98205	30	14	23	8	35	12	27.1317	14.9375	24.227	8.32737	31.9167	12.4376
chr11	84671595	84671858	peaks10728	2.33689	0.160221	0.776574	0.991705	18	14	16	6	23	15	16.279	14.9375	16.8536	6.24553	20.9738	15.547
chr11	84676563	84677279	peaks10729	4.66347	0.245244	0.457863	0.98205	47	54	71	34	62	53	42.5063	57.616	74.7877	35.3913	56.5381	54.9327
chr1	55688894	55689341	peaks1073	2.58391	-0.0601462	0.877283	0.996234	40	30	21	28	33	34	36.1756	32.0089	22.1203	29.1458	30.0929	35.2399
chr11	84693445	84693691	peaks10730	1.78716	0.565753	0.360453	0.98205	17	10	19	6	19	7	15.3746	10.6696	20.0136	6.24553	17.3262	7.25527
chr11	84706382	84707024	peaks10731	5.64816	-0.0562527	0.897517	0.997075	35	18	49	20	56	33	31.6537	19.2053	51.614	20.8184	51.0667	34.2034
chr11	84743644	84743918	peaks10732	2.636	0.385176	0.505388	0.98205	12	12	36	13	25	10	10.8527	12.8036	37.9205	13.532	22.7976	10.3647
chr11	84765021	84765297	peaks10733	1.65732	-0.307663	0.621113	0.983296	8	11	13	11	9	20	7.23512	11.7366	13.6935	11.4501	8.20715	20.7293
chr11	84780964	84781369	peaks10734	3.1921	0.0734708	0.896158	0.997075	9	24	14	18	16	12	8.13951	25.6071	14.7469	18.7366	14.5905	12.4376
chr11	84791332	84791578	peaks10735	2.58391	-0.945532	0.16902	0.98205	5	5	11	8	22	12	4.52195	5.33482	11.5868	8.32737	20.0619	12.4376
chr11	84800947	84801257	peaks10736	2.62623	0.622095	0.353226	0.98205	9	7	29	7	10	13	8.13951	7.46875	30.5471	7.28645	9.11905	13.4741
chr11	84808362	84808632	peaks10737	2.94919	-0.646181	0.275093	0.98205	9	10	13	12	29	11	8.13951	10.6696	13.6935	12.4911	26.4452	11.4011
chr11	84813606	84813951	peaks10738	2.60939	-0.41805	0.451333	0.98205	7	18	18	27	18	14	6.33073	19.2053	18.9603	28.1049	16.4143	14.5105
chr11	84818774	84819076	peaks10739	1.71725	0.63991	0.626947	0.983296	16	20	30	0	28	17	14.4702	21.3393	31.6004	0	25.5333	17.6199
chr1	55694609	55694891	peaks1074	2.26806	0.105904	0.87756	0.996234	32	4	7	16	9	13	28.9405	4.26785	7.37343	16.6547	8.20715	13.4741
chr11	84819384	84819626	peaks10740	3.70813	0.36244	0.441155	0.98205	35	18	24	11	23	26	31.6537	19.2053	25.2803	11.4501	20.9738	26.9481
chr11	84823084	84823349	peaks10741	2.79463	0.5795	0.355943	0.98205	13	10	32	20	6	11	11.7571	10.6696	33.7071	20.8184	5.47143	11.4011
chr11	84828748	84829441	peaks10742	5.87404	0.155306	0.661574	0.983874	40	37	48	31	53	31	36.1756	39.4777	50.5607	32.2686	48.331	32.1305
chr11	84869543	84870093	peaks10743	5.06381	-0.213588	0.630344	0.983296	22	25	31	23	52	19	19.8966	26.6741	32.6538	23.9412	47.4191	19.6929
chr11	84870434	84871228	peaks10744	9.57162	-0.117084	0.707775	0.987015	62	55	82	45	85	90	56.0722	58.683	86.3745	46.8415	77.5119	93.282
chr11	84879816	84880253	peaks10745	4.17693	0.66211	0.161523	0.98205	44	21	25	9	25	23	39.7932	22.4062	26.3337	9.3683	22.7976	23.8387
chr11	84906736	84906957	peaks10746	1.62287	0.842255	0.141943	0.98205	22	17	13	12	9	8	19.8966	18.1384	13.6935	12.4911	8.20715	8.29173
chr11	84916220	84916466	peaks10747	2.77823	0.226186	0.613399	0.983087	29	19	29	14	31	22	26.2273	20.2723	30.5471	14.5729	28.2691	22.8023
chr11	84924465	84925020	peaks10748	3.74316	0.864213	0.07031	0.98205	18	29	38	15	17	16	16.279	30.9419	40.0272	15.6138	15.5024	16.5835
chr11	84943396	84943682	peaks10749	3.50184	-0.530203	0.352005	0.98205	9	13	16	10	18	28	8.13951	13.8705	16.8536	10.4092	16.4143	29.0211
chr1	55701518	55702083	peaks1075	4.72763	0.0547029	0.867043	0.995902	51	35	47	42	46	41	46.1239	37.3437	49.5073	43.7187	41.9476	42.4951
chr11	84957466	84958100	peaks10750	5.33437	0.160928	0.675554	0.984847	26	36	50	31	40	32	23.5141	38.4107	52.6674	32.2686	36.4762	33.1669
chr11	85139573	85140574	peaks10751	11.04	-0.0144132	0.95868	0.99822	97	75	97	56	123	98	87.7258	80.0223	102.175	58.2916	112.164	101.574
chr11	85171146	85171399	peaks10752	1.94068	0.142549	0.803589	0.993494	10	19	13	11	14	14	9.0439	20.2723	13.6935	11.4501	12.7667	14.5105
chr11	85235119	85235623	peaks10753	3.50184	-0.013886	0.988717	0.999042	11	21	24	2	25	32	9.94829	22.4062	25.2803	2.08184	22.7976	33.1669
chr11	85268566	85268826	peaks10754	4.88767	0.855659	0.174424	0.98205	9	17	24	6	16	7	8.13951	18.1384	25.2803	6.24553	14.5905	7.25527
chr11	85310734	85311283	peaks10755	4.4577	0.554421	0.190519	0.98205	35	51	21	22	26	26	31.6537	54.4152	22.1203	22.9003	23.7095	26.9481
chr11	85323986	85324447	peaks10756	3.44291	0.805992	0.172715	0.98205	12	16	41	6	17	18	10.8527	17.0714	43.1872	6.24553	15.5024	18.6564
chr11	85352530	85353500	peaks10757	10.529	0.352369	0.261818	0.98205	72	71	82	33	74	73	65.1161	75.7544	86.3745	34.3504	67.481	75.6621
chr11	85673974	85674270	peaks10758	2.87225	-0.0584123	0.904199	0.997075	21	15	24	19	32	13	18.9922	16.0045	25.2803	19.7775	29.181	13.4741
chr11	85676937	85677392	peaks10759	1.76797	-0.00602277	0.990587	0.999193	10	31	23	28	18	20	9.0439	33.0759	24.227	29.1458	16.4143	20.7293
chr1	55705311	55705649	peaks1076	2.60213	-0.0469652	0.920797	0.997189	32	25	17	40	21	15	28.9405	26.6741	17.9069	41.6369	19.15	15.547
chr11	85695945	85696249	peaks10760	3.12345	0.833437	0.138599	0.98205	12	26	35	15	22	6	10.8527	27.7411	36.8672	15.6138	20.0619	6.2188
chr11	85751263	85751790	peaks10761	2.62623	0.684976	0.17797	0.98205	21	19	51	11	20	27	18.9922	20.2723	53.7207	11.4501	18.2381	27.9846
chr11	85760685	85760941	peaks10762	2.71752	-0.190972	0.780069	0.991822	12	11	11	3	11	25	10.8527	11.7366	11.5868	3.12277	10.031	25.9117
chr11	85765966	85766350	peaks10763	3.09777	0.0531903	0.91248	0.997189	13	35	32	15	30	35	11.7571	37.3437	33.7071	15.6138	27.3572	36.2763
chr11	85820777	85821029	peaks10764	1.50811	-0.535475	0.29701	0.98205	14	16	14	19	15	30	12.6615	17.0714	14.7469	19.7775	13.6786	31.094
chr11	85825136	85825471	peaks10765	3.45517	0.18739	0.64498	0.983296	24	34	38	22	39	26	21.7054	36.2768	40.0272	22.9003	35.5643	26.9481
chr11	85988512	85988795	peaks10766	1.95764	0.233346	0.689316	0.985719	7	24	21	9	17	20	6.33073	25.6071	22.1203	9.3683	15.5024	20.7293
chr11	85990299	85990602	peaks10767	3.50184	-0.603407	0.347928	0.98205	12	5	19	7	16	32	10.8527	5.33482	20.0136	7.28645	14.5905	33.1669
chr11	86069055	86069384	peaks10768	2.57397	0.728695	0.187236	0.98205	17	25	17	9	9	18	15.3746	26.6741	17.9069	9.3683	8.20715	18.6564
chr11	86200700	86201727	peaks10769	6.4833	0.0141356	0.964811	0.998453	48	61	65	45	85	48	43.4107	65.0848	68.4676	46.8415	77.5119	49.7504
chr1	55711095	55711364	peaks1077	1.90112	0.742497	0.162842	0.98205	20	27	14	14	13	10	18.0878	28.808	14.7469	14.5729	11.8548	10.3647
chr11	86358263	86358681	peaks10770	2.20566	0.39113	0.453343	0.98205	13	17	36	17	21	14	11.7571	18.1384	37.9205	17.6957	19.15	14.5105
chr11	86467852	86468608	peaks10771	4.68954	0.376279	0.289684	0.98205	42	35	58	31	42	33	37.9844	37.3437	61.0941	32.2686	38.3	34.2034
chr11	86484262	86484934	peaks10772	8.6524	0.185959	0.531562	0.98205	76	55	59	40	71	58	68.7336	58.683	62.1475	41.6369	64.7453	60.1151
chr11	86544607	86544913	peaks10773	10.4769	0.445458	0.303786	0.98205	26	33	52	20	45	20	23.5141	35.2098	54.7741	20.8184	41.0357	20.7293
chr11	86615696	86615936	peaks10774	2.02365	0.550893	0.329073	0.98205	19	15	20	7	22	9	17.1834	16.0045	21.0669	7.28645	20.0619	9.3282
chr11	86683428	86684078	peaks10775	3.86561	0.31229	0.415215	0.98205	39	32	51	24	50	27	35.2712	34.1428	53.7207	24.9821	45.5953	27.9846
chr11	86757087	86758341	peaks10776	6.36553	0.0176819	0.948443	0.998017	92	62	92	61	108	78	83.2039	66.1518	96.9079	63.4962	98.4858	80.8444
chr11	86807371	86807810	peaks10777	4.57564	-0.297298	0.455093	0.98205	26	22	31	25	42	32	23.5141	23.4732	32.6538	26.023	38.3	33.1669
chr11	86920112	86920667	peaks10778	5.5305	-0.0169774	0.967639	0.998608	33	25	44	17	51	38	29.8449	26.6741	46.3473	17.6957	46.5072	39.3857
chr11	86952688	86953095	peaks10779	3.27351	-0.441388	0.323474	0.98205	19	18	28	18	34	38	17.1834	19.2053	29.4937	18.7366	31.0048	39.3857
chr1	55750873	55751480	peaks1078	2.87237	0.2154	0.607157	0.98295	46	19	27	26	31	22	41.6019	20.2723	28.4404	27.064	28.2691	22.8023
chr11	86973400	86973756	peaks10780	2.48849	0.409281	0.437071	0.98205	26	12	23	9	16	21	23.5141	12.8036	24.227	9.3683	14.5905	21.7658
chr11	86993428	86994129	peaks10781	14.936	-0.424361	0.106436	0.98205	69	65	77	73	111	104	62.4029	69.3526	81.1077	75.9873	101.221	107.793
chr11	87073477	87074182	peaks10782	5.32133	-0.303968	0.396285	0.98205	28	32	44	38	47	46	25.3229	34.1428	46.3473	39.555	42.8595	47.6775
chr11	87093173	87093448	peaks10783	2.79463	-0.0818481	0.895692	0.997075	7	9	19	10	13	15	6.33073	9.60267	20.0136	10.4092	11.8548	15.547
chr11	87108760	87109765	peaks10784	5.60987	0.438958	0.181087	0.98205	55	53	83	39	45	59	49.7415	56.5491	87.4278	40.5959	41.0357	61.1515
chr11	87264653	87264911	peaks10785	1.55678	0.298941	0.622414	0.983296	13	14	21	13	5	21	11.7571	14.9375	22.1203	13.532	4.55953	21.7658
chr11	87293407	87293660	peaks10786	2.89091	-0.170355	0.694466	0.985935	20	21	30	26	36	20	18.0878	22.4062	31.6004	27.064	32.8286	20.7293
chr11	87404403	87405160	peaks10787	3.57418	0.281405	0.477025	0.98205	31	38	68	25	44	47	28.0361	40.5446	71.6276	26.023	40.1238	48.7139
chr11	87578308	87578919	peaks10788	6.78275	0.0491883	0.898196	0.997075	59	41	73	23	67	80	53.359	43.7455	76.8943	23.9412	61.0976	82.9173
chr11	87589268	87589644	peaks10789	2.06595	0.389592	0.332684	0.98205	29	35	32	23	32	20	26.2273	37.3437	33.7071	23.9412	29.181	20.7293
chr1	55815996	55816477	peaks1079	6.80397	0.40551	0.309752	0.98205	46	27	39	24	43	19	41.6019	28.808	41.0805	24.9821	39.2119	19.6929
chr11	87591792	87593053	peaks10790	15.2091	0.275563	0.359742	0.98205	109	133	173	61	171	124	98.5785	141.906	182.229	63.4962	155.936	128.522
chr11	87595332	87595590	peaks10791	2.28689	0.529044	0.215943	0.98205	42	19	43	18	33	22	37.9844	20.2723	45.2939	18.7366	30.0929	22.8023
chr11	87602608	87602861	peaks10792	3.86561	0.0455974	0.928548	0.997189	18	23	16	16	30	11	16.279	24.5402	16.8536	16.6547	27.3572	11.4011
chr11	87729273	87729584	peaks10793	2.22549	-0.0697435	0.899706	0.997075	13	21	22	8	18	34	11.7571	22.4062	23.1736	8.32737	16.4143	35.2399
chr11	87744881	87745439	peaks10794	2.68685	0.281715	0.544985	0.98205	18	41	21	21	28	19	16.279	43.7455	22.1203	21.8594	25.5333	19.6929
chr11	87764779	87765220	peaks10795	2.22527	-0.502309	0.267413	0.98205	26	17	27	17	56	29	23.5141	18.1384	28.4404	17.6957	51.0667	30.0575
chr11	87796539	87796945	peaks10796	4.4683	-0.105347	0.83749	0.994603	18	29	21	14	49	14	16.279	30.9419	22.1203	14.5729	44.6834	14.5105
chr11	87818161	87818517	peaks10797	2.18411	1.00332	0.0920825	0.98205	17	29	14	4	16	11	15.3746	30.9419	14.7469	4.16369	14.5905	11.4011
chr11	87831759	87832094	peaks10798	2.57397	0.761315	0.154606	0.98205	24	27	30	5	32	13	21.7054	28.808	31.6004	5.20461	29.181	13.4741
chr11	87853091	87853404	peaks10799	3.20388	0.194053	0.656556	0.983302	24	23	27	17	28	21	21.7054	24.5402	28.4404	17.6957	25.5333	21.7658
chr1	13142408	13142701	peaks108	1.57194	-0.707126	0.190674	0.98205	9	15	12	25	21	14	8.13951	16.0045	12.6402	26.023	19.15	14.5105
chr1	55818142	55818441	peaks1080	2.60939	-0.176374	0.767897	0.991705	14	8	26	28	8	18	12.6615	8.53571	27.387	29.1458	7.29524	18.6564
chr11	87881342	87881901	peaks10800	3.11997	-0.175093	0.726225	0.98874	13	22	26	18	17	35	11.7571	23.4732	27.387	18.7366	15.5024	36.2763
chr11	87928138	87928421	peaks10801	2.01361	0.407616	0.530775	0.98205	6	27	15	16	17	5	5.42634	28.808	15.8002	16.6547	15.5024	5.18233
chr11	87933786	87934119	peaks10802	3.44291	0.982639	0.0919434	0.98205	9	26	36	11	9	17	8.13951	27.7411	37.9205	11.4501	8.20715	17.6199
chr11	88047240	88048345	peaks10803	5.72392	-0.250166	0.493977	0.98205	29	59	42	44	47	67	26.2273	62.9509	44.2406	45.8006	42.8595	69.4433
chr11	88109644	88109913	peaks10804	2.50809	0.145087	0.807487	0.993679	9	22	14	19	16	7	8.13951	23.4732	14.7469	19.7775	14.5905	7.25527
chr11	88118966	88119551	peaks10805	3.95111	-0.0361774	0.921095	0.997189	38	38	37	24	48	46	34.3668	40.5446	38.9738	24.9821	43.7714	47.6775
chr11	88161862	88162272	peaks10806	2.84761	0.394317	0.339933	0.98205	34	41	59	16	54	36	30.7493	43.7455	62.1475	16.6547	49.2429	37.3128
chr11	88163160	88163651	peaks10807	1.72469	-0.379682	0.423186	0.98205	23	21	36	12	47	48	20.801	22.4062	37.9205	12.4911	42.8595	49.7504
chr11	88172722	88173218	peaks10808	3.25397	-0.265199	0.610628	0.98295	10	24	30	12	32	36	9.0439	25.6071	31.6004	12.4911	29.181	37.3128
chr11	88178470	88178724	peaks10809	2.0138	0.444108	0.393987	0.98205	15	17	25	13	18	12	13.5659	18.1384	26.3337	13.532	16.4143	12.4376
chr1	55838218	55838603	peaks1081	2.11402	0.258765	0.619201	0.983296	11	20	29	15	22	15	9.94829	21.3393	30.5471	15.6138	20.0619	15.547
chr11	88212385	88212678	peaks10810	1.78966	0.719352	0.238532	0.98205	12	24	14	6	9	16	10.8527	25.6071	14.7469	6.24553	8.20715	16.5835
chr11	88231081	88231696	peaks10811	3.49187	-0.592718	0.139491	0.98205	25	20	31	41	51	25	22.6098	21.3393	32.6538	42.6778	46.5072	25.9117
chr11	88380185	88380516	peaks10812	3.70684	0.204352	0.729829	0.988963	19	19	18	6	36	9	17.1834	20.2723	18.9603	6.24553	32.8286	9.3282
chr11	88386560	88387258	peaks10813	3.6277	0.0590083	0.88427	0.996678	27	54	31	23	46	42	24.4185	57.616	32.6538	23.9412	41.9476	43.5316
chr11	88415858	88416281	peaks10814	1.86054	1.6181	0.0132152	0.98205	16	14	32	2	12	7	14.4702	14.9375	33.7071	2.08184	10.9429	7.25527
chr11	88420898	88421191	peaks10815	2.60939	-0.534261	0.376867	0.98205	4	13	21	25	19	13	3.61756	13.8705	22.1203	26.023	17.3262	13.4741
chr11	88428771	88429118	peaks10816	3.90349	-0.0427778	0.935864	0.997371	11	14	37	15	25	26	9.94829	14.9375	38.9738	15.6138	22.7976	26.9481
chr11	88457800	88458438	peaks10817	2.07749	0.572002	0.189424	0.98205	33	36	23	13	27	23	29.8449	38.4107	24.227	13.532	24.6214	23.8387
chr11	88488336	88488919	peaks10818	2.40926	-0.38926	0.360056	0.98205	25	22	19	21	40	27	22.6098	23.4732	20.0136	21.8594	36.4762	27.9846
chr11	88505754	88506042	peaks10819	1.402	0.748798	0.247269	0.98205	12	13	18	4	8	14	10.8527	13.8705	18.9603	4.16369	7.29524	14.5105
chr1	55871727	55871984	peaks1082	1.9917	1.32018	0.0128233	0.98205	22	32	20	12	8	10	19.8966	34.1428	21.0669	12.4911	7.29524	10.3647
chr11	88507805	88508154	peaks10820	4.44025	-0.141904	0.75148	0.990038	26	23	18	15	32	28	23.5141	24.5402	18.9603	15.6138	29.181	29.0211
chr11	88512671	88513263	peaks10821	2.97888	0.400152	0.272493	0.98205	54	36	40	24	48	28	48.8371	38.4107	42.1339	24.9821	43.7714	29.0211
chr11	88539341	88539572	peaks10822	1.82319	0.0944047	0.875146	0.996234	9	26	12	7	22	17	8.13951	27.7411	12.6402	7.28645	20.0619	17.6199
chr11	88547262	88547843	peaks10823	3.79784	0.144361	0.751612	0.990038	16	28	53	23	35	33	14.4702	29.875	55.8274	23.9412	31.9167	34.2034
chr11	88562332	88562635	peaks10824	2.79463	-0.271299	0.64406	0.983296	9	10	16	11	14	18	8.13951	10.6696	16.8536	11.4501	12.7667	18.6564
chr11	88589371	88589951	peaks10825	3.42169	-0.632393	0.183321	0.98205	16	20	17	17	45	23	14.4702	21.3393	17.9069	17.6957	41.0357	23.8387
chr11	88618829	88619258	peaks10826	1.92047	-0.694363	0.154008	0.98205	24	10	14	20	24	33	21.7054	10.6696	14.7469	20.8184	21.8857	34.2034
chr11	88629409	88629783	peaks10827	2.47867	0.744161	0.145514	0.98205	25	32	18	16	23	7	22.6098	34.1428	18.9603	16.6547	20.9738	7.25527
chr11	88648539	88648891	peaks10828	3.45944	-0.15697	0.769964	0.991705	14	19	18	8	31	20	12.6615	20.2723	18.9603	8.32737	28.2691	20.7293
chr11	88670338	88670627	peaks10829	1.97094	-0.688406	0.256977	0.98205	13	11	9	9	13	31	11.7571	11.7366	9.48013	9.3683	11.8548	32.1305
chr1	55872094	55872443	peaks1083	2.84895	0.655706	0.147944	0.98205	45	18	26	19	19	18	40.6976	19.2053	27.387	19.7775	17.3262	18.6564
chr11	88683712	88684138	peaks10830	2.14664	-0.176625	0.761098	0.99124	14	11	17	7	16	25	12.6615	11.7366	17.9069	7.28645	14.5905	25.9117
chr11	88834332	88834730	peaks10831	4.7455	-0.130957	0.772418	0.991705	15	28	23	22	25	27	13.5659	29.875	24.227	22.9003	22.7976	27.9846
chr11	88841257	88841622	peaks10832	3.12005	-0.41314	0.362769	0.98205	29	17	19	20	24	42	26.2273	18.1384	20.0136	20.8184	21.8857	43.5316
chr11	88848591	88848925	peaks10833	3.28933	0.74842	0.128049	0.98205	22	36	31	7	27	21	19.8966	38.4107	32.6538	7.28645	24.6214	21.7658
chr11	88863178	88863522	peaks10834	3.60456	-1.27198	0.020668	0.98205	11	8	9	15	23	30	9.94829	8.53571	9.48013	15.6138	20.9738	31.094
chr11	88863935	88864521	peaks10835	3.38568	-0.00692263	0.985064	0.999022	37	35	33	24	41	42	33.4624	37.3437	34.7605	24.9821	37.3881	43.5316
chr11	88999065	88999396	peaks10836	3.93351	-0.649457	0.142712	0.98205	18	14	23	33	27	27	16.279	14.9375	24.227	34.3504	24.6214	27.9846
chr11	89060137	89060991	peaks10837	7.47436	-0.187244	0.547439	0.98205	68	54	63	42	79	92	61.4985	57.616	66.3609	43.7187	72.0405	95.3549
chr11	89081704	89082046	peaks10838	240.815	-1.30093	0.261028	0.98205	14	267	493	580	741	707	12.6615	284.879	519.3	603.735	675.722	732.782
chr11	89187117	89187775	peaks10839	2.5957	-0.630817	0.201215	0.98205	28	12	16	15	28	43	25.3229	12.8036	16.8536	15.6138	25.5333	44.5681
chr1	55888847	55889739	peaks1084	13.0902	0.574651	0.0556724	0.98205	151	59	127	57	93	77	136.563	62.9509	133.775	59.3325	84.8072	79.8079
chr11	90002519	90002886	peaks10840	4.20344	0.197551	0.66215	0.983874	30	18	30	13	30	26	27.1317	19.2053	31.6004	13.532	27.3572	26.9481
chr11	90187608	90187968	peaks10841	3.47987	0.230714	0.572597	0.982575	35	24	30	20	35	22	31.6537	25.6071	31.6004	20.8184	31.9167	22.8023
chr11	90225657	90226145	peaks10842	9.20528	0.426991	0.282004	0.98205	36	28	62	24	40	32	32.558	29.875	65.3075	24.9821	36.4762	33.1669
chr11	90249704	90250214	peaks10843	2.20566	0.300887	0.544334	0.98205	16	25	38	11	34	22	14.4702	26.6741	40.0272	11.4501	31.0048	22.8023
chr11	90281204	90281468	peaks10844	2.42003	0.539091	0.40078	0.98205	8	13	20	13	10	6	7.23512	13.8705	21.0669	13.532	9.11905	6.2188
chr11	90355296	90355613	peaks10845	2.23384	-0.601425	0.215072	0.98205	20	15	12	22	19	30	18.0878	16.0045	12.6402	22.9003	17.3262	31.094
chr11	90417821	90418316	peaks10846	7.92909	-0.319833	0.34969	0.98205	41	28	53	43	64	48	37.08	29.875	55.8274	44.7596	58.3619	49.7504
chr11	90615660	90615911	peaks10847	2.03433	-0.512571	0.31952	0.98205	12	12	16	20	21	17	10.8527	12.8036	16.8536	20.8184	19.15	17.6199
chr11	90637728	90638593	peaks10848	5.69749	-0.00444128	0.989857	0.999193	62	35	47	34	44	66	56.0722	37.3437	49.5073	35.3913	40.1238	68.4068
chr11	90687467	90687889	peaks10849	4.94651	-0.470707	0.304123	0.98205	27	22	12	18	33	34	24.4185	23.4732	12.6402	18.7366	30.0929	35.2399
chr1	55897089	55897721	peaks1085	4.91886	0.381369	0.28046	0.98205	54	38	45	33	28	44	48.8371	40.5446	47.4006	34.3504	25.5333	45.6045
chr11	91922979	91923392	peaks10850	5.441	-0.0379236	0.938094	0.997561	24	22	17	24	32	10	21.7054	23.4732	17.9069	24.9821	29.181	10.3647
chr11	93885662	93886219	peaks10851	6.50872	0.213814	0.508814	0.98205	57	45	54	53	51	32	51.5502	48.0134	56.8808	55.1689	46.5072	33.1669
chr11	93955577	93955840	peaks10852	2.8458	0.213568	0.70185	0.98669	17	20	11	8	16	18	15.3746	21.3393	11.5868	8.32737	14.5905	18.6564
chr11	93967913	93968503	peaks10853	4.74278	-0.682306	0.105744	0.98205	17	27	30	24	46	52	15.3746	28.808	31.6004	24.9821	41.9476	53.8963
chr11	94137374	94137902	peaks10854	3.4805	-0.235151	0.535387	0.98205	32	26	41	26	51	42	28.9405	27.7411	43.1872	27.064	46.5072	43.5316
chr11	94146021	94146350	peaks10855	2.23231	-0.692401	0.176461	0.98205	13	14	15	14	36	20	11.7571	14.9375	15.8002	14.5729	32.8286	20.7293
chr11	94158773	94159082	peaks10856	1.88664	-0.640198	0.318597	0.98205	9	7	9	11	10	18	8.13951	7.46875	9.48013	11.4501	9.11905	18.6564
chr11	94189626	94189900	peaks10857	2.46085	-0.232218	0.630229	0.983296	15	20	18	16	29	19	13.5659	21.3393	18.9603	16.6547	26.4452	19.6929
chr11	94209852	94211158	peaks10858	5.24927	-0.0970999	0.751033	0.990038	54	87	73	58	78	98	48.8371	92.8258	76.8943	60.3735	71.1286	101.574
chr11	94238036	94238632	peaks10859	5.78674	-0.201703	0.63934	0.983296	36	30	29	16	37	57	32.558	32.0089	30.5471	16.6547	33.7405	59.0786
chr1	55909074	55909451	peaks1086	2.25796	0.776495	0.184489	0.98205	17	13	36	5	21	14	15.3746	13.8705	37.9205	5.20461	19.15	14.5105
chr11	94245268	94245567	peaks10860	2.02365	-0.720876	0.197964	0.98205	18	9	8	12	27	19	16.279	9.60267	8.42678	12.4911	24.6214	19.6929
chr11	94246215	94246578	peaks10861	2.37089	-0.0345789	0.938526	0.997561	30	21	20	15	26	32	27.1317	22.4062	21.0669	15.6138	23.7095	33.1669
chr11	94264890	94265242	peaks10862	1.69877	-0.181285	0.771607	0.991705	13	18	8	5	17	23	11.7571	19.2053	8.42678	5.20461	15.5024	23.8387
chr11	94274377	94274623	peaks10863	3.38982	0.276917	0.684212	0.985453	8	16	25	2	16	24	7.23512	17.0714	26.3337	2.08184	14.5905	24.8752
chr11	94328320	94328574	peaks10864	2.55104	-0.329942	0.594564	0.98295	12	8	16	10	29	8	10.8527	8.53571	16.8536	10.4092	26.4452	8.29173
chr11	94351612	94352121	peaks10865	2.76002	9.01422e-05	0.999851	0.999969	23	29	17	21	14	34	20.801	30.9419	17.9069	21.8594	12.7667	35.2399
chr11	94374769	94375017	peaks10866	1.92581	0.328401	0.565376	0.98205	20	11	13	10	12	13	18.0878	11.7366	13.6935	10.4092	10.9429	13.4741
chr11	94404662	94405147	peaks10867	4.14515	0.46531	0.358252	0.98205	18	38	26	8	31	23	16.279	40.5446	27.387	8.32737	28.2691	23.8387
chr11	94433557	94433914	peaks10868	2.15648	0.222876	0.602218	0.98295	18	38	37	28	28	26	16.279	40.5446	38.9738	29.1458	25.5333	26.9481
chr11	94440155	94440460	peaks10869	2.46373	-0.39279	0.40353	0.98205	24	14	20	18	22	36	21.7054	14.9375	21.0669	18.7366	20.0619	37.3128
chr1	55913229	55913688	peaks1087	4.52161	0.406821	0.414861	0.98205	47	15	22	31	18	13	42.5063	16.0045	23.1736	32.2686	16.4143	13.4741
chr11	94456049	94456592	peaks10870	4.7802	-0.997435	0.0265217	0.98205	11	17	22	28	34	40	9.94829	18.1384	23.1736	29.1458	31.0048	41.4587
chr11	94456995	94457262	peaks10871	1.82515	0.665258	0.263546	0.98205	25	11	13	9	15	7	22.6098	11.7366	13.6935	9.3683	13.6786	7.25527
chr11	94473194	94473637	peaks10872	4.25334	-0.413295	0.374617	0.98205	25	13	25	18	26	40	22.6098	13.8705	26.3337	18.7366	23.7095	41.4587
chr11	94491161	94491891	peaks10873	4.3909	-0.161877	0.676043	0.984847	47	32	49	22	56	67	42.5063	34.1428	51.614	22.9003	51.0667	69.4433
chr11	94521291	94521574	peaks10874	2.02365	0.14316	0.814445	0.994546	15	18	11	4	21	16	13.5659	19.2053	11.5868	4.16369	19.15	16.5835
chr11	94548064	94549325	peaks10875	5.01356	0.115885	0.699888	0.98666	68	68	96	47	87	85	61.4985	72.5535	101.121	48.9233	79.3357	88.0997
chr11	94564107	94564329	peaks10876	2.23967	0.249533	0.672993	0.984547	21	14	11	15	6	17	18.9922	14.9375	11.5868	15.6138	5.47143	17.6199
chr11	94601552	94601830	peaks10877	2.20566	0.0569088	0.928439	0.997189	10	11	14	7	9	18	9.0439	11.7366	14.7469	7.28645	8.20715	18.6564
chr11	94675208	94675574	peaks10878	2.77813	0.771378	0.120661	0.98205	18	22	30	13	16	13	16.279	23.4732	31.6004	13.532	14.5905	13.4741
chr11	94677778	94678337	peaks10879	1.69877	-0.959686	0.105297	0.98205	8	7	14	13	16	28	7.23512	7.46875	14.7469	13.532	14.5905	29.0211
chr1	55932039	55932267	peaks1088	2.83284	-0.022715	0.964873	0.998453	25	12	14	15	23	14	22.6098	12.8036	14.7469	15.6138	20.9738	14.5105
chr11	94722703	94722962	peaks10880	1.70554	0.740952	0.311408	0.98205	21	11	4	7	5	9	18.9922	11.7366	4.21339	7.28645	4.55953	9.3282
chr11	94837443	94837722	peaks10881	2.79463	0.338156	0.647886	0.983296	9	3	20	8	12	6	8.13951	3.20089	21.0669	8.32737	10.9429	6.2188
chr11	94866771	94867049	peaks10882	2.03433	-0.197	0.766722	0.991664	16	14	7	27	10	5	14.4702	14.9375	7.37343	28.1049	9.11905	5.18233
chr11	94942122	94942439	peaks10883	3.63673	0.0407261	0.945177	0.99783	11	17	18	7	29	11	9.94829	18.1384	18.9603	7.28645	26.4452	11.4011
chr11	94972277	94972646	peaks10884	4.55977	-0.280549	0.586843	0.982949	23	18	19	8	42	25	20.801	19.2053	20.0136	8.32737	38.3	25.9117
chr11	94988961	94989240	peaks10885	2.57721	-0.0456505	0.948405	0.998017	5	6	21	7	11	16	4.52195	6.40178	22.1203	7.28645	10.031	16.5835
chr11	95004685	95005057	peaks10886	2.59287	0.1136	0.838967	0.994705	10	12	35	18	16	20	9.0439	12.8036	36.8672	18.7366	14.5905	20.7293
chr11	95009857	95010217	peaks10887	2.38548	0.299082	0.585735	0.982949	14	31	13	10	24	15	12.6615	33.0759	13.6935	10.4092	21.8857	15.547
chr11	95026115	95026441	peaks10888	4.21292	0.25855	0.605047	0.98295	36	19	18	12	36	14	32.558	20.2723	18.9603	12.4911	32.8286	14.5105
chr11	95040055	95040365	peaks10889	2.25388	-0.489024	0.456064	0.98205	10	14	8	5	30	12	9.0439	14.9375	8.42678	5.20461	27.3572	12.4376
chr1	55955384	55955961	peaks1089	6.71482	0.728075	0.0513165	0.98205	50	34	48	21	37	23	45.2195	36.2768	50.5607	21.8594	33.7405	23.8387
chr11	95041376	95041625	peaks10890	3.05461	-0.865953	0.0647827	0.98205	14	14	19	19	41	28	12.6615	14.9375	20.0136	19.7775	37.3881	29.0211
chr11	95046908	95047155	peaks10891	3.86561	-0.745903	0.266441	0.98205	5	10	11	7	28	11	4.52195	10.6696	11.5868	7.28645	25.5333	11.4011
chr11	95076758	95077060	peaks10892	2.12875	-0.596666	0.254504	0.98205	15	12	11	14	22	22	13.5659	12.8036	11.5868	14.5729	20.0619	22.8023
chr11	95105443	95105826	peaks10893	2.24035	-0.886745	0.1055	0.98205	10	9	13	14	21	25	9.0439	9.60267	13.6935	14.5729	19.15	25.9117
chr11	95106619	95107171	peaks10894	2.83284	0.0116151	0.981963	0.998981	35	13	15	11	25	26	31.6537	13.8705	15.8002	11.4501	22.7976	26.9481
chr11	95120085	95120465	peaks10895	3.82056	-0.704755	0.191578	0.98205	16	9	16	12	21	34	14.4702	9.60267	16.8536	12.4911	19.15	35.2399
chr11	95159687	95160335	peaks10896	1.7085	0.3925	0.446999	0.98205	18	37	16	20	26	10	16.279	39.4777	16.8536	20.8184	23.7095	10.3647
chr11	95179790	95180120	peaks10897	3.47987	1.06239	0.0756035	0.98205	32	15	12	12	11	5	28.9405	16.0045	12.6402	12.4911	10.031	5.18233
chr11	95194005	95194268	peaks10898	2.70717	-0.493025	0.45112	0.98205	19	5	12	15	6	28	17.1834	5.33482	12.6402	15.6138	5.47143	29.0211
chr11	95210682	95211027	peaks10899	2.00024	0.198145	0.665513	0.984215	27	24	17	15	25	20	24.4185	25.6071	17.9069	15.6138	22.7976	20.7293
chr1	13152773	13153032	peaks109	1.51491	-0.808728	0.142544	0.98205	14	8	17	10	35	25	12.6615	8.53571	17.9069	10.4092	31.9167	25.9117
chr1	55975709	55975953	peaks1090	2.71762	0.633491	0.278764	0.98205	26	9	15	10	12	10	23.5141	9.60267	15.8002	10.4092	10.9429	10.3647
chr11	95225223	95225609	peaks10900	2.57403	0.220374	0.725739	0.988719	15	4	28	11	16	14	13.5659	4.26785	29.4937	11.4501	14.5905	14.5105
chr11	95233835	95234227	peaks10901	1.57133	-0.132758	0.801153	0.993494	15	20	12	23	15	14	13.5659	21.3393	12.6402	23.9412	13.6786	14.5105
chr11	95241732	95242368	peaks10902	4.34736	-0.68202	0.152935	0.98205	13	19	36	28	27	56	11.7571	20.2723	37.9205	29.1458	24.6214	58.0421
chr11	95250312	95250684	peaks10903	2.10246	-0.204309	0.700291	0.98669	16	13	30	13	42	16	14.4702	13.8705	31.6004	13.532	38.3	16.5835
chr11	95259391	95259749	peaks10904	4.1029	-0.783411	0.137024	0.98205	18	13	8	15	22	30	16.279	13.8705	8.42678	15.6138	20.0619	31.094
chr11	95266166	95266618	peaks10905	1.97544	0.489585	0.323404	0.98205	14	37	31	21	28	12	12.6615	39.4777	32.6538	21.8594	25.5333	12.4376
chr11	95309830	95310319	peaks10906	5.72392	0.0306226	0.950717	0.998185	18	22	32	11	24	37	16.279	23.4732	33.7071	11.4501	21.8857	38.3493
chr11	95356475	95356832	peaks10907	2.20566	0.742288	0.208383	0.98205	8	24	23	10	11	13	7.23512	25.6071	24.227	10.4092	10.031	13.4741
chr11	95375084	95375317	peaks10908	2.23967	0.0348799	0.957369	0.99822	21	5	11	6	17	13	18.9922	5.33482	11.5868	6.24553	15.5024	13.4741
chr11	95384627	95384873	peaks10909	3.24482	-0.762005	0.146235	0.98205	8	12	18	19	23	24	7.23512	12.8036	18.9603	19.7775	20.9738	24.8752
chr1	56175006	56175247	peaks1091	2.83284	0.145381	0.798233	0.993494	33	14	7	12	18	18	29.8449	14.9375	7.37343	12.4911	16.4143	18.6564
chr11	95490002	95490331	peaks10910	3.20052	-0.175636	0.745692	0.989678	13	16	18	17	29	9	11.7571	17.0714	18.9603	17.6957	26.4452	9.3282
chr11	95540227	95540510	peaks10911	1.68403	-0.325025	0.611818	0.983087	6	20	14	5	29	19	5.42634	21.3393	14.7469	5.20461	26.4452	19.6929
chr11	95560645	95560912	peaks10912	2.58391	-0.656192	0.263789	0.98205	8	16	8	18	23	11	7.23512	17.0714	8.42678	18.7366	20.9738	11.4011
chr11	95570375	95571050	peaks10913	3.24482	-0.254472	0.501964	0.98205	27	27	47	45	45	33	24.4185	28.808	49.5073	46.8415	41.0357	34.2034
chr11	95575313	95575695	peaks10914	1.91706	-0.0158637	0.974686	0.998939	18	21	26	9	34	25	16.279	22.4062	27.387	9.3683	31.0048	25.9117
chr11	95578508	95578869	peaks10915	2.35631	-0.578712	0.299535	0.98205	14	17	12	12	42	13	12.6615	18.1384	12.6402	12.4911	38.3	13.4741
chr11	95674720	95675064	peaks10916	1.69877	-0.622695	0.264206	0.98205	8	12	18	12	21	27	7.23512	12.8036	18.9603	12.4911	19.15	27.9846
chr11	95684103	95684490	peaks10917	4.94651	-0.832072	0.142789	0.98205	12	8	15	10	22	31	10.8527	8.53571	15.8002	10.4092	20.0619	32.1305
chr11	95753182	95753569	peaks10918	1.5264	-0.281017	0.600671	0.98295	11	16	16	24	15	14	9.94829	17.0714	16.8536	24.9821	13.6786	14.5105
chr11	95763637	95763903	peaks10919	2.02365	-0.344389	0.577677	0.982575	10	14	10	10	27	8	9.0439	14.9375	10.5335	10.4092	24.6214	8.29173
chr1	56200907	56201191	peaks1092	2.83284	0.527399	0.358986	0.98205	31	15	11	19	13	7	28.0361	16.0045	11.5868	19.7775	11.8548	7.25527
chr11	95858842	95859234	peaks10920	3.44291	0.298048	0.528825	0.98205	27	13	34	17	25	19	24.4185	13.8705	35.8138	17.6957	22.7976	19.6929
chr11	95859410	95859696	peaks10921	1.52031	0.409128	0.553877	0.98205	9	21	6	5	12	11	8.13951	22.4062	6.32008	5.20461	10.9429	11.4011
chr11	96065295	96065676	peaks10922	3.50184	-0.134774	0.740145	0.988963	27	25	28	21	32	36	24.4185	26.6741	29.4937	21.8594	29.181	37.3128
chr11	96075374	96076069	peaks10923	6.01133	0.122923	0.715232	0.987258	47	40	56	31	57	46	42.5063	42.6785	58.9874	32.2686	51.9786	47.6775
chr11	96777494	96778074	peaks10924	5.69749	0.339843	0.323676	0.98205	45	41	48	30	35	42	40.6976	43.7455	50.5607	31.2277	31.9167	43.5316
chr11	96829999	96830483	peaks10925	4.64104	0.48365	0.218055	0.98205	37	34	45	17	39	29	33.4624	36.2768	47.4006	17.6957	35.5643	30.0575
chr11	96857466	96857856	peaks10926	4.71618	0.502738	0.426039	0.98205	10	11	31	17	16	5	9.0439	11.7366	32.6538	17.6957	14.5905	5.18233
chr11	96886179	96886562	peaks10927	2.60939	-0.563217	0.291398	0.98205	19	6	24	33	18	21	17.1834	6.40178	25.2803	34.3504	16.4143	21.7658
chr11	96893138	96893463	peaks10928	2.98836	0.123218	0.831605	0.994546	13	14	22	7	28	12	11.7571	14.9375	23.1736	7.28645	25.5333	12.4376
chr11	96906366	96906604	peaks10929	2.58391	-0.434871	0.573815	0.982575	7	8	11	1	24	12	6.33073	8.53571	11.5868	1.04092	21.8857	12.4376
chr1	56214721	56215232	peaks1093	4.91886	0.400021	0.332086	0.98205	47	27	28	24	37	17	42.5063	28.808	29.4937	24.9821	33.7405	17.6199
chr11	96943827	96944080	peaks10930	4.18241	-0.220745	0.654762	0.983296	12	21	19	17	21	24	10.8527	22.4062	20.0136	17.6957	19.15	24.8752
chr11	96977485	96978347	peaks10931	3.92706	0.342875	0.277496	0.98205	64	65	52	32	58	55	57.881	69.3526	54.7741	33.3095	52.8905	57.0057
chr11	96997409	96997755	peaks10932	3.47987	-0.00736384	0.988334	0.999022	25	11	18	16	17	21	22.6098	11.7366	18.9603	16.6547	15.5024	21.7658
chr11	97021801	97022401	peaks10933	3.23813	-0.0948747	0.818571	0.994546	26	28	43	20	40	46	23.5141	29.875	45.2939	20.8184	36.4762	47.6775
chr11	97056051	97056315	peaks10934	3.14189	-0.491046	0.34566	0.98205	14	21	11	20	15	30	12.6615	22.4062	11.5868	20.8184	13.6786	31.094
chr11	97067564	97067891	peaks10935	1.88101	0.491437	0.464424	0.98205	8	21	22	4	28	7	7.23512	22.4062	23.1736	4.16369	25.5333	7.25527
chr11	97081775	97082145	peaks10936	2.41572	-0.0978527	0.844494	0.994705	13	15	30	19	27	18	11.7571	16.0045	31.6004	19.7775	24.6214	18.6564
chr11	97103339	97103592	peaks10937	3.20052	-0.450772	0.541052	0.98205	4	11	11	7	26	5	3.61756	11.7366	11.5868	7.28645	23.7095	5.18233
chr11	97120638	97120958	peaks10938	1.37558	0.458497	0.436642	0.98205	14	10	22	8	12	14	12.6615	10.6696	23.1736	8.32737	10.9429	14.5105
chr11	97125212	97125508	peaks10939	1.95235	-0.390531	0.596182	0.98295	4	5	17	18	11	6	3.61756	5.33482	17.9069	18.7366	10.031	6.2188
chr1	56242581	56242827	peaks1094	3.44291	-0.284001	0.567839	0.982197	22	12	23	34	16	19	19.8966	12.8036	24.227	35.3913	14.5905	19.6929
chr11	97141378	97141678	peaks10940	3.03854	-0.424416	0.434764	0.98205	14	11	13	17	13	21	12.6615	11.7366	13.6935	17.6957	11.8548	21.7658
chr11	97148514	97148875	peaks10941	2.03809	-0.577262	0.207475	0.98205	17	18	18	18	37	26	15.3746	19.2053	18.9603	18.7366	33.7405	26.9481
chr11	97150387	97150743	peaks10942	2.84156	-0.339614	0.48459	0.98205	27	16	18	11	35	32	24.4185	17.0714	18.9603	11.4501	31.9167	33.1669
chr11	97187060	97187354	peaks10943	2.24035	0.00101705	0.998522	0.999823	19	15	25	6	23	31	17.1834	16.0045	26.3337	6.24553	20.9738	32.1305
chr11	97188126	97188554	peaks10944	5.21126	-0.297693	0.44838	0.98205	31	22	31	24	46	35	28.0361	23.4732	32.6538	24.9821	41.9476	36.2763
chr11	97199722	97200106	peaks10945	2.20566	1.366	0.0552007	0.98205	14	7	34	2	10	10	12.6615	7.46875	35.8138	2.08184	9.11905	10.3647
chr11	97363520	97364001	peaks10946	3.69818	-0.540169	0.370602	0.98205	14	26	7	10	47	15	12.6615	27.7411	7.37343	10.4092	42.8595	15.547
chr11	97405114	97405462	peaks10947	3.16102	-0.304676	0.560487	0.98205	15	19	23	9	26	37	13.5659	20.2723	24.227	9.3683	23.7095	38.3493
chr11	97412927	97413382	peaks10948	2.50809	0.609702	0.241855	0.98205	15	35	19	13	22	12	13.5659	37.3437	20.0136	13.532	20.0619	12.4376
chr11	97415352	97415675	peaks10949	3.50184	-0.624573	0.34414	0.98205	8	9	14	4	19	26	7.23512	9.60267	14.7469	4.16369	17.3262	26.9481
chr1	56541704	56541983	peaks1095	3.24482	-0.448349	0.353749	0.98205	23	13	18	34	17	22	20.801	13.8705	18.9603	35.3913	15.5024	22.8023
chr11	97419027	97419441	peaks10950	2.35338	0.58395	0.235253	0.98205	25	36	20	15	31	10	22.6098	38.4107	21.0669	15.6138	28.2691	10.3647
chr11	97435249	97435685	peaks10951	2.53441	0.181375	0.748683	0.989877	19	6	33	17	21	14	17.1834	6.40178	34.7605	17.6957	19.15	14.5105
chr11	97435985	97436253	peaks10952	1.94732	-0.561698	0.322836	0.98205	15	8	18	9	21	31	13.5659	8.53571	18.9603	9.3683	19.15	32.1305
chr11	97551365	97551657	peaks10953	2.20566	0.39199	0.538064	0.98205	12	8	23	7	19	8	10.8527	8.53571	24.227	7.28645	17.3262	8.29173
chr11	97668540	97669028	peaks10954	2.64405	-0.216855	0.673908	0.984797	21	28	31	7	42	47	18.9922	29.875	32.6538	7.28645	38.3	48.7139
chr11	97703240	97703575	peaks10955	2.30668	0.303285	0.47411	0.98205	31	22	30	17	26	25	28.0361	23.4732	31.6004	17.6957	23.7095	25.9117
chr11	97712690	97713004	peaks10956	2.02365	-0.519858	0.399236	0.98205	12	17	5	8	24	18	10.8527	18.1384	5.26674	8.32737	21.8857	18.6564
chr11	97728551	97728855	peaks10957	1.84492	-0.384592	0.547421	0.98205	10	12	7	10	21	8	9.0439	12.8036	7.37343	10.4092	19.15	8.29173
chr11	97729028	97729298	peaks10958	2.77055	0.72439	0.25997	0.98205	9	21	13	5	12	10	8.13951	22.4062	13.6935	5.20461	10.9429	10.3647
chr11	97744896	97745253	peaks10959	5.7595	0.228002	0.676197	0.984847	19	25	26	14	42	7	17.1834	26.6741	27.387	14.5729	38.3	7.25527
chr1	56669021	56669280	peaks1096	3.50939	-0.985619	0.0611008	0.98205	15	12	7	17	29	22	13.5659	12.8036	7.37343	17.6957	26.4452	22.8023
chr11	97799604	97800129	peaks10960	4.43975	-0.824917	0.0738975	0.98205	25	19	16	16	40	51	22.6098	20.2723	16.8536	16.6547	36.4762	52.8598
chr11	97806222	97806651	peaks10961	2.85366	-0.260314	0.617133	0.983296	20	21	11	12	35	17	18.0878	22.4062	11.5868	12.4911	31.9167	17.6199
chr11	97815712	97816086	peaks10962	2.57058	0.360803	0.485739	0.98205	13	17	35	18	18	16	11.7571	18.1384	36.8672	18.7366	16.4143	16.5835
chr11	97942379	97942646	peaks10963	2.02365	-0.348118	0.673717	0.984797	4	7	11	2	22	6	3.61756	7.46875	11.5868	2.08184	20.0619	6.2188
chr11	97981553	97981924	peaks10964	2.65333	-0.250223	0.650794	0.983296	13	23	14	20	34	8	11.7571	24.5402	14.7469	20.8184	31.0048	8.29173
chr11	97988354	97988700	peaks10965	2.37017	0.576812	0.388704	0.98205	9	33	8	5	15	15	8.13951	35.2098	8.42678	5.20461	13.6786	15.547
chr11	98016872	98017306	peaks10966	3.54947	0.946358	0.0951406	0.98205	17	26	15	9	15	7	15.3746	27.7411	15.8002	9.3683	13.6786	7.25527
chr11	98026543	98026991	peaks10967	3.88158	0.695613	0.111088	0.98205	32	24	45	16	31	17	28.9405	25.6071	47.4006	16.6547	28.2691	17.6199
chr11	98036038	98036389	peaks10968	2.16673	-0.782078	0.111003	0.98205	15	12	20	15	40	28	13.5659	12.8036	21.0669	15.6138	36.4762	29.0211
chr11	98039767	98040026	peaks10969	2.62776	0.352888	0.526051	0.98205	21	10	19	17	11	11	18.9922	10.6696	20.0136	17.6957	10.031	11.4011
chr1	56670090	56670326	peaks1097	2.06184	0.912037	0.183207	0.98205	20	10	10	11	6	4	18.0878	10.6696	10.5335	11.4501	5.47143	4.14587
chr11	98076987	98077237	peaks10970	3.20052	-0.111452	0.864992	0.995902	11	14	13	3	27	13	9.94829	14.9375	13.6935	3.12277	24.6214	13.4741
chr11	98202795	98203411	peaks10971	2.8458	-0.434297	0.333861	0.98205	27	18	23	18	28	46	24.4185	19.2053	24.227	18.7366	25.5333	47.6775
chr11	98334142	98334414	peaks10972	2.55643	-0.751659	0.204075	0.98205	7	19	8	11	22	26	6.33073	20.2723	8.42678	11.4501	20.0619	26.9481
chr11	98358229	98358567	peaks10973	2.82667	-0.208548	0.697052	0.986134	20	14	25	10	45	16	18.0878	14.9375	26.3337	10.4092	41.0357	16.5835
chr11	98361670	98361955	peaks10974	2.07841	0.0302461	0.953801	0.998185	15	11	34	16	21	23	13.5659	11.7366	35.8138	16.6547	19.15	23.8387
chr11	98370825	98371781	peaks10975	4.0803	-0.309141	0.445042	0.98205	47	41	45	19	91	60	42.5063	43.7455	47.4006	19.7775	82.9834	62.188
chr11	98371972	98372246	peaks10976	2.32888	-0.405346	0.523258	0.98205	14	16	8	27	20	4	12.6615	17.0714	8.42678	28.1049	18.2381	4.14587
chr11	98377950	98378393	peaks10977	2.24372	0.00383	0.993672	0.999352	13	40	20	26	24	25	11.7571	42.6785	21.0669	27.064	21.8857	25.9117
chr11	98379129	98379492	peaks10978	2.06595	0.417327	0.371855	0.98205	22	41	20	14	27	23	19.8966	43.7455	21.0669	14.5729	24.6214	23.8387
chr11	98438739	98439049	peaks10979	2.31215	0.527152	0.260681	0.98205	19	27	33	14	18	24	17.1834	28.808	34.7605	14.5729	16.4143	24.8752
chr1	56749789	56750113	peaks1098	2.83284	0.159614	0.800773	0.993494	33	5	12	21	10	12	29.8449	5.33482	12.6402	21.8594	9.11905	12.4376
chr11	98453296	98453532	peaks10980	2.23967	0.734646	0.234913	0.98205	21	20	8	8	16	6	18.9922	21.3393	8.42678	8.32737	14.5905	6.2188
chr11	98550820	98551420	peaks10981	8.19649	-0.247762	0.483035	0.98205	34	39	52	34	70	49	30.7493	41.6116	54.7741	35.3913	63.8334	50.7869
chr11	98586820	98587250	peaks10982	2.96614	-0.441302	0.39229	0.98205	20	12	26	10	42	29	18.0878	12.8036	27.387	10.4092	38.3	30.0575
chr11	98599209	98599569	peaks10983	3.03186	-0.573271	0.209064	0.98205	15	21	17	23	36	22	13.5659	22.4062	17.9069	23.9412	32.8286	22.8023
chr11	98602201	98602542	peaks10984	4.05495	0.488093	0.262952	0.98205	26	24	35	18	27	17	23.5141	25.6071	36.8672	18.7366	24.6214	17.6199
chr11	98702452	98702767	peaks10985	1.68168	0.842485	0.133642	0.98205	16	14	28	8	12	13	14.4702	14.9375	29.4937	8.32737	10.9429	13.4741
chr11	98705119	98705377	peaks10986	3.25681	-0.565772	0.396164	0.98205	11	12	11	3	17	31	9.94829	12.8036	11.5868	3.12277	15.5024	32.1305
chr11	98773792	98774099	peaks10987	3.41797	-0.124672	0.741471	0.988963	35	25	31	27	36	37	31.6537	26.6741	32.6538	28.1049	32.8286	38.3493
chr11	98783259	98783535	peaks10988	3.86561	-0.307242	0.624903	0.983296	8	13	16	5	27	16	7.23512	13.8705	16.8536	5.20461	24.6214	16.5835
chr11	98937501	98938049	peaks10989	3.24808	0.096305	0.814399	0.994546	49	21	44	25	30	51	44.3151	22.4062	46.3473	26.023	27.3572	52.8598
chr1	56782784	56783135	peaks1099	3.86813	-0.0299249	0.949952	0.998073	46	12	18	24	26	26	41.6019	12.8036	18.9603	24.9821	23.7095	26.9481
chr11	99078483	99078813	peaks10990	2.58391	-0.609828	0.401908	0.98205	12	6	12	3	36	9	10.8527	6.40178	12.6402	3.12277	32.8286	9.3282
chr11	99106698	99107077	peaks10991	2.51556	0.58055	0.284907	0.98205	14	23	17	10	14	13	12.6615	24.5402	17.9069	10.4092	12.7667	13.4741
chr11	100098774	100099002	peaks10992	1.70554	-0.399622	0.575148	0.982575	19	10	1	13	16	10	17.1834	10.6696	1.05335	13.532	14.5905	10.3647
chr11	100139521	100139885	peaks10993	2.86645	-0.500243	0.38563	0.98205	15	7	18	9	20	28	13.5659	7.46875	18.9603	9.3683	18.2381	29.0211
chr11	100319815	100320192	peaks10994	2.24035	0.492931	0.292583	0.98205	30	24	25	15	13	28	27.1317	25.6071	26.3337	15.6138	11.8548	29.0211
chr11	100346945	100347414	peaks10995	6.79974	-0.282722	0.52973	0.98205	28	24	20	17	50	23	25.3229	25.6071	21.0669	17.6957	45.5953	23.8387
chr11	100378225	100378475	peaks10996	2.8458	-0.185492	0.779474	0.991778	13	17	6	6	10	25	11.7571	18.1384	6.32008	6.24553	9.11905	25.9117
chr11	100386796	100387076	peaks10997	2.09825	0.567216	0.348978	0.98205	14	11	25	18	8	8	12.6615	11.7366	26.3337	18.7366	7.29524	8.29173
chr11	100391160	100391561	peaks10998	3.20052	-1.4534	0.0312426	0.98205	7	4	11	14	41	8	6.33073	4.26785	11.5868	14.5729	37.3881	8.29173
chr11	100472022	100472829	peaks10999	4.57564	-0.546959	0.15892	0.98205	29	29	23	27	57	37	26.2273	30.9419	24.227	28.1049	51.9786	38.3493
chr1	4471492	4471773	peaks11	3.86561	-0.71319	0.331848	0.98205	11	10	5	2	27	15	9.94829	10.6696	5.26674	2.08184	24.6214	15.547
chr1	13159757	13160149	peaks110	4.89032	0.556787	0.254618	0.98205	29	13	35	13	22	18	26.2273	13.8705	36.8672	13.532	20.0619	18.6564
chr1	56834285	56834534	peaks1100	3.66972	0.317612	0.558058	0.98205	33	9	16	14	18	14	29.8449	9.60267	16.8536	14.5729	16.4143	14.5105
chr11	100503268	100503572	peaks11000	2.75792	0.455285	0.454037	0.98205	12	11	22	9	18	7	10.8527	11.7366	23.1736	9.3683	16.4143	7.25527
chr11	100520786	100521127	peaks11001	2.62681	-0.128711	0.808952	0.993679	14	21	16	10	32	16	12.6615	22.4062	16.8536	10.4092	29.181	16.5835
chr11	100526943	100528141	peaks11002	5.50442	-0.0831231	0.778699	0.991778	56	76	74	55	101	69	50.6458	81.0892	77.9477	57.2507	92.1024	71.5162
chr11	100555814	100556057	peaks11003	2.58391	-0.0482486	0.955354	0.998185	7	5	10	1	18	5	6.33073	5.33482	10.5335	1.04092	16.4143	5.18233
chr11	100619372	100619748	peaks11004	6.4833	0.552904	0.202737	0.98205	30	29	36	12	26	28	27.1317	30.9419	37.9205	12.4911	23.7095	29.0211
chr11	100626681	100627089	peaks11005	2.75656	-0.054444	0.910669	0.997189	24	16	22	14	36	16	21.7054	17.0714	23.1736	14.5729	32.8286	16.5835
chr11	100629231	100629804	peaks11006	3.17767	-0.080365	0.872779	0.996234	20	29	20	11	22	41	18.0878	30.9419	21.0669	11.4501	20.0619	42.4951
chr11	100650319	100650908	peaks11007	2.20566	0.225576	0.574823	0.982575	28	35	29	21	28	31	25.3229	37.3437	30.5471	21.8594	25.5333	32.1305
chr11	100722337	100722906	peaks11008	3.86561	-0.210412	0.717959	0.987829	7	15	34	10	31	27	6.33073	16.0045	35.8138	10.4092	28.2691	27.9846
chr11	100737983	100738418	peaks11009	3.25397	-0.319987	0.458759	0.98205	31	15	39	21	48	39	28.0361	16.0045	41.0805	21.8594	43.7714	40.4222
chr1	56876362	56876752	peaks1101	4.17693	0.406556	0.312135	0.98205	47	31	23	25	26	25	42.5063	33.0759	24.227	26.023	23.7095	25.9117
chr11	100860442	100860863	peaks11010	2.19302	-0.0453683	0.945229	0.99783	12	18	15	2	32	15	10.8527	19.2053	15.8002	2.08184	29.181	15.547
chr11	100938828	100939863	peaks11011	9.93903	0.0617093	0.848145	0.994934	64	87	83	40	109	83	57.881	92.8258	87.4278	41.6369	99.3977	86.0267
chr11	101056953	101057359	peaks11012	2.13032	-0.0188661	0.976819	0.998939	3	16	26	9	20	19	2.71317	17.0714	27.387	9.3683	18.2381	19.6929
chr11	101062798	101063093	peaks11013	2.67507	0.583545	0.314898	0.98205	12	16	22	8	10	16	10.8527	17.0714	23.1736	8.32737	9.11905	16.5835
chr11	101072005	101072237	peaks11014	2.9797	-0.363296	0.567762	0.982136	10	6	17	9	25	10	9.0439	6.40178	17.9069	9.3683	22.7976	10.3647
chr11	101076444	101076741	peaks11015	2.6936	1.26016	0.016626	0.98205	24	21	34	6	18	10	21.7054	22.4062	35.8138	6.24553	16.4143	10.3647
chr11	101082564	101083562	peaks11016	5.82954	0.252828	0.498322	0.98205	72	49	51	23	84	41	65.1161	52.2812	53.7207	23.9412	76.6	42.4951
chr11	101119356	101120577	peaks11017	6.15066	0.234891	0.408097	0.98205	65	68	88	55	77	60	58.7854	72.5535	92.6946	57.2507	70.2167	62.188
chr11	101138568	101138970	peaks11018	3.20052	-0.0467071	0.934112	0.997209	19	24	14	5	34	22	17.1834	25.6071	14.7469	5.20461	31.0048	22.8023
chr11	101156101	101156436	peaks11019	2.20566	0.241857	0.696039	0.985935	11	7	25	15	12	10	9.94829	7.46875	26.3337	15.6138	10.9429	10.3647
chr1	56901480	56902029	peaks1102	4.38272	0.164158	0.705234	0.986848	48	18	24	30	23	26	43.4107	19.2053	25.2803	31.2277	20.9738	26.9481
chr11	101246748	101247306	peaks11020	2.79463	0.685934	0.141952	0.98205	18	28	40	17	20	18	16.279	29.875	42.1339	17.6957	18.2381	18.6564
chr11	101260818	101261041	peaks11021	1.70554	0.0667597	0.910532	0.997189	21	8	11	14	15	9	18.9922	8.53571	11.5868	14.5729	13.6786	9.3282
chr11	101278747	101279039	peaks11022	5.65746	-0.68843	0.183883	0.98205	17	14	11	13	23	32	15.3746	14.9375	11.5868	13.532	20.9738	33.1669
chr11	101301752	101302204	peaks11023	4.14329	0.466286	0.289115	0.98205	24	27	35	20	17	26	21.7054	28.808	36.8672	20.8184	15.5024	26.9481
chr11	101316021	101316503	peaks11024	3.50184	0.066647	0.897373	0.997075	19	39	15	10	31	31	17.1834	41.6116	15.8002	10.4092	28.2691	32.1305
chr11	101425003	101425319	peaks11025	3.50184	-0.28372	0.584863	0.982949	21	14	14	10	23	27	18.9922	14.9375	14.7469	10.4092	20.9738	27.9846
chr11	101442166	101442590	peaks11026	10.9488	0.29683	0.519736	0.98205	32	16	59	23	26	39	28.9405	17.0714	62.1475	23.9412	23.7095	40.4222
chr11	101448471	101448724	peaks11027	4.57564	-0.288857	0.650594	0.983296	17	5	17	10	31	8	15.3746	5.33482	17.9069	10.4092	28.2691	8.29173
chr11	101472065	101472513	peaks11028	2.20566	0.398671	0.538505	0.98205	9	7	30	8	14	14	8.13951	7.46875	31.6004	8.32737	12.7667	14.5105
chr11	101552371	101552912	peaks11029	4.14329	0.878667	0.0481864	0.98205	25	30	45	14	24	18	22.6098	32.0089	47.4006	14.5729	21.8857	18.6564
chr1	56928461	56929159	peaks1103	3.76776	0.252127	0.47232	0.98205	54	38	36	27	40	41	48.8371	40.5446	37.9205	28.1049	36.4762	42.4951
chr11	101673253	101673510	peaks11030	1.86274	1.02853	0.115413	0.98205	14	11	25	3	9	13	12.6615	11.7366	26.3337	3.12277	8.20715	13.4741
chr11	101740478	101740728	peaks11031	3.20052	-0.799495	0.254172	0.98205	6	6	9	7	22	9	5.42634	6.40178	9.48013	7.28645	20.0619	9.3282
chr11	101886146	101886513	peaks11032	2.36505	-0.0753322	0.873536	0.996234	18	19	20	15	22	24	16.279	20.2723	21.0669	15.6138	20.0619	24.8752
chr11	101886679	101887130	peaks11033	1.77471	-0.119397	0.816788	0.994546	12	23	23	17	36	13	10.8527	24.5402	24.227	17.6957	32.8286	13.4741
chr11	101982982	101983416	peaks11034	1.52031	-0.0736296	0.919933	0.997189	6	22	8	2	21	17	5.42634	23.4732	8.42678	2.08184	19.15	17.6199
chr11	102010400	102010737	peaks11035	4.40457	0.633027	0.303139	0.98205	7	29	23	13	7	19	6.33073	30.9419	24.227	13.532	6.38334	19.6929
chr11	102043353	102043613	peaks11036	3.1921	0.951929	0.142695	0.98205	8	23	14	8	8	8	7.23512	24.5402	14.7469	8.32737	7.29524	8.29173
chr11	102087172	102087544	peaks11037	1.81506	0.040577	0.93592	0.997371	25	19	12	18	25	12	22.6098	20.2723	12.6402	18.7366	22.7976	12.4376
chr11	102155964	102156311	peaks11038	2.8458	-1.03659	0.0958506	0.98205	7	8	12	7	25	25	6.33073	8.53571	12.6402	7.28645	22.7976	25.9117
chr11	102208748	102209202	peaks11039	3.75637	0.141587	0.770004	0.991705	15	22	47	22	22	34	13.5659	23.4732	49.5073	22.9003	20.0619	35.2399
chr1	56943394	56943722	peaks1104	2.8458	-0.201836	0.707809	0.987015	25	15	12	8	25	27	22.6098	16.0045	12.6402	8.32737	22.7976	27.9846
chr11	102218353	102218697	peaks11040	1.98529	0.0690492	0.883171	0.996678	15	26	28	15	29	24	13.5659	27.7411	29.4937	15.6138	26.4452	24.8752
chr11	102284887	102285334	peaks11041	4.14329	0.561712	0.219036	0.98205	28	18	38	16	25	17	25.3229	19.2053	40.0272	16.6547	22.7976	17.6199
chr11	102291181	102291438	peaks11042	2.4046	-0.666714	0.241077	0.98205	15	13	7	10	22	24	13.5659	13.8705	7.37343	10.4092	20.0619	24.8752
chr11	102295554	102295947	peaks11043	3.81251	-0.110148	0.840124	0.994705	12	23	27	11	45	15	10.8527	24.5402	28.4404	11.4501	41.0357	15.547
chr11	102297116	102297592	peaks11044	5.34679	-0.469472	0.239545	0.98205	25	26	21	26	37	38	22.6098	27.7411	22.1203	27.064	33.7405	39.3857
chr11	102309981	102310512	peaks11045	3.84823	-0.292828	0.564924	0.98205	21	28	16	11	50	22	18.9922	29.875	16.8536	11.4501	45.5953	22.8023
chr11	102311103	102311362	peaks11046	1.89619	0.0375239	0.942463	0.997785	19	15	16	11	16	22	17.1834	16.0045	16.8536	11.4501	14.5905	22.8023
chr11	102393008	102393479	peaks11047	2.74395	0.388169	0.357674	0.98205	29	22	39	20	28	22	26.2273	23.4732	41.0805	20.8184	25.5333	22.8023
chr11	102408479	102408734	peaks11048	1.86274	0.0142296	0.98251	0.999022	8	10	27	5	27	15	7.23512	10.6696	28.4404	5.20461	24.6214	15.547
chr11	102434679	102435013	peaks11049	2.68461	0.285038	0.609198	0.98295	14	24	16	9	12	24	12.6615	25.6071	16.8536	9.3683	10.9429	24.8752
chr1	56950792	56951031	peaks1105	4.27024	-0.379408	0.627087	0.983296	20	9	2	6	30	5	18.0878	9.60267	2.10669	6.24553	27.3572	5.18233
chr11	102455891	102456181	peaks11050	2.62414	0.53781	0.336532	0.98205	16	14	27	7	14	19	14.4702	14.9375	28.4404	7.28645	12.7667	19.6929
chr11	102555764	102556080	peaks11051	2.02365	-0.261884	0.691274	0.985861	8	11	13	4	22	14	7.23512	11.7366	13.6935	4.16369	20.0619	14.5105
chr11	102556142	102556484	peaks11052	6.53273	-0.286001	0.549954	0.98205	18	20	33	16	26	46	16.279	21.3393	34.7605	16.6547	23.7095	47.6775
chr11	102605199	102605511	peaks11053	2.24035	-0.52928	0.372705	0.98205	13	14	7	12	12	25	11.7571	14.9375	7.37343	12.4911	10.9429	25.9117
chr11	102753218	102753631	peaks11054	3.34353	-0.123122	0.750564	0.990038	33	26	29	23	38	36	29.8449	27.7411	30.5471	23.9412	34.6524	37.3128
chr11	102753874	102754181	peaks11055	2.56105	-0.462763	0.393937	0.98205	13	17	11	13	16	28	11.7571	18.1384	11.5868	13.532	14.5905	29.0211
chr11	102881160	102881545	peaks11056	4.55492	-0.212745	0.658575	0.983702	21	13	25	19	35	16	18.9922	13.8705	26.3337	19.7775	31.9167	16.5835
chr11	102884799	102885191	peaks11057	3.01911	0.563973	0.395673	0.98205	35	8	6	10	11	11	31.6537	8.53571	6.32008	10.4092	10.031	11.4011
chr11	102893383	102893663	peaks11058	2.79739	0.222944	0.739665	0.988963	6	30	7	14	10	14	5.42634	32.0089	7.37343	14.5729	9.11905	14.5105
chr11	102913970	102914473	peaks11059	3.35611	0.930853	0.0392912	0.98205	27	40	26	16	21	13	24.4185	42.6785	27.387	16.6547	19.15	13.4741
chr1	56955617	56955932	peaks1106	1.92263	0.838804	0.116308	0.98205	26	28	12	15	11	11	23.5141	29.875	12.6402	15.6138	10.031	11.4011
chr11	102963578	102963850	peaks11060	2.51498	-0.303595	0.649258	0.983296	19	11	5	6	28	10	17.1834	11.7366	5.26674	6.24553	25.5333	10.3647
chr11	102999054	102999336	peaks11061	2.57915	-1.05929	0.105103	0.98205	8	3	15	9	20	26	7.23512	3.20089	15.8002	9.3683	18.2381	26.9481
chr11	103007770	103008483	peaks11062	4.56878	-0.658555	0.11121	0.98205	27	15	29	36	52	26	24.4185	16.0045	30.5471	37.4732	47.4191	26.9481
chr11	103022092	103022405	peaks11063	3.1921	1.1763	0.0638475	0.98205	14	25	18	13	11	2	12.6615	26.6741	18.9603	13.532	10.031	2.07293
chr11	103028243	103028794	peaks11064	5.64318	0.336269	0.358345	0.98205	39	32	46	33	35	26	35.2712	34.1428	48.454	34.3504	31.9167	26.9481
chr11	103094672	103095061	peaks11065	3.23646	-0.292367	0.592898	0.98295	14	29	13	10	42	20	12.6615	30.9419	13.6935	10.4092	38.3	20.7293
chr11	103101405	103101752	peaks11066	3.86916	0.0626712	0.893569	0.997075	16	27	36	16	40	23	14.4702	28.808	37.9205	16.6547	36.4762	23.8387
chr11	103102814	103103146	peaks11067	1.67951	0.354641	0.379638	0.98205	29	27	37	22	28	24	26.2273	28.808	38.9738	22.9003	25.5333	24.8752
chr11	103116028	103116397	peaks11068	2.00771	-0.0532843	0.901717	0.997075	27	21	34	16	39	32	24.4185	22.4062	35.8138	16.6547	35.5643	33.1669
chr11	103132284	103132677	peaks11069	2.67592	-0.18125	0.684193	0.985453	20	27	20	17	35	26	18.0878	28.808	21.0669	17.6957	31.9167	26.9481
chr1	56969660	56970138	peaks1107	6.77587	0.536171	0.157691	0.98205	69	29	40	29	28	37	62.4029	30.9419	42.1339	30.1867	25.5333	38.3493
chr11	103158731	103159191	peaks11070	6.91291	0.315967	0.512017	0.98205	34	23	31	18	45	10	30.7493	24.5402	32.6538	18.7366	41.0357	10.3647
chr11	103193873	103194346	peaks11071	1.99192	-0.584161	0.397197	0.98205	5	18	12	14	5	34	4.52195	19.2053	12.6402	14.5729	4.55953	35.2399
chr11	103201398	103201895	peaks11072	3.79216	0.786178	0.14071	0.98205	18	15	40	18	12	13	16.279	16.0045	42.1339	18.7366	10.9429	13.4741
chr11	103230886	103231222	peaks11073	3.75147	0.032717	0.946428	0.998017	18	19	19	13	25	18	16.279	20.2723	20.0136	13.532	22.7976	18.6564
chr11	103267096	103267795	peaks11074	8.77182	-0.0134546	0.964304	0.998453	61	43	59	47	60	59	55.1678	45.8794	62.1475	48.9233	54.7143	61.1515
chr11	103334015	103334412	peaks11075	3.65593	0.0139938	0.977777	0.998939	23	15	22	12	34	15	20.801	16.0045	23.1736	12.4911	31.0048	15.547
chr11	103356426	103357124	peaks11076	3.75448	-0.897937	0.0661557	0.98205	8	29	23	33	61	24	7.23512	30.9419	24.227	34.3504	55.6262	24.8752
chr11	103362534	103363153	peaks11077	4.19625	0.205338	0.628346	0.983296	36	38	43	13	55	37	32.558	40.5446	45.2939	13.532	50.1548	38.3493
chr11	103393061	103393312	peaks11078	2.60618	0.0448417	0.94786	0.998017	4	10	24	11	21	7	3.61756	10.6696	25.2803	11.4501	19.15	7.25527
chr11	103412290	103413131	peaks11079	5.75944	-0.118768	0.730387	0.988963	43	45	52	30	70	56	38.8888	48.0134	54.7741	31.2277	63.8334	58.0421
chr1	56972717	56973128	peaks1108	7.24585	-0.345307	0.33573	0.98205	54	33	29	31	61	56	48.8371	35.2098	30.5471	32.2686	55.6262	58.0421
chr11	103645886	103646143	peaks11080	1.52031	0.542927	0.44149	0.98205	8	13	9	6	7	8	7.23512	13.8705	9.48013	6.24553	6.38334	8.29173
chr11	103685224	103685468	peaks11081	2.58391	-1.05704	0.0736365	0.98205	8	6	11	15	22	16	7.23512	6.40178	11.5868	15.6138	20.0619	16.5835
chr11	103686512	103686756	peaks11082	2.58391	-0.149827	0.811708	0.993999	6	15	15	11	23	8	5.42634	16.0045	15.8002	11.4501	20.9738	8.29173
chr11	103697685	103697989	peaks11083	4.20344	-0.303894	0.514753	0.98205	19	23	22	16	24	40	17.1834	24.5402	23.1736	16.6547	21.8857	41.4587
chr11	103853480	103853878	peaks11084	4.20344	-0.170733	0.730532	0.988963	25	14	25	10	31	32	22.6098	14.9375	26.3337	10.4092	28.2691	33.1669
chr11	103884511	103884927	peaks11085	3.52792	0.282522	0.62754	0.983296	12	9	31	11	18	15	10.8527	9.60267	32.6538	11.4501	16.4143	15.547
chr11	104006495	104006778	peaks11086	2.20566	0.653167	0.378785	0.98205	3	13	23	4	10	12	2.71317	13.8705	24.227	4.16369	9.11905	12.4376
chr11	104015672	104015936	peaks11087	3.20052	-1.22461	0.146289	0.98205	6	4	6	1	26	12	5.42634	4.26785	6.32008	1.04092	23.7095	12.4376
chr11	104057053	104057340	peaks11088	1.69482	1.35224	0.0459181	0.98205	7	33	19	4	7	13	6.33073	35.2098	20.0136	4.16369	6.38334	13.4741
chr11	104065658	104065993	peaks11089	1.52031	0.512669	0.524908	0.98205	4	22	6	6	15	3	3.61756	23.4732	6.32008	6.24553	13.6786	3.1094
chr1	56977394	56977910	peaks1109	3.00496	0.242946	0.575721	0.982575	55	18	32	39	23	25	49.7415	19.2053	33.7071	40.5959	20.9738	25.9117
chr11	104101226	104101473	peaks11090	2.25806	-0.0360247	0.951593	0.998185	15	15	9	8	22	11	13.5659	16.0045	9.48013	8.32737	20.0619	11.4011
chr11	104169985	104170297	peaks11091	1.80094	-0.500958	0.393638	0.98205	15	12	10	11	33	10	13.5659	12.8036	10.5335	11.4501	30.0929	10.3647
chr11	104187818	104188198	peaks11092	3.12995	-0.5403	0.287427	0.98205	19	14	11	28	21	15	17.1834	14.9375	11.5868	29.1458	19.15	15.547
chr11	104194631	104194899	peaks11093	4.57564	-0.0809882	0.901534	0.997075	19	15	12	7	39	5	17.1834	16.0045	12.6402	7.28645	35.5643	5.18233
chr11	104269423	104269680	peaks11094	2.03433	-1.53289	0.0606953	0.98205	10	6	0	27	11	7	9.0439	6.40178	0	28.1049	10.031	7.25527
chr11	104289677	104289966	peaks11095	2.19302	-0.0842766	0.875925	0.996234	15	16	16	20	23	8	13.5659	17.0714	16.8536	20.8184	20.9738	8.29173
chr11	104319308	104319635	peaks11096	2.02365	0.0450198	0.9358	0.997371	10	14	20	11	19	14	9.0439	14.9375	21.0669	11.4501	17.3262	14.5105
chr11	104550464	104550765	peaks11097	3.44291	-0.0030082	0.994271	0.999358	26	21	27	22	27	26	23.5141	22.4062	28.4404	22.9003	24.6214	26.9481
chr11	105153367	105153805	peaks11098	2.20566	-0.208356	0.653147	0.983296	16	16	34	22	28	28	14.4702	17.0714	35.8138	22.9003	25.5333	29.0211
chr11	105339976	105340372	peaks11099	3.08733	-0.209427	0.742811	0.988997	21	26	2	12	31	15	18.9922	27.7411	2.10669	12.4911	28.2691	15.547
chr1	13172557	13172878	peaks111	2.07841	-0.0038317	0.995784	0.99958	7	3	22	7	13	13	6.33073	3.20089	23.1736	7.28645	11.8548	13.4741
chr1	56984169	56984778	peaks1110	4.18405	0.0195011	0.955082	0.998185	36	41	53	44	38	48	32.558	43.7455	55.8274	45.8006	34.6524	49.7504
chr11	105362893	105363731	peaks11100	6.15445	-0.175042	0.632439	0.983296	55	35	26	30	50	51	49.7415	37.3437	27.387	31.2277	45.5953	52.8598
chr11	105423310	105423591	peaks11101	2.60939	-1.45386	0.0554568	0.98205	6	2	6	19	9	10	5.42634	2.13393	6.32008	19.7775	8.20715	10.3647
chr11	105996415	105996719	peaks11102	2.57397	0.144957	0.821768	0.994546	12	20	5	13	12	9	10.8527	21.3393	5.26674	13.532	10.9429	9.3282
chr11	106013783	106015306	peaks11103	7.4211	0.108319	0.692526	0.985935	94	80	99	66	77	112	85.0127	85.3571	104.281	68.7008	70.2167	116.084
chr11	106036439	106037110	peaks11104	3.94515	-0.196834	0.578976	0.982575	40	36	38	30	45	57	36.1756	38.4107	40.0272	31.2277	41.0357	59.0786
chr11	106065976	106066234	peaks11105	2.58391	-0.227164	0.694768	0.985935	19	13	12	8	33	12	17.1834	13.8705	12.6402	8.32737	30.0929	12.4376
chr11	106083894	106084608	peaks11106	12.2667	0.0644032	0.811109	0.993883	80	66	76	59	93	64	72.3512	70.4196	80.0544	61.4144	84.8072	66.3339
chr11	106150808	106151082	peaks11107	1.93452	-0.414688	0.471528	0.98205	14	12	8	11	21	14	12.6615	12.8036	8.42678	11.4501	19.15	14.5105
chr11	106158377	106158615	peaks11108	1.59356	0.555967	0.315844	0.98205	17	16	28	6	23	14	15.3746	17.0714	29.4937	6.24553	20.9738	14.5105
chr11	106158910	106159457	peaks11109	3.49813	0.184709	0.601073	0.98295	40	32	49	33	40	35	36.1756	34.1428	51.614	34.3504	36.4762	36.2763
chr1	57044777	57045311	peaks1111	7.66641	0.156286	0.703442	0.986694	64	37	18	36	31	38	57.881	39.4777	18.9603	37.4732	28.2691	39.3857
chr11	106193293	106193805	peaks11110	7.67231	0.268236	0.426734	0.98205	41	49	67	38	56	40	37.08	52.2812	70.5743	39.555	51.0667	41.4587
chr11	106216035	106216950	peaks11111	10.0349	0.252993	0.387825	0.98205	73	71	56	42	65	63	66.0205	75.7544	58.9874	43.7187	59.2738	65.2974
chr11	106256198	106256472	peaks11112	3.84354	-0.558609	0.222015	0.98205	20	14	17	20	31	25	18.0878	14.9375	17.9069	20.8184	28.2691	25.9117
chr11	106272879	106273320	peaks11113	4.96904	0.22767	0.506618	0.98205	40	43	53	34	51	34	36.1756	45.8794	55.8274	35.3913	46.5072	35.2399
chr11	106348782	106349079	peaks11114	2.03756	0.653419	0.283423	0.98205	11	28	11	10	15	8	9.94829	29.875	11.5868	10.4092	13.6786	8.29173
chr11	106351172	106351679	peaks11115	2.2733	-0.281835	0.498445	0.98205	28	20	25	24	27	38	25.3229	21.3393	26.3337	24.9821	24.6214	39.3857
chr11	106365446	106365794	peaks11116	2.15459	-0.0575164	0.901003	0.997075	24	15	26	18	33	18	21.7054	16.0045	27.387	18.7366	30.0929	18.6564
chr11	106487872	106488212	peaks11117	2.79463	0.288695	0.572751	0.982575	20	21	34	8	36	20	18.0878	22.4062	35.8138	8.32737	32.8286	20.7293
chr11	106500768	106501417	peaks11118	3.52792	-0.0101314	0.980905	0.998939	21	27	56	28	41	39	18.9922	28.808	58.9874	29.1458	37.3881	40.4222
chr11	106515090	106515346	peaks11119	2.12872	-0.216123	0.666934	0.984414	15	21	15	13	29	19	13.5659	22.4062	15.8002	13.532	26.4452	19.6929
chr1	57082338	57082840	peaks1112	3.88667	0.516897	0.293388	0.98205	47	13	23	15	19	23	42.5063	13.8705	24.227	15.6138	17.3262	23.8387
chr11	106527247	106527472	peaks11120	2.69893	0.142502	0.821733	0.994546	16	8	10	8	14	9	14.4702	8.53571	10.5335	8.32737	12.7667	9.3282
chr11	106534351	106534676	peaks11121	2.21669	0.283235	0.664847	0.984215	10	25	12	3	16	21	9.0439	26.6741	12.6402	3.12277	14.5905	21.7658
chr11	106535795	106536089	peaks11122	2.68685	0.932849	0.123001	0.98205	13	26	13	11	11	6	11.7571	27.7411	13.6935	11.4501	10.031	6.2188
chr11	106542171	106542441	peaks11123	2.04345	0.804264	0.175479	0.98205	16	12	23	6	15	9	14.4702	12.8036	24.227	6.24553	13.6786	9.3282
chr11	106571874	106572394	peaks11124	6.51907	-0.148739	0.784419	0.992148	14	25	30	21	10	46	12.6615	26.6741	31.6004	21.8594	9.11905	47.6775
chr11	106578327	106578576	peaks11125	3.14164	-0.511605	0.371682	0.98205	12	14	10	9	18	25	10.8527	14.9375	10.5335	9.3683	16.4143	25.9117
chr11	106613093	106613338	peaks11126	2.38347	0.866625	0.306702	0.98205	2	6	27	4	6	10	1.80878	6.40178	28.4404	4.16369	5.47143	10.3647
chr11	106642016	106642263	peaks11127	3.86561	-0.197288	0.730036	0.988963	16	12	12	9	26	12	14.4702	12.8036	12.6402	9.3683	23.7095	12.4376
chr11	106657775	106658164	peaks11128	3.79726	0.0848746	0.875779	0.996234	11	17	24	10	25	16	9.94829	18.1384	25.2803	10.4092	22.7976	16.5835
chr11	106779076	106779613	peaks11129	5.32133	-0.0180911	0.972478	0.998939	32	17	23	6	37	31	28.9405	18.1384	24.227	6.24553	33.7405	32.1305
chr1	57095615	57095837	peaks1113	3.76641	0.0677963	0.886828	0.997075	32	18	15	23	25	14	28.9405	19.2053	15.8002	23.9412	22.7976	14.5105
chr11	106788641	106789466	peaks11130	8.48172	-0.315058	0.397725	0.98205	34	55	36	30	77	54	30.7493	58.683	37.9205	31.2277	70.2167	55.9692
chr11	106976295	106976637	peaks11131	3.15725	-0.341122	0.493506	0.98205	13	16	19	15	22	25	11.7571	17.0714	20.0136	15.6138	20.0619	25.9117
chr11	107109946	107110266	peaks11132	3.57428	-0.11342	0.83891	0.994705	12	14	31	8	29	27	10.8527	14.9375	32.6538	8.32737	26.4452	27.9846
chr11	107123920	107124621	peaks11133	3.44291	0.0220203	0.962294	0.998453	24	23	28	19	16	39	21.7054	24.5402	29.4937	19.7775	14.5905	40.4222
chr11	107188744	107189418	peaks11134	5.66735	-0.00477255	0.990575	0.999193	28	29	50	23	53	35	25.3229	30.9419	52.6674	23.9412	48.331	36.2763
chr11	107228656	107229099	peaks11135	4.18241	-0.17592	0.77527	0.991705	13	26	12	9	10	39	11.7571	27.7411	12.6402	9.3683	9.11905	40.4222
chr11	107259075	107259571	peaks11136	2.72885	0.506952	0.28239	0.98205	33	16	48	14	35	21	29.8449	17.0714	50.5607	14.5729	31.9167	21.7658
chr11	107285374	107285741	peaks11137	2.60939	-0.44531	0.425127	0.98205	14	14	11	27	12	14	12.6615	14.9375	11.5868	28.1049	10.9429	14.5105
chr11	107304785	107305283	peaks11138	3.86561	-1.10486	0.0664743	0.98205	2	18	15	19	41	20	1.80878	19.2053	15.8002	19.7775	37.3881	20.7293
chr11	107375017	107375520	peaks11139	2.5419	-0.797477	0.131251	0.98205	15	14	14	10	41	26	13.5659	14.9375	14.7469	10.4092	37.3881	26.9481
chr1	57096547	57097183	peaks1114	3.09624	0.150868	0.691153	0.985861	68	42	31	59	41	26	61.4985	44.8125	32.6538	61.4144	37.3881	26.9481
chr11	107421949	107422378	peaks11140	2.92244	0.0503859	0.918269	0.997189	21	17	30	17	38	13	18.9922	18.1384	31.6004	17.6957	34.6524	13.4741
chr11	107469194	107471027	peaks11141	8.19424	-0.087618	0.752043	0.990038	87	81	102	60	121	112	78.6819	86.4241	107.441	62.4553	110.341	116.084
chr11	107479338	107479872	peaks11142	9.12362	-0.0734384	0.844041	0.994705	56	32	38	24	51	58	50.6458	34.1428	40.0272	24.9821	46.5072	60.1151
chr11	107704143	107704441	peaks11143	1.80565	0.341449	0.573066	0.982575	10	22	10	10	12	12	9.0439	23.4732	10.5335	10.4092	10.9429	12.4376
chr11	107704641	107704893	peaks11144	2.02365	-0.311694	0.591961	0.98295	10	16	13	7	23	20	9.0439	17.0714	13.6935	7.28645	20.9738	20.7293
chr11	107768343	107768824	peaks11145	4.70284	-1.06732	0.0377173	0.98205	20	9	9	17	37	26	18.0878	9.60267	9.48013	17.6957	33.7405	26.9481
chr11	107772993	107773303	peaks11146	2.57578	-0.227005	0.716174	0.987538	13	9	12	6	13	21	11.7571	9.60267	12.6402	6.24553	11.8548	21.7658
chr11	107779450	107779859	peaks11147	2.24035	-0.440232	0.397348	0.98205	13	12	18	15	18	26	11.7571	12.8036	18.9603	15.6138	16.4143	26.9481
chr11	107780078	107780422	peaks11148	2.57397	0.86062	0.194651	0.98205	8	23	15	14	7	5	7.23512	24.5402	15.8002	14.5729	6.38334	5.18233
chr11	107809020	107809328	peaks11149	2.57397	0.758856	0.318054	0.98205	13	20	10	0	10	16	11.7571	21.3393	10.5335	0	9.11905	16.5835
chr1	57119419	57119766	peaks1115	2.92792	0.939039	0.128836	0.98205	43	5	23	16	11	9	38.8888	5.33482	24.227	16.6547	10.031	9.3282
chr11	107859975	107860238	peaks11150	4.57564	-0.496098	0.498539	0.98205	8	10	10	4	32	6	7.23512	10.6696	10.5335	4.16369	29.181	6.2188
chr11	107877156	107877810	peaks11151	2.8458	-0.241402	0.644597	0.983296	18	23	30	7	41	39	16.279	24.5402	31.6004	7.28645	37.3881	40.4222
chr11	107914776	107915080	peaks11152	3.47188	-0.144112	0.827958	0.994546	16	13	8	12	4	24	14.4702	13.8705	8.42678	12.4911	3.64762	24.8752
chr11	107950036	107950680	peaks11153	2.38347	-0.262192	0.588399	0.982949	20	13	28	15	25	34	18.0878	13.8705	29.4937	15.6138	22.7976	35.2399
chr11	107950721	107951345	peaks11154	2.23967	-0.210185	0.641287	0.983296	26	16	22	16	33	26	23.5141	17.0714	23.1736	16.6547	30.0929	26.9481
chr11	107970733	107971265	peaks11155	4.54631	-0.34777	0.387739	0.98205	29	21	28	24	34	42	26.2273	22.4062	29.4937	24.9821	31.0048	43.5316
chr11	107991992	107992630	peaks11156	2.58391	-0.017664	0.966295	0.998453	32	22	33	18	44	28	28.9405	23.4732	34.7605	18.7366	40.1238	29.0211
chr11	108134831	108135104	peaks11157	1.94927	-0.506899	0.271294	0.98205	16	18	17	20	31	23	14.4702	19.2053	17.9069	20.8184	28.2691	23.8387
chr11	108195820	108196094	peaks11158	2.60939	-0.350163	0.505155	0.98205	14	12	16	23	17	14	12.6615	12.8036	16.8536	23.9412	15.5024	14.5105
chr11	108208124	108208369	peaks11159	4.0235	0.556653	0.332302	0.98205	12	13	28	14	14	9	10.8527	13.8705	29.4937	14.5729	12.7667	9.3282
chr1	57121546	57121848	peaks1116	2.37039	-0.532094	0.322151	0.98205	39	8	9	24	32	23	35.2712	8.53571	9.48013	24.9821	29.181	23.8387
chr11	108271248	108271579	peaks11160	2.42003	0.355146	0.48849	0.98205	14	17	30	16	19	14	12.6615	18.1384	31.6004	16.6547	17.3262	14.5105
chr11	108291452	108291918	peaks11161	4.25367	0.453378	0.372	0.98205	17	43	16	22	19	16	15.3746	45.8794	16.8536	22.9003	17.3262	16.5835
chr11	108299772	108300460	peaks11162	2.98785	0.122471	0.775297	0.991705	29	39	21	18	29	36	26.2273	41.6116	22.1203	18.7366	26.4452	37.3128
chr11	108342944	108343373	peaks11163	3.47987	0.11381	0.798161	0.993494	32	23	20	14	30	26	28.9405	24.5402	21.0669	14.5729	27.3572	26.9481
chr11	108350396	108350697	peaks11164	3.20052	-0.148278	0.789393	0.992645	19	16	10	10	28	13	17.1834	17.0714	10.5335	10.4092	25.5333	13.4741
chr11	108917965	108918473	peaks11165	2.40464	0.455562	0.413425	0.98205	15	23	31	5	21	26	13.5659	24.5402	32.6538	5.20461	19.15	26.9481
chr11	108921508	108922164	peaks11166	4.61866	0.263128	0.514745	0.98205	57	38	33	16	41	50	51.5502	40.5446	34.7605	16.6547	37.3881	51.8233
chr11	108935230	108935517	peaks11167	1.30806	-0.45988	0.387722	0.98205	11	17	12	23	19	14	9.94829	18.1384	12.6402	23.9412	17.3262	14.5105
chr11	108948472	108948861	peaks11168	2.29185	-0.163518	0.735531	0.988963	13	27	22	18	21	32	11.7571	28.808	23.1736	18.7366	19.15	33.1669
chr11	109011645	109012100	peaks11169	140.225	-1.28366	5.88395e-11	4.42441e-07	257	308	194	544	611	713	232.428	328.625	204.349	566.261	557.174	739.001
chr1	57191360	57191877	peaks1117	3.00115	-0.623908	0.133301	0.98205	20	17	33	40	42	28	18.0878	18.1384	34.7605	41.6369	38.3	29.0211
chr11	109192972	109193246	peaks11170	2.79463	0.471332	0.452935	0.98205	11	14	21	4	12	18	9.94829	14.9375	22.1203	4.16369	10.9429	18.6564
chr11	109226790	109227071	peaks11171	3.33419	0.442964	0.393208	0.98205	31	14	15	13	18	13	28.0361	14.9375	15.8002	13.532	16.4143	13.4741
chr11	109296799	109297269	peaks11172	3.27351	0.127219	0.754566	0.990361	45	27	51	18	44	52	40.6976	28.808	53.7207	18.7366	40.1238	53.8963
chr11	109326260	109326742	peaks11173	2.20346	0.859728	0.128227	0.98205	14	17	28	11	8	14	12.6615	18.1384	29.4937	11.4501	7.29524	14.5105
chr11	109347429	109347832	peaks11174	2.53383	0.524158	0.249411	0.98205	27	38	25	19	14	30	24.4185	40.5446	26.3337	19.7775	12.7667	31.094
chr11	109349383	109350086	peaks11175	3.47987	-0.234333	0.598051	0.98295	40	21	14	21	37	30	36.1756	22.4062	14.7469	21.8594	33.7405	31.094
chr11	109363248	109363592	peaks11176	4.64205	-0.323015	0.430587	0.98205	23	25	22	24	34	31	20.801	26.6741	23.1736	24.9821	31.0048	32.1305
chr11	109376278	109376530	peaks11177	2.02365	0.00608304	0.992417	0.999352	9	16	20	3	25	19	8.13951	17.0714	21.0669	3.12277	22.7976	19.6929
chr11	109425442	109426275	peaks11178	14.6428	0.147071	0.589752	0.98295	101	75	95	54	110	85	91.3434	80.0223	100.068	56.2098	100.31	88.0997
chr11	109467278	109467585	peaks11179	2.14664	-0.546189	0.446567	0.98205	4	13	10	9	6	25	3.61756	13.8705	10.5335	9.3683	5.47143	25.9117
chr1	57193437	57193710	peaks1118	3.80609	0.211734	0.740794	0.988963	14	25	4	11	16	11	12.6615	26.6741	4.21339	11.4501	14.5905	11.4011
chr11	109472113	109472378	peaks11180	1.47369	0.48248	0.497429	0.98205	12	25	9	2	25	8	10.8527	26.6741	9.48013	2.08184	22.7976	8.29173
chr11	109539839	109540128	peaks11181	2.01038	0.649244	0.308093	0.98205	16	22	9	7	6	17	14.4702	23.4732	9.48013	7.28645	5.47143	17.6199
chr11	109555452	109555932	peaks11182	4.28174	0.0194536	0.960606	0.998268	32	36	39	19	44	45	28.9405	38.4107	41.0805	19.7775	40.1238	46.641
chr11	109561001	109561280	peaks11183	1.62662	0.779348	0.257381	0.98205	7	27	10	5	14	8	6.33073	28.808	10.5335	5.20461	12.7667	8.29173
chr11	109565278	109565567	peaks11184	2.46085	-0.110214	0.837949	0.994603	13	21	20	17	35	9	11.7571	22.4062	21.0669	17.6957	31.9167	9.3282
chr11	109610765	109612057	peaks11185	16.5077	0.120188	0.655597	0.983296	140	74	93	74	91	116	126.615	78.9553	97.9613	77.0282	82.9834	120.23
chr11	109649082	109649441	peaks11186	2.03935	0.0633619	0.912603	0.997189	11	19	14	8	14	21	9.94829	20.2723	14.7469	8.32737	12.7667	21.7658
chr11	109650145	109650977	peaks11187	4.17693	0.285546	0.358656	0.98205	62	57	51	46	40	54	56.0722	60.8169	53.7207	47.8824	36.4762	55.9692
chr11	109994225	109994451	peaks11188	2.23967	0.498593	0.454246	0.98205	26	7	9	6	9	14	23.5141	7.46875	9.48013	6.24553	8.20715	14.5105
chr11	110029579	110029868	peaks11189	2.58391	-1.03754	0.166331	0.98205	16	4	2	9	27	9	14.4702	4.26785	2.10669	9.3683	24.6214	9.3282
chr1	57218839	57219118	peaks1119	1.77632	0.0778515	0.878083	0.996234	14	16	27	15	17	23	12.6615	17.0714	28.4404	15.6138	15.5024	23.8387
chr11	110437278	110437652	peaks11190	2.83284	-0.335707	0.542839	0.98205	29	5	15	19	24	18	26.2273	5.33482	15.8002	19.7775	21.8857	18.6564
chr11	110448319	110448819	peaks11191	3.47987	0.42791	0.33446	0.98205	46	26	26	15	41	18	41.6019	27.7411	27.387	15.6138	37.3881	18.6564
chr11	110453531	110454145	peaks11192	4.54664	0.367988	0.28353	0.98205	54	41	37	30	39	34	48.8371	43.7455	38.9738	31.2277	35.5643	35.2399
chr11	110463350	110463595	peaks11193	1.70554	0.116247	0.839821	0.994705	25	12	8	12	14	15	22.6098	12.8036	8.42678	12.4911	12.7667	15.547
chr11	111065749	111066535	peaks11194	10.0349	-0.176279	0.582087	0.982949	51	51	51	48	49	77	46.1239	54.4152	53.7207	49.9642	44.6834	79.8079
chr11	112621793	112622162	peaks11195	2.2218	0.15525	0.759294	0.991174	23	16	17	22	12	16	20.801	17.0714	17.9069	22.9003	10.9429	16.5835
chr11	112705676	112705978	peaks11196	2.24035	-0.345062	0.48258	0.98205	16	16	18	17	18	29	14.4702	17.0714	18.9603	17.6957	16.4143	30.0575
chr11	113015941	113016188	peaks11197	3.98054	0.150022	0.799514	0.993494	24	14	11	6	27	12	21.7054	14.9375	11.5868	6.24553	24.6214	12.4376
chr11	113045596	113045891	peaks11198	2.42062	0.835088	0.173295	0.98205	31	9	13	12	8	9	28.0361	9.60267	13.6935	12.4911	7.29524	9.3282
chr11	113058743	113058995	peaks11199	2.03935	0.865336	0.286145	0.98205	10	7	21	1	4	16	9.0439	7.46875	22.1203	1.04092	3.64762	16.5835
chr1	13191800	13192165	peaks112	1.75708	0.072921	0.863394	0.995902	22	40	23	25	33	25	19.8966	42.6785	24.227	26.023	30.0929	25.9117
chr1	57269888	57270156	peaks1120	2.42932	-0.638494	0.232685	0.98205	17	12	14	28	31	9	15.3746	12.8036	14.7469	29.1458	28.2691	9.3282
chr11	113132167	113132422	peaks11200	2.82394	-1.00016	0.445493	0.98205	16	0	7	16	5	22	14.4702	0	7.37343	16.6547	4.55953	22.8023
chr11	113163389	113163710	peaks11201	1.61348	0.491419	0.382834	0.98205	17	28	10	9	16	15	15.3746	29.875	10.5335	9.3683	14.5905	15.547
chr11	113165150	113165485	peaks11202	1.81632	0.326747	0.472736	0.98205	22	33	25	29	22	14	19.8966	35.2098	26.3337	30.1867	20.0619	14.5105
chr11	113173625	113174209	peaks11203	2.90555	-0.8336	0.0173028	0.98205	31	30	22	49	50	50	28.0361	32.0089	23.1736	51.0052	45.5953	51.8233
chr11	113255029	113255334	peaks11204	1.4834	0.251832	0.69148	0.985935	26	3	18	11	15	13	23.5141	3.20089	18.9603	11.4501	13.6786	13.4741
chr11	113519692	113519931	peaks11205	2.18947	0.608373	0.416934	0.98205	24	9	7	1	12	13	21.7054	9.60267	7.37343	1.04092	10.9429	13.4741
chr11	113684414	113685157	peaks11206	2.9812	0.170766	0.652246	0.983296	36	28	64	36	43	37	32.558	29.875	67.4142	37.4732	39.2119	38.3493
chr11	113697529	113697908	peaks11207	4.84328	0.435406	0.300561	0.98205	32	22	39	21	30	19	28.9405	23.4732	41.0805	21.8594	27.3572	19.6929
chr11	113701900	113702273	peaks11208	3.46663	0.380134	0.416556	0.98205	17	40	24	24	22	18	15.3746	42.6785	25.2803	24.9821	20.0619	18.6564
chr11	113709226	113709984	peaks11209	3.3086	-0.218612	0.575838	0.982575	43	26	25	23	46	41	38.8888	27.7411	26.3337	23.9412	41.9476	42.4951
chr1	57271701	57271962	peaks1121	1.45183	-1.22026	0.123193	0.98205	4	6	4	18	10	5	3.61756	6.40178	4.21339	18.7366	9.11905	5.18233
chr11	113710514	113710835	peaks11210	2.6936	0.218746	0.702323	0.98669	10	14	36	17	27	10	9.0439	14.9375	37.9205	17.6957	24.6214	10.3647
chr11	113728850	113729540	peaks11211	3.78602	-0.0598373	0.890056	0.997075	60	19	21	26	44	33	54.2634	20.2723	22.1203	27.064	40.1238	34.2034
chr11	113748443	113748712	peaks11212	3.31299	-0.322741	0.537863	0.98205	21	12	18	10	22	32	18.9922	12.8036	18.9603	10.4092	20.0619	33.1669
chr11	113751446	113751764	peaks11213	4.9629	-0.550438	0.244348	0.98205	17	16	29	19	27	46	15.3746	17.0714	30.5471	19.7775	24.6214	47.6775
chr11	113790951	113791494	peaks11214	4.1771	-0.0908438	0.853574	0.995192	20	31	15	16	19	36	18.0878	33.0759	15.8002	16.6547	17.3262	37.3128
chr11	113803031	113803338	peaks11215	2.1298	0.58706	0.257	0.98205	20	17	22	9	17	14	18.0878	18.1384	23.1736	9.3683	15.5024	14.5105
chr11	113867028	113867282	peaks11216	2.83284	0.632291	0.351046	0.98205	23	7	9	6	12	7	20.801	7.46875	9.48013	6.24553	10.9429	7.25527
chr11	113892783	113893197	peaks11217	2.53624	0.185548	0.767826	0.991705	22	13	15	9	5	29	19.8966	13.8705	15.8002	9.3683	4.55953	30.0575
chr11	113927897	113928205	peaks11218	2.92758	-0.563111	0.349324	0.98205	18	3	20	15	16	29	16.279	3.20089	21.0669	15.6138	14.5905	30.0575
chr11	114016912	114017289	peaks11219	4.50042	-0.417177	0.416671	0.98205	24	13	16	15	17	38	21.7054	13.8705	16.8536	15.6138	15.5024	39.3857
chr1	57377707	57378399	peaks1122	6.8658	0.192528	0.565661	0.982075	67	51	65	42	40	78	60.5941	54.4152	68.4676	43.7187	36.4762	80.8444
chr11	114040218	114040537	peaks11220	3.32224	0.283701	0.538117	0.98205	30	23	21	14	32	16	27.1317	24.5402	22.1203	14.5729	29.181	16.5835
chr11	114277950	114278197	peaks11221	1.52655	0.0104508	0.985971	0.999022	8	13	17	12	17	10	7.23512	13.8705	17.9069	12.4911	15.5024	10.3647
chr11	114656130	114656414	peaks11222	2.58391	-0.0549001	0.942475	0.997785	7	9	13	2	23	7	6.33073	9.60267	13.6935	2.08184	20.9738	7.25527
chr11	114668677	114669025	peaks11223	3.30183	-0.0863079	0.856791	0.995431	29	11	27	16	34	22	26.2273	11.7366	28.4404	16.6547	31.0048	22.8023
chr11	114684835	114685194	peaks11224	2.78584	0.809257	0.0798649	0.98205	30	22	50	13	30	17	27.1317	23.4732	52.6674	13.532	27.3572	17.6199
chr11	114704681	114704988	peaks11225	3.91587	-0.218994	0.690406	0.98578	15	12	15	12	13	24	13.5659	12.8036	15.8002	12.4911	11.8548	24.8752
chr11	114719460	114719947	peaks11226	2.13013	0.847545	0.212566	0.98205	10	7	33	6	15	8	9.0439	7.46875	34.7605	6.24553	13.6786	8.29173
chr11	114727208	114727502	peaks11227	2.28525	0.0876865	0.866199	0.995902	16	30	11	18	22	15	14.4702	32.0089	11.5868	18.7366	20.0619	15.547
chr11	114739832	114740108	peaks11228	2.9743	0.0636956	0.901146	0.997075	21	31	9	19	19	21	18.9922	33.0759	9.48013	19.7775	17.3262	21.7658
chr11	114787752	114788026	peaks11229	2.30235	-0.023934	0.963465	0.998453	11	22	18	15	16	22	9.94829	23.4732	18.9603	15.6138	14.5905	22.8023
chr1	57379710	57379963	peaks1123	4.17124	-0.574488	0.232865	0.98205	20	15	15	33	17	24	18.0878	16.0045	15.8002	34.3504	15.5024	24.8752
chr11	114795381	114795983	peaks11230	2.84227	-0.12031	0.743504	0.989074	36	39	30	44	46	26	32.558	41.6116	31.6004	45.8006	41.9476	26.9481
chr11	114849094	114849396	peaks11231	2.30668	-1.10341	0.146313	0.98205	2	6	8	11	18	7	1.80878	6.40178	8.42678	11.4501	16.4143	7.25527
chr11	115075399	115075620	peaks11232	4.17693	0.93572	0.235963	0.98205	26	7	7	3	3	14	23.5141	7.46875	7.37343	3.12277	2.73572	14.5105
chr11	115187518	115187814	peaks11233	1.88101	0.00910635	0.986665	0.999022	12	16	25	10	30	15	10.8527	17.0714	26.3337	10.4092	27.3572	15.547
chr11	115215033	115215319	peaks11234	1.93667	-0.052518	0.935218	0.99726	19	12	8	5	11	24	17.1834	12.8036	8.42678	5.20461	10.031	24.8752
chr11	115233567	115234294	peaks11235	3.28995	0.210938	0.541154	0.98205	55	30	54	41	46	34	49.7415	32.0089	56.8808	42.6778	41.9476	35.2399
chr11	115275932	115276243	peaks11236	2.79463	0.412064	0.462248	0.98205	12	13	38	11	20	18	10.8527	13.8705	40.0272	11.4501	18.2381	18.6564
chr11	115297184	115297675	peaks11237	5.72392	-0.00791164	0.987767	0.999022	9	26	38	18	24	34	8.13951	27.7411	40.0272	18.7366	21.8857	35.2399
chr11	115318397	115318746	peaks11238	4.36449	-0.278095	0.68609	0.985453	13	14	10	2	32	13	11.7571	14.9375	10.5335	2.08184	29.181	13.4741
chr11	115344361	115344687	peaks11239	2.98206	1.33675	0.0154688	0.98205	28	21	22	7	6	15	25.3229	22.4062	23.1736	7.28645	5.47143	15.547
chr1	57406098	57407344	peaks1124	20.1791	0.0175735	0.945815	0.998017	136	74	95	110	86	103	122.997	78.9553	100.068	114.501	78.4238	106.756
chr11	115367248	115367694	peaks11240	2.6711	-0.770418	0.185411	0.98205	16	7	12	10	35	16	14.4702	7.46875	12.6402	10.4092	31.9167	16.5835
chr11	115403716	115403989	peaks11241	2.77813	0.57944	0.294797	0.98205	19	12	21	10	11	14	17.1834	12.8036	22.1203	10.4092	10.031	14.5105
chr11	115430409	115430866	peaks11242	2.82265	-0.242946	0.615181	0.983087	16	19	26	15	40	20	14.4702	20.2723	27.387	15.6138	36.4762	20.7293
chr11	115440761	115441094	peaks11243	2.58391	-0.997943	0.134558	0.98205	11	7	5	9	28	10	9.94829	7.46875	5.26674	9.3683	25.5333	10.3647
chr11	115446438	115446696	peaks11244	3.48153	0.37912	0.544356	0.98205	17	5	22	13	12	9	15.3746	5.33482	23.1736	13.532	10.9429	9.3282
chr11	115447898	115448160	peaks11245	2.07237	1.10027	0.0557221	0.98205	13	27	20	7	13	9	11.7571	28.808	21.0669	7.28645	11.8548	9.3282
chr11	115463203	115463565	peaks11246	3.06995	0.427397	0.483235	0.98205	10	11	27	13	17	7	9.0439	11.7366	28.4404	13.532	15.5024	7.25527
chr11	115464626	115464864	peaks11247	3.27381	0.431124	0.498812	0.98205	27	13	5	9	14	10	24.4185	13.8705	5.26674	9.3683	12.7667	10.3647
chr11	115513765	115514551	peaks11248	2.30668	0.168256	0.670627	0.984414	25	51	50	32	56	29	22.6098	54.4152	52.6674	33.3095	51.0667	30.0575
chr11	115564080	115564728	peaks11249	4.88767	0.181313	0.638636	0.983296	40	27	44	23	48	29	36.1756	28.808	46.3473	23.9412	43.7714	30.0575
chr1	57420964	57421967	peaks1125	5.39347	0.293576	0.396595	0.98205	91	34	53	37	52	55	82.2995	36.2768	55.8274	38.5141	47.4191	57.0057
chr11	115609044	115609428	peaks11250	2.87766	0.221868	0.609148	0.98295	20	31	32	18	27	28	18.0878	33.0759	33.7071	18.7366	24.6214	29.0211
chr11	115615583	115615843	peaks11251	2.70717	-1.00353	0.148194	0.98205	7	11	3	7	18	18	6.33073	11.7366	3.16004	7.28645	16.4143	18.6564
chr11	115627749	115628434	peaks11252	9.109	-0.283873	0.414424	0.98205	39	39	54	33	73	59	35.2712	41.6116	56.8808	34.3504	66.5691	61.1515
chr11	115699320	115699803	peaks11253	1.69877	0.296647	0.555029	0.98205	20	25	34	8	25	33	18.0878	26.6741	35.8138	8.32737	22.7976	34.2034
chr11	115708813	115709285	peaks11254	2.24035	-0.127846	0.787245	0.992307	15	20	31	16	27	31	13.5659	21.3393	32.6538	16.6547	24.6214	32.1305
chr11	115765304	115765853	peaks11255	2.20566	0.153754	0.724677	0.988718	32	20	36	15	30	35	28.9405	21.3393	37.9205	15.6138	27.3572	36.2763
chr11	115777146	115777935	peaks11256	2.22527	0.0204286	0.963568	0.998453	16	43	45	28	55	25	14.4702	45.8794	47.4006	29.1458	50.1548	25.9117
chr11	115813189	115813882	peaks11257	2.16807	-0.168037	0.637906	0.983296	35	39	33	31	55	37	31.6537	41.6116	34.7605	32.2686	50.1548	38.3493
chr11	115853603	115853892	peaks11258	1.38233	-0.35125	0.588425	0.982949	9	7	17	9	27	8	8.13951	7.46875	17.9069	9.3683	24.6214	8.29173
chr11	115858419	115858897	peaks11259	3.62177	-0.767995	0.170658	0.98205	13	25	6	19	43	16	11.7571	26.6741	6.32008	19.7775	39.2119	16.5835
chr1	57431761	57432172	peaks1126	3.56944	0.287589	0.601453	0.98295	35	9	22	11	14	28	31.6537	9.60267	23.1736	11.4501	12.7667	29.0211
chr11	115872353	115872893	peaks11260	4.87158	-0.37574	0.359138	0.98205	24	22	33	22	46	37	21.7054	23.4732	34.7605	22.9003	41.9476	38.3493
chr11	115886585	115886883	peaks11261	2.49002	0.651895	0.205781	0.98205	30	16	18	12	19	10	27.1317	17.0714	18.9603	12.4911	17.3262	10.3647
chr11	115894940	115895509	peaks11262	3.55163	-0.0805556	0.852737	0.995192	33	29	51	15	56	52	29.8449	30.9419	53.7207	15.6138	51.0667	53.8963
chr11	115964258	115964965	peaks11263	3.35502	0.298682	0.425384	0.98205	61	33	35	22	42	41	55.1678	35.2098	36.8672	22.9003	38.3	42.4951
chr11	116005470	116005938	peaks11264	2.14374	0.575242	0.215431	0.98205	23	26	42	11	28	24	20.801	27.7411	44.2406	11.4501	25.5333	24.8752
chr11	116030197	116030530	peaks11265	2.55104	0.336655	0.484986	0.98205	31	20	23	9	23	27	28.0361	21.3393	24.227	9.3683	20.9738	27.9846
chr11	116076433	116076825	peaks11266	3.01752	0.600189	0.217952	0.98205	48	32	16	10	34	20	43.4107	34.1428	16.8536	10.4092	31.0048	20.7293
chr11	116091621	116092011	peaks11267	1.94068	0.447509	0.355411	0.98205	21	35	16	18	21	15	18.9922	37.3437	16.8536	18.7366	19.15	15.547
chr11	116129333	116129602	peaks11268	1.63309	-0.133916	0.797246	0.993494	14	15	24	10	28	22	12.6615	16.0045	25.2803	10.4092	25.5333	22.8023
chr11	116136341	116136702	peaks11269	2.02365	-0.33476	0.586367	0.982949	5	14	23	17	30	9	4.52195	14.9375	24.227	17.6957	27.3572	9.3282
chr1	57542138	57542523	peaks1127	7.13518	-0.619962	0.130619	0.98205	28	18	29	29	60	29	25.3229	19.2053	30.5471	30.1867	54.7143	30.0575
chr11	116142690	116142934	peaks11270	1.74959	-0.828432	0.292223	0.98205	2	11	6	5	22	9	1.80878	11.7366	6.32008	5.20461	20.0619	9.3282
chr11	116198657	116199166	peaks11271	6.10152	0.129238	0.736447	0.988963	40	30	37	24	50	26	36.1756	32.0089	38.9738	24.9821	45.5953	26.9481
chr11	116230157	116230703	peaks11272	2.8458	-0.311796	0.488309	0.98205	16	22	30	22	26	38	14.4702	23.4732	31.6004	22.9003	23.7095	39.3857
chr11	116233872	116234357	peaks11273	2.77988	0.790288	0.187604	0.98205	15	39	11	6	17	16	13.5659	41.6116	11.5868	6.24553	15.5024	16.5835
chr11	116250717	116250948	peaks11274	2.44489	0.266259	0.66532	0.984215	14	15	14	4	21	12	12.6615	16.0045	14.7469	4.16369	19.15	12.4376
chr11	116274110	116274466	peaks11275	4.14329	0.223102	0.606811	0.98295	25	22	28	19	22	24	22.6098	23.4732	29.4937	19.7775	20.0619	24.8752
chr11	116283073	116283575	peaks11276	4.14329	0.303227	0.629126	0.983296	6	15	35	9	14	24	5.42634	16.0045	36.8672	9.3683	12.7667	24.8752
chr11	116295231	116295808	peaks11277	2.91191	-0.342737	0.522024	0.98205	30	20	11	9	27	41	27.1317	21.3393	11.5868	9.3683	24.6214	42.4951
chr11	116299588	116300193	peaks11278	2.37017	-0.0520168	0.917631	0.997189	10	41	21	22	32	24	9.0439	43.7455	22.1203	22.9003	29.181	24.8752
chr11	116306343	116306699	peaks11279	2.7362	-0.126382	0.818513	0.994546	9	12	28	16	19	20	8.13951	12.8036	29.4937	16.6547	17.3262	20.7293
chr1	57581681	57582696	peaks1128	8.34288	-0.156998	0.601349	0.98295	98	49	46	67	80	67	88.6302	52.2812	48.454	69.7418	72.9524	69.4433
chr11	116319127	116319503	peaks11280	3.89311	0.161159	0.786391	0.992148	6	31	31	8	26	30	5.42634	33.0759	32.6538	8.32737	23.7095	31.094
chr11	116347763	116348264	peaks11281	1.6704	-0.174102	0.712499	0.987039	27	21	18	12	28	35	24.4185	22.4062	18.9603	12.4911	25.5333	36.2763
chr11	116359020	116359286	peaks11282	3.20052	-0.476013	0.437299	0.98205	8	10	12	8	20	15	7.23512	10.6696	12.6402	8.32737	18.2381	15.547
chr11	116437252	116437747	peaks11283	2.83947	-0.21521	0.61142	0.983087	26	32	26	23	55	23	23.5141	34.1428	27.387	23.9412	50.1548	23.8387
chr11	116447863	116448274	peaks11284	2.99847	-1.04434	0.0609215	0.98205	16	6	11	19	36	14	14.4702	6.40178	11.5868	19.7775	32.8286	14.5105
chr11	116455868	116456324	peaks11285	4.42634	-0.376537	0.360664	0.98205	27	24	21	21	41	33	24.4185	25.6071	22.1203	21.8594	37.3881	34.2034
chr11	116457985	116458498	peaks11286	4.07924	0.255782	0.505829	0.98205	31	34	35	24	29	32	28.0361	36.2768	36.8672	24.9821	26.4452	33.1669
chr11	116463347	116463605	peaks11287	2.61515	-0.242232	0.698326	0.986376	5	17	18	8	16	25	4.52195	18.1384	18.9603	8.32737	14.5905	25.9117
chr11	116472935	116473217	peaks11288	1.402	0.182222	0.825922	0.994546	3	3	20	6	11	7	2.71317	3.20089	21.0669	6.24553	10.031	7.25527
chr11	116532424	116533186	peaks11289	4.72495	-0.0802347	0.853131	0.995192	18	59	31	41	49	29	16.279	62.9509	32.6538	42.6778	44.6834	30.0575
chr1	57608389	57608927	peaks1129	5.97359	-0.377367	0.294838	0.98205	49	28	27	43	39	52	44.3151	29.875	28.4404	44.7596	35.5643	53.8963
chr11	116551167	116551477	peaks11290	2.86769	-0.157722	0.757415	0.990939	12	25	26	15	42	17	10.8527	26.6741	27.387	15.6138	38.3	17.6199
chr11	116638182	116638547	peaks11291	2.40926	0.0325749	0.958175	0.99822	13	20	10	10	28	6	11.7571	21.3393	10.5335	10.4092	25.5333	6.2188
chr11	116647120	116647369	peaks11292	2.04902	-0.0672572	0.904349	0.997075	10	14	24	9	22	21	9.0439	14.9375	25.2803	9.3683	20.0619	21.7658
chr11	116656380	116656654	peaks11293	2.71752	-0.590501	0.262811	0.98205	12	17	22	10	31	38	10.8527	18.1384	23.1736	10.4092	28.2691	39.3857
chr11	116656682	116657003	peaks11294	4.17693	0.381672	0.302703	0.98205	44	39	36	21	42	30	39.7932	41.6116	37.9205	21.8594	38.3	31.094
chr11	116671451	116671752	peaks11295	5.35945	0.934223	0.104312	0.98205	15	13	30	9	11	11	13.5659	13.8705	31.6004	9.3683	10.031	11.4011
chr11	116672025	116672281	peaks11296	1.98789	-0.050867	0.93604	0.997371	12	11	14	4	15	20	10.8527	11.7366	14.7469	4.16369	13.6786	20.7293
chr11	116691197	116691596	peaks11297	3.24482	-0.305807	0.423529	0.98205	30	27	28	28	35	43	27.1317	28.808	29.4937	29.1458	31.9167	44.5681
chr11	116810961	116811472	peaks11298	6.32647	-0.00183152	0.996284	0.999651	36	41	62	24	77	44	32.558	43.7455	65.3075	24.9821	70.2167	45.6045
chr11	116821733	116822338	peaks11299	5.34957	-0.134551	0.750315	0.990038	28	37	31	16	44	48	25.3229	39.4777	32.6538	16.6547	40.1238	49.7504
chr1	13192349	13192597	peaks113	3.44291	0.0484135	0.928799	0.997189	13	11	27	18	14	18	11.7571	11.7366	28.4404	18.7366	12.7667	18.6564
chr1	57619049	57619303	peaks1130	3.50184	-0.458327	0.472368	0.98205	13	14	4	8	17	18	11.7571	14.9375	4.21339	8.32737	15.5024	18.6564
chr11	116826727	116827443	peaks11300	2.38384	0.154878	0.709833	0.987039	33	23	47	19	35	40	29.8449	24.5402	49.5073	19.7775	31.9167	41.4587
chr11	116843283	116843916	peaks11301	7.47077	-0.374536	0.330029	0.98205	29	40	32	25	63	47	26.2273	42.6785	33.7071	26.023	57.45	48.7139
chr11	116853410	116854002	peaks11302	5.66735	0.414336	0.323658	0.98205	29	24	55	26	33	24	26.2273	25.6071	57.9341	27.064	30.0929	24.8752
chr11	116878098	116878419	peaks11303	2.49701	0.58303	0.37954	0.98205	12	5	30	8	11	13	10.8527	5.33482	31.6004	8.32737	10.031	13.4741
chr11	116901290	116901921	peaks11304	3.09883	-0.0583391	0.880267	0.996377	38	23	41	24	48	36	34.3668	24.5402	43.1872	24.9821	43.7714	37.3128
chr11	116966709	116967210	peaks11305	2.71649	-0.856816	0.0366476	0.98205	19	18	21	29	44	34	17.1834	19.2053	22.1203	30.1867	40.1238	35.2399
chr11	116973101	116973574	peaks11306	1.70727	-0.560629	0.180702	0.98205	26	17	23	24	46	29	23.5141	18.1384	24.227	24.9821	41.9476	30.0575
chr11	116973656	116973917	peaks11307	1.97262	-0.116228	0.830358	0.994546	16	16	22	10	15	34	14.4702	17.0714	23.1736	10.4092	13.6786	35.2399
chr11	116986140	116986655	peaks11308	3.42832	-0.119331	0.809962	0.993679	22	26	29	10	27	48	19.8966	27.7411	30.5471	10.4092	24.6214	49.7504
chr11	117018414	117018709	peaks11309	4.20344	-0.561984	0.313892	0.98205	6	18	18	14	21	29	5.42634	19.2053	18.9603	14.5729	19.15	30.0575
chr1	57771859	57772222	peaks1131	3.44291	0.453016	0.381455	0.98205	21	12	38	19	22	12	18.9922	12.8036	40.0272	19.7775	20.0619	12.4376
chr11	117019843	117020580	peaks11310	3.33583	0.755368	0.12311	0.98205	16	55	38	13	33	22	14.4702	58.683	40.0272	13.532	30.0929	22.8023
chr11	117028253	117028914	peaks11311	4.47349	0.274328	0.471317	0.98205	52	31	29	23	39	31	47.0283	33.0759	30.5471	23.9412	35.5643	32.1305
chr11	117043699	117044107	peaks11312	3.49901	0.37408	0.433808	0.98205	20	21	45	18	35	16	18.0878	22.4062	47.4006	18.7366	31.9167	16.5835
chr11	117095960	117096646	peaks11313	4.57663	-0.270205	0.395179	0.98205	52	35	42	43	62	52	47.0283	37.3437	44.2406	44.7596	56.5381	53.8963
chr11	117114594	117115148	peaks11314	10.1468	0.358261	0.36792	0.98205	36	32	80	29	50	40	32.558	34.1428	84.2678	30.1867	45.5953	41.4587
chr11	117123978	117124341	peaks11315	6.46995	0.124761	0.824116	0.994546	15	20	36	7	44	18	13.5659	21.3393	37.9205	7.28645	40.1238	18.6564
chr11	117128133	117128406	peaks11316	2.05704	-0.564546	0.301843	0.98205	8	18	16	23	13	27	7.23512	19.2053	16.8536	23.9412	11.8548	27.9846
chr11	117139367	117139860	peaks11317	4.54631	-0.0307994	0.952087	0.998185	20	22	40	8	42	37	18.0878	23.4732	42.1339	8.32737	38.3	38.3493
chr11	117165506	117166569	peaks11318	5.50433	0.14533	0.648706	0.983296	51	90	106	56	90	85	46.1239	96.0267	111.655	58.2916	82.0715	88.0997
chr11	117170432	117170699	peaks11319	2.18333	-0.0248605	0.967037	0.998453	12	13	23	5	18	27	10.8527	13.8705	24.227	5.20461	16.4143	27.9846
chr1	57774207	57774702	peaks1132	4.83154	0.0703046	0.844044	0.994705	51	30	33	35	43	31	46.1239	32.0089	34.7605	36.4323	39.2119	32.1305
chr11	117177100	117177567	peaks11320	3.28933	0.314307	0.54544	0.98205	12	43	30	26	35	11	10.8527	45.8794	31.6004	27.064	31.9167	11.4011
chr11	117187027	117187337	peaks11321	2.5168	1.21914	0.0619083	0.98205	8	17	29	5	8	11	7.23512	18.1384	30.5471	5.20461	7.29524	11.4011
chr11	117234189	117234597	peaks11322	2.30686	0.645237	0.19081	0.98205	26	22	28	8	27	15	23.5141	23.4732	29.4937	8.32737	24.6214	15.547
chr11	117254912	117255196	peaks11323	1.94601	-0.6718	0.291302	0.98205	7	13	10	6	28	16	6.33073	13.8705	10.5335	6.24553	25.5333	16.5835
chr11	117271890	117272204	peaks11324	2.63367	-0.549723	0.340238	0.98205	13	9	12	10	16	24	11.7571	9.60267	12.6402	10.4092	14.5905	24.8752
chr11	117284649	117285495	peaks11325	4.83229	0.203057	0.557305	0.98205	49	42	70	36	70	38	44.3151	44.8125	73.7343	37.4732	63.8334	39.3857
chr11	117296920	117297192	peaks11326	3.31933	1.15965	0.0681578	0.98205	8	22	26	5	9	12	7.23512	23.4732	27.387	5.20461	8.20715	12.4376
chr11	117331430	117332439	peaks11327	4.83229	0.629196	0.0684486	0.98205	57	59	102	34	71	41	51.5502	62.9509	107.441	35.3913	64.7453	42.4951
chr11	117337995	117338331	peaks11328	1.59356	-0.0757033	0.891193	0.997075	12	19	32	8	40	22	10.8527	20.2723	33.7071	8.32737	36.4762	22.8023
chr11	117372917	117373564	peaks11329	2.89091	-0.645666	0.263157	0.98205	11	11	16	9	37	16	9.94829	11.7366	16.8536	9.3683	33.7405	16.5835
chr1	57779228	57779457	peaks1133	4.10417	0.588285	0.333923	0.98205	30	8	13	12	8	13	27.1317	8.53571	13.6935	12.4911	7.29524	13.4741
chr11	117388395	117388854	peaks11330	2.57397	0.255888	0.596065	0.98295	13	31	36	16	32	22	11.7571	33.0759	37.9205	16.6547	29.181	22.8023
chr11	117397652	117398194	peaks11331	1.77471	-0.0761741	0.866279	0.995902	15	33	32	26	42	20	13.5659	35.2098	33.7071	27.064	38.3	20.7293
chr11	117409062	117409410	peaks11332	1.74758	-0.38401	0.407763	0.98205	18	16	19	27	25	18	16.279	17.0714	20.0136	28.1049	22.7976	18.6564
chr11	117414579	117414973	peaks11333	2.82955	1.11658	0.0814221	0.98205	9	30	17	4	12	11	8.13951	32.0089	17.9069	4.16369	10.9429	11.4011
chr11	117419609	117419909	peaks11334	3.27936	-0.534384	0.385239	0.98205	11	9	19	5	25	28	9.94829	9.60267	20.0136	5.20461	22.7976	29.0211
chr11	117436562	117436973	peaks11335	2.52647	0.077065	0.880627	0.996396	11	22	34	13	27	26	9.94829	23.4732	35.8138	13.532	24.6214	26.9481
chr11	117442600	117442901	peaks11336	4.45102	-0.237125	0.634139	0.983296	18	18	23	32	29	10	16.279	19.2053	24.227	33.3095	26.4452	10.3647
chr11	117459860	117460191	peaks11337	2.72885	0.671452	0.305667	0.98205	7	10	42	10	19	10	6.33073	10.6696	44.2406	10.4092	17.3262	10.3647
chr11	117516103	117516456	peaks11338	2.65579	-0.274935	0.657294	0.983416	6	16	23	6	25	26	5.42634	17.0714	24.227	6.24553	22.7976	26.9481
chr11	117522914	117523900	peaks11339	7.81349	0.281564	0.356084	0.98205	60	68	82	43	61	72	54.2634	72.5535	86.3745	44.7596	55.6262	74.6256
chr1	57786286	57786580	peaks1134	2.44434	-0.750952	0.241584	0.98205	9	7	11	13	27	7	8.13951	7.46875	11.5868	13.532	24.6214	7.25527
chr11	117532082	117532368	peaks11340	3.69895	0.601197	0.217905	0.98205	17	22	44	19	17	20	15.3746	23.4732	46.3473	19.7775	15.5024	20.7293
chr11	117600591	117600846	peaks11341	1.99359	0.649923	0.262988	0.98205	12	29	16	7	20	11	10.8527	30.9419	16.8536	7.28645	18.2381	11.4011
chr11	117632758	117633277	peaks11342	3.20052	0.266907	0.509223	0.98205	32	36	36	28	44	17	28.9405	38.4107	37.9205	29.1458	40.1238	17.6199
chr11	117654032	117654661	peaks11343	7.98666	-0.273498	0.408178	0.98205	36	47	47	43	54	63	32.558	50.1473	49.5073	44.7596	49.2429	65.2974
chr11	117655669	117656059	peaks11344	3.66098	0.383175	0.454942	0.98205	15	21	28	11	26	14	13.5659	22.4062	29.4937	11.4501	23.7095	14.5105
chr11	117687501	117688019	peaks11345	3.44291	1.0659	0.0174518	0.98205	31	25	51	14	18	20	28.0361	26.6741	53.7207	14.5729	16.4143	20.7293
chr11	117743350	117743719	peaks11346	4.87903	-0.172753	0.731084	0.988963	16	20	22	18	38	12	14.4702	21.3393	23.1736	18.7366	34.6524	12.4376
chr11	117749789	117750045	peaks11347	1.93183	-0.100609	0.881298	0.996493	8	4	24	10	19	11	7.23512	4.26785	25.2803	10.4092	17.3262	11.4011
chr11	117760582	117760883	peaks11348	3.23243	0.275266	0.612122	0.983087	7	29	30	17	22	18	6.33073	30.9419	31.6004	17.6957	20.0619	18.6564
chr11	117796171	117796453	peaks11349	1.55338	-0.374324	0.493964	0.98205	10	17	19	9	30	23	9.0439	18.1384	20.0136	9.3683	27.3572	23.8387
chr1	57797448	57797774	peaks1135	1.42383	-0.229536	0.661443	0.983874	19	17	12	27	13	16	17.1834	18.1384	12.6402	28.1049	11.8548	16.5835
chr11	117797586	117797999	peaks11350	4.4856	-0.380961	0.399304	0.98205	24	21	20	18	47	22	21.7054	22.4062	21.0669	18.7366	42.8595	22.8023
chr11	117810075	117810751	peaks11351	3.36363	-0.0603949	0.861623	0.995881	42	30	52	36	48	47	37.9844	32.0089	54.7741	37.4732	43.7714	48.7139
chr11	117835417	117835652	peaks11352	1.70554	0.0637585	0.896933	0.997075	23	13	19	15	21	17	20.801	13.8705	20.0136	15.6138	19.15	17.6199
chr11	117848622	117848874	peaks11353	3.61476	0.927551	0.11026	0.98205	14	16	27	6	15	10	12.6615	17.0714	28.4404	6.24553	13.6786	10.3647
chr11	117890245	117890495	peaks11354	2.53043	-0.257476	0.681768	0.985385	10	13	10	10	24	7	9.0439	13.8705	10.5335	10.4092	21.8857	7.25527
chr11	117949563	117949961	peaks11355	3.01509	-0.81713	0.162668	0.98205	9	17	13	7	40	25	8.13951	18.1384	13.6935	7.28645	36.4762	25.9117
chr11	117986314	117986604	peaks11356	2.80107	0.530336	0.374207	0.98205	5	28	30	13	20	13	4.52195	29.875	31.6004	13.532	18.2381	13.4741
chr11	118009458	118009740	peaks11357	2.89962	0.0293621	0.954063	0.998185	12	23	38	13	37	25	10.8527	24.5402	40.0272	13.532	33.7405	25.9117
chr11	118033456	118033889	peaks11358	2.24035	-0.064032	0.896605	0.997075	15	17	34	14	28	29	13.5659	18.1384	35.8138	14.5729	25.5333	30.0575
chr11	118043249	118043529	peaks11359	1.96164	0.837384	0.0711013	0.98205	28	20	38	13	20	16	25.3229	21.3393	40.0272	13.532	18.2381	16.5835
chr1	57806959	57807290	peaks1136	2.85366	-0.443321	0.422241	0.98205	14	16	10	15	30	11	12.6615	17.0714	10.5335	15.6138	27.3572	11.4011
chr11	118045333	118045851	peaks11360	4.15271	-0.255803	0.538263	0.98205	24	34	28	25	29	50	21.7054	36.2768	29.4937	26.023	26.4452	51.8233
chr11	118058288	118058655	peaks11361	4.17693	0.324718	0.450269	0.98205	34	33	29	16	44	19	30.7493	35.2098	30.5471	16.6547	40.1238	19.6929
chr11	118079572	118079923	peaks11362	1.85577	0.141421	0.773116	0.991705	15	20	32	19	30	14	13.5659	21.3393	33.7071	19.7775	27.3572	14.5105
chr11	118086419	118086762	peaks11363	1.98594	0.391929	0.381086	0.98205	29	23	21	17	20	19	26.2273	24.5402	22.1203	17.6957	18.2381	19.6929
chr11	118087020	118087382	peaks11364	2.86769	-0.236047	0.652771	0.983296	9	18	40	22	41	20	8.13951	19.2053	42.1339	22.9003	37.3881	20.7293
chr11	118102877	118103152	peaks11365	2.62084	0.366264	0.440999	0.98205	18	33	27	13	32	18	16.279	35.2098	28.4404	13.532	29.181	18.6564
chr11	118125217	118125583	peaks11366	3.39603	-0.0600655	0.895219	0.997075	19	33	19	31	20	24	17.1834	35.2098	20.0136	32.2686	18.2381	24.8752
chr11	118126075	118126383	peaks11367	1.60541	-0.240029	0.651135	0.983296	10	17	18	13	25	17	9.0439	18.1384	18.9603	13.532	22.7976	17.6199
chr11	118172828	118173468	peaks11368	5.48784	0.506405	0.218621	0.98205	34	30	66	35	39	20	30.7493	32.0089	69.5209	36.4323	35.5643	20.7293
chr11	118202247	118202608	peaks11369	3.60496	0.0981777	0.822961	0.994546	36	18	37	15	36	35	32.558	19.2053	38.9738	15.6138	32.8286	36.2763
chr1	57832292	57832813	peaks1137	4.03027	0.229534	0.592993	0.98295	55	21	25	20	40	26	49.7415	22.4062	26.3337	20.8184	36.4762	26.9481
chr11	118211439	118211857	peaks11370	1.74412	0.49715	0.265414	0.98205	19	37	38	16	29	24	17.1834	39.4777	40.0272	16.6547	26.4452	24.8752
chr11	118247638	118248078	peaks11371	4.94651	-0.31606	0.495379	0.98205	23	13	23	17	27	30	20.801	13.8705	24.227	17.6957	24.6214	31.094
chr11	118258739	118259044	peaks11372	2.36068	0.642854	0.276938	0.98205	9	15	29	11	12	12	8.13951	16.0045	30.5471	11.4501	10.9429	12.4376
chr11	118279109	118279592	peaks11373	1.346	0.132085	0.768183	0.991705	30	14	32	21	28	21	27.1317	14.9375	33.7071	21.8594	25.5333	21.7658
chr11	118289614	118290524	peaks11374	10.6097	0.486407	0.124362	0.98205	68	78	113	42	66	81	61.4985	83.2232	119.028	43.7187	60.1857	83.9538
chr11	118296977	118297948	peaks11375	4.02651	0.294708	0.303371	0.98205	71	75	61	49	73	50	64.2117	80.0223	64.2542	51.0052	66.5691	51.8233
chr11	118328031	118328316	peaks11376	1.89117	0.550475	0.329299	0.98205	8	25	26	12	17	13	7.23512	26.6741	27.387	12.4911	15.5024	13.4741
chr11	118328478	118328899	peaks11377	2.04902	-0.208884	0.654067	0.983296	18	25	21	17	22	36	16.279	26.6741	22.1203	17.6957	20.0619	37.3128
chr11	118334474	118334842	peaks11378	6.10482	0.768043	0.160993	0.98205	17	44	13	14	19	12	15.3746	46.9464	13.6935	14.5729	17.3262	12.4376
chr11	118339322	118339714	peaks11379	4.59182	-0.234371	0.595811	0.98295	15	23	35	27	29	32	13.5659	24.5402	36.8672	28.1049	26.4452	33.1669
chr1	57833141	57833604	peaks1138	2.01361	-0.0496073	0.916795	0.997189	14	34	20	27	21	24	12.6615	36.2768	21.0669	28.1049	19.15	24.8752
chr11	118371427	118371729	peaks11380	1.56077	-0.270337	0.669986	0.984414	9	9	17	6	14	23	8.13951	9.60267	17.9069	6.24553	12.7667	23.8387
chr11	118415881	118416134	peaks11381	4.74434	0.403154	0.361377	0.98205	29	20	30	19	18	23	26.2273	21.3393	31.6004	19.7775	16.4143	23.8387
chr11	118418049	118418281	peaks11382	3.21862	-0.0185162	0.975258	0.998939	7	21	26	7	32	19	6.33073	22.4062	27.387	7.28645	29.181	19.6929
chr11	118418725	118418982	peaks11383	3.02951	-0.698217	0.17538	0.98205	13	9	25	21	21	35	11.7571	9.60267	26.3337	21.8594	19.15	36.2763
chr11	118419115	118419458	peaks11384	3.08654	0.408788	0.420492	0.98205	15	19	54	19	30	20	13.5659	20.2723	56.8808	19.7775	27.3572	20.7293
chr11	118428517	118428918	peaks11385	1.93667	-0.010874	0.98305	0.999022	12	22	37	13	27	34	10.8527	23.4732	38.9738	13.532	24.6214	35.2399
chr11	118446094	118446475	peaks11386	2.47438	0.615781	0.237265	0.98205	12	24	42	13	22	18	10.8527	25.6071	44.2406	13.532	20.0619	18.6564
chr11	118476809	118477357	peaks11387	4.86161	-0.0701749	0.864347	0.995902	47	25	42	18	62	42	42.5063	26.6741	44.2406	18.7366	56.5381	43.5316
chr11	118506321	118506574	peaks11388	3.9944	-0.284297	0.612604	0.983087	10	17	21	18	10	31	9.0439	18.1384	22.1203	18.7366	9.11905	32.1305
chr11	118511808	118512380	peaks11389	3.72455	0.646342	0.12684	0.98205	59	24	63	16	48	31	53.359	25.6071	66.3609	16.6547	43.7714	32.1305
chr1	57851354	57851918	peaks1139	4.25634	0.242605	0.543005	0.98205	42	38	41	19	31	53	37.9844	40.5446	43.1872	19.7775	28.2691	54.9327
chr11	118513114	118513363	peaks11390	2.05152	0.547536	0.158249	0.98205	35	38	37	24	22	30	31.6537	40.5446	38.9738	24.9821	20.0619	31.094
chr11	118523486	118523886	peaks11391	1.7006	0.127404	0.798432	0.993494	14	44	18	18	26	28	12.6615	46.9464	18.9603	18.7366	23.7095	29.0211
chr11	118575830	118576367	peaks11392	3.11364	0.782347	0.149039	0.98205	20	20	51	6	26	23	18.0878	21.3393	53.7207	6.24553	23.7095	23.8387
chr11	118576824	118577436	peaks11393	3.89311	-0.32867	0.399149	0.98205	43	22	32	24	55	44	38.8888	23.4732	33.7071	24.9821	50.1548	45.6045
chr11	118584053	118584305	peaks11394	2.21773	-0.411328	0.539907	0.98205	8	10	12	7	28	7	7.23512	10.6696	12.6402	7.28645	25.5333	7.25527
chr11	118613564	118613866	peaks11395	2.53624	0.0123182	0.981936	0.998981	9	21	18	13	17	19	8.13951	22.4062	18.9603	13.532	15.5024	19.6929
chr11	118662817	118663144	peaks11396	2.43081	0.686261	0.239521	0.98205	12	36	13	10	12	17	10.8527	38.4107	13.6935	10.4092	10.9429	17.6199
chr11	118671388	118671858	peaks11397	2.10728	0.79597	0.0824633	0.98205	23	33	27	14	20	15	20.801	35.2098	28.4404	14.5729	18.2381	15.547
chr11	118715194	118715622	peaks11398	2.34273	0.373864	0.438907	0.98205	21	18	43	25	27	13	18.9922	19.2053	45.2939	26.023	24.6214	13.4741
chr11	118727620	118727985	peaks11399	2.68756	-0.217952	0.606746	0.98295	18	31	37	24	49	31	16.279	33.0759	38.9738	24.9821	44.6834	32.1305
chr1	13203579	13203911	peaks114	2.8458	-0.0990577	0.788911	0.992577	39	27	33	38	30	38	35.2712	28.808	34.7605	39.555	27.3572	39.3857
chr1	57870047	57870757	peaks1140	3.49901	0.404361	0.221867	0.98205	69	39	48	42	43	33	62.4029	41.6116	50.5607	43.7187	39.2119	34.2034
chr11	118732554	118732808	peaks11400	1.70506	0.176882	0.712842	0.987039	24	15	29	12	24	25	21.7054	16.0045	30.5471	12.4911	21.8857	25.9117
chr11	118847097	118847442	peaks11401	2.26722	0.439734	0.395744	0.98205	12	25	31	11	21	20	10.8527	26.6741	32.6538	11.4501	19.15	20.7293
chr11	118851559	118851855	peaks11402	2.41338	-0.204035	0.682101	0.985415	14	25	21	12	37	23	12.6615	26.6741	22.1203	12.4911	33.7405	23.8387
chr11	118875075	118875383	peaks11403	3.77182	0.470874	0.356385	0.98205	21	20	25	10	13	25	18.9922	21.3393	26.3337	10.4092	11.8548	25.9117
chr11	118906329	118906625	peaks11404	2.36502	-0.414633	0.408673	0.98205	14	15	18	22	15	26	12.6615	16.0045	18.9603	22.9003	13.6786	26.9481
chr11	118906665	118906931	peaks11405	2.56888	-0.18954	0.722995	0.98845	9	19	19	23	18	14	8.13951	20.2723	20.0136	23.9412	16.4143	14.5105
chr11	118939618	118939883	peaks11406	3.47987	0.407055	0.487754	0.98205	29	8	13	14	12	11	26.2273	8.53571	13.6935	14.5729	10.9429	11.4011
chr11	118956493	118956788	peaks11407	4.02222	0.155961	0.719261	0.988147	21	38	36	20	46	23	18.9922	40.5446	37.9205	20.8184	41.9476	23.8387
chr11	118972848	118973313	peaks11408	4.88285	0.119339	0.729491	0.988963	36	47	65	44	44	51	32.558	50.1473	68.4676	45.8006	40.1238	52.8598
chr11	118974014	118974308	peaks11409	2.96371	-0.583813	0.201844	0.98205	15	22	18	25	40	20	13.5659	23.4732	18.9603	26.023	36.4762	20.7293
chr1	57890798	57891095	peaks1141	2.57397	0.0750968	0.890446	0.997075	15	19	12	13	12	19	13.5659	20.2723	12.6402	13.532	10.9429	19.6929
chr11	118996463	118996698	peaks11410	1.69479	0.178506	0.798845	0.993494	15	10	16	2	28	8	13.5659	10.6696	16.8536	2.08184	25.5333	8.29173
chr11	119026358	119026700	peaks11411	1.69877	-0.212563	0.695129	0.985935	13	13	26	9	26	27	11.7571	13.8705	27.387	9.3683	23.7095	27.9846
chr11	119034393	119034732	peaks11412	2.55643	0.20745	0.678463	0.984847	19	16	23	11	19	21	17.1834	17.0714	24.227	11.4501	17.3262	21.7658
chr11	119040717	119042017	peaks11413	9.1655	0.0287845	0.921559	0.997189	92	86	128	64	154	92	83.2039	91.7589	134.828	66.619	140.433	95.3549
chr11	119058252	119058596	peaks11414	3.36936	-0.201233	0.700458	0.98669	20	21	11	12	18	30	18.0878	22.4062	11.5868	12.4911	16.4143	31.094
chr11	119072721	119073114	peaks11415	3.5068	1.16964	0.0671452	0.98205	10	16	32	9	14	4	9.0439	17.0714	33.7071	9.3683	12.7667	4.14587
chr11	119105845	119106182	peaks11416	2.83284	0.700147	0.126115	0.98205	28	25	27	11	20	19	25.3229	26.6741	28.4404	11.4501	18.2381	19.6929
chr11	119125987	119126373	peaks11417	1.93114	0.225109	0.591676	0.98295	21	37	31	23	27	28	18.9922	39.4777	32.6538	23.9412	24.6214	29.0211
chr11	119152691	119152939	peaks11418	1.40492	-0.265707	0.583425	0.982949	18	16	18	16	31	17	16.279	17.0714	18.9603	16.6547	28.2691	17.6199
chr11	119178159	119178404	peaks11419	2.52546	1.04836	0.0543269	0.98205	16	19	35	11	16	8	14.4702	20.2723	36.8672	11.4501	14.5905	8.29173
chr1	57918500	57918825	peaks1142	2.0158	0.382396	0.41863	0.98205	30	17	21	20	16	16	27.1317	18.1384	22.1203	20.8184	14.5905	16.5835
chr11	119198849	119199241	peaks11420	2.43743	0.619941	0.260864	0.98205	28	10	22	16	15	8	25.3229	10.6696	23.1736	16.6547	13.6786	8.29173
chr11	119209174	119209444	peaks11421	1.67951	0.06311	0.895975	0.997075	22	15	23	13	21	24	19.8966	16.0045	24.227	13.532	19.15	24.8752
chr11	119215264	119215731	peaks11422	3.96209	0.103598	0.798616	0.993494	28	25	33	22	27	32	25.3229	26.6741	34.7605	22.9003	24.6214	33.1669
chr11	119235366	119236009	peaks11423	3.93351	-0.0342032	0.928451	0.997189	30	44	27	39	34	32	27.1317	46.9464	28.4404	40.5959	31.0048	33.1669
chr11	119242590	119242883	peaks11424	1.86762	0.681655	0.604439	0.98295	12	15	16	5	24	0	10.8527	16.0045	16.8536	5.20461	21.8857	0
chr11	119253210	119253476	peaks11425	2.24154	-0.662032	0.227616	0.98205	13	7	16	14	26	18	11.7571	7.46875	16.8536	14.5729	23.7095	18.6564
chr11	119267922	119268230	peaks11426	2.38955	0.263392	0.60095	0.98295	18	14	38	14	26	20	16.279	14.9375	40.0272	14.5729	23.7095	20.7293
chr11	119277575	119277828	peaks11427	3.18176	1.13401	0.0440026	0.98205	17	17	36	11	16	6	15.3746	18.1384	37.9205	11.4501	14.5905	6.2188
chr11	119299891	119300258	peaks11428	2.23967	0.0941659	0.837166	0.994603	28	23	20	13	24	30	25.3229	24.5402	21.0669	13.532	21.8857	31.094
chr11	119309102	119309407	peaks11429	5.06395	0.164446	0.720844	0.988153	23	31	29	11	31	34	20.801	33.0759	30.5471	11.4501	28.2691	35.2399
chr1	57923977	57924231	peaks1143	1.52031	0.450554	0.369567	0.98205	20	17	21	14	16	13	18.0878	18.1384	22.1203	14.5729	14.5905	13.4741
chr11	119315951	119316211	peaks11430	2.02365	0.10529	0.831934	0.994546	13	25	27	14	31	18	11.7571	26.6741	28.4404	14.5729	28.2691	18.6564
chr11	119333756	119334015	peaks11431	2.4985	0.439603	0.481495	0.98205	10	11	27	6	20	11	9.0439	11.7366	28.4404	6.24553	18.2381	11.4011
chr11	119338694	119339315	peaks11432	3.33054	0.104303	0.794218	0.993304	24	40	62	35	55	32	21.7054	42.6785	65.3075	36.4323	50.1548	33.1669
chr11	119344377	119344666	peaks11433	2.20566	0.635189	0.30906	0.98205	10	9	34	11	11	13	9.0439	9.60267	35.8138	11.4501	10.031	13.4741
chr11	119354947	119355840	peaks11434	5.3012	-0.01089	0.974725	0.998939	40	58	88	46	71	76	36.1756	61.8839	92.6946	47.8824	64.7453	78.7715
chr11	119389825	119390402	peaks11435	4.96956	-0.161175	0.730695	0.988963	22	27	24	11	39	34	19.8966	28.808	25.2803	11.4501	35.5643	35.2399
chr11	119428725	119429014	peaks11436	5.10671	0.0543499	0.905719	0.997096	25	24	41	13	48	29	22.6098	25.6071	43.1872	13.532	43.7714	30.0575
chr11	119436202	119436749	peaks11437	3.24482	-0.0422561	0.925098	0.997189	14	38	34	29	26	36	12.6615	40.5446	35.8138	30.1867	23.7095	37.3128
chr11	119491050	119491769	peaks11438	7.26947	-0.121604	0.753026	0.990114	40	27	71	32	66	56	36.1756	28.808	74.7877	33.3095	60.1857	58.0421
chr11	119503529	119504132	peaks11439	2.54637	0.332564	0.324438	0.98205	57	48	50	42	30	51	51.5502	51.2143	52.6674	43.7187	27.3572	52.8598
chr1	57940939	57941283	peaks1144	1.82925	0.80922	0.104767	0.98205	29	13	48	16	18	18	26.2273	13.8705	50.5607	16.6547	16.4143	18.6564
chr11	119532551	119532871	peaks11440	4.43975	-0.188126	0.709654	0.987039	13	17	21	16	17	26	11.7571	18.1384	22.1203	16.6547	15.5024	26.9481
chr11	119540782	119541104	peaks11441	1.73718	-0.445519	0.426967	0.98205	11	14	15	23	25	8	9.94829	14.9375	15.8002	23.9412	22.7976	8.29173
chr11	119564253	119564679	peaks11442	4.89458	0.185471	0.700694	0.98669	17	30	28	14	38	17	15.3746	32.0089	29.4937	14.5729	34.6524	17.6199
chr11	119591536	119591805	peaks11443	1.80081	0.370871	0.575631	0.982575	10	7	24	6	18	9	9.0439	7.46875	25.2803	6.24553	16.4143	9.3282
chr11	119602962	119603256	peaks11444	4.94651	-0.198261	0.670765	0.98443	27	14	28	14	32	34	24.4185	14.9375	29.4937	14.5729	29.181	35.2399
chr11	119611717	119611981	peaks11445	3.18025	-0.247821	0.609989	0.98295	14	26	20	14	36	24	12.6615	27.7411	21.0669	14.5729	32.8286	24.8752
chr11	119656049	119656376	peaks11446	3.48611	0.368352	0.530645	0.98205	6	26	37	23	11	21	5.42634	27.7411	38.9738	23.9412	10.031	21.7658
chr11	119663411	119664127	peaks11447	5.10362	0.997236	0.0179527	0.98205	37	30	74	27	24	21	33.4624	32.0089	77.9477	28.1049	21.8857	21.7658
chr11	119676235	119676596	peaks11448	3.8458	0.752232	0.0574771	0.98205	48	32	32	18	28	21	43.4107	34.1428	33.7071	18.7366	25.5333	21.7658
chr11	119684195	119684450	peaks11449	1.65427	-0.10293	0.86725	0.995902	7	20	9	12	16	12	6.33073	21.3393	9.48013	12.4911	14.5905	12.4376
chr1	57952902	57953333	peaks1145	3.34054	0.202928	0.620034	0.983296	48	18	36	27	28	33	43.4107	19.2053	37.9205	28.1049	25.5333	34.2034
chr11	119690883	119691138	peaks11450	1.5264	-0.0268039	0.960732	0.998268	13	12	22	19	20	10	11.7571	12.8036	23.1736	19.7775	18.2381	10.3647
chr11	119715651	119716061	peaks11451	3.61648	-0.0211655	0.96542	0.998453	15	17	40	18	26	31	13.5659	18.1384	42.1339	18.7366	23.7095	32.1305
chr11	119738849	119739231	peaks11452	2.57397	0.168702	0.759307	0.991174	10	27	23	10	17	28	9.0439	28.808	24.227	10.4092	15.5024	29.0211
chr11	119847151	119847416	peaks11453	3.14153	0.715562	0.229411	0.98205	16	8	34	10	13	13	14.4702	8.53571	35.8138	10.4092	11.8548	13.4741
chr11	119863163	119863624	peaks11454	2.86174	-0.277347	0.618908	0.983296	8	15	33	14	22	34	7.23512	16.0045	34.7605	14.5729	20.0619	35.2399
chr11	119877082	119877428	peaks11455	3.48881	-0.139125	0.793118	0.993299	13	15	36	11	31	31	11.7571	16.0045	37.9205	11.4501	28.2691	32.1305
chr11	119933853	119934381	peaks11456	2.56939	0.407309	0.262744	0.98205	35	50	44	29	43	28	31.6537	53.3482	46.3473	30.1867	39.2119	29.0211
chr11	119939311	119939607	peaks11457	1.57421	-0.0877394	0.851882	0.995192	12	32	25	24	30	22	10.8527	34.1428	26.3337	24.9821	27.3572	22.8023
chr11	119948065	119948453	peaks11458	1.91725	0.500367	0.230117	0.98205	27	29	38	22	28	18	24.4185	30.9419	40.0272	22.9003	25.5333	18.6564
chr11	119977080	119977357	peaks11459	3.20354	0.828652	0.14489	0.98205	12	19	40	10	11	20	10.8527	20.2723	42.1339	10.4092	10.031	20.7293
chr1	57953567	57953809	peaks1146	2.83284	0.831203	0.0973111	0.98205	34	21	18	9	15	17	30.7493	22.4062	18.9603	9.3683	13.6786	17.6199
chr11	119979885	119980221	peaks11460	4.61465	-0.63474	0.31772	0.98205	7	21	10	9	42	12	6.33073	22.4062	10.5335	9.3683	38.3	12.4376
chr11	119991110	119991369	peaks11461	1.85396	0.015091	0.974703	0.998939	26	16	19	21	27	13	23.5141	17.0714	20.0136	21.8594	24.6214	13.4741
chr11	120018292	120019387	peaks11462	2.83758	0.198888	0.509902	0.98205	57	80	94	57	92	59	51.5502	85.3571	99.0146	59.3325	83.8953	61.1515
chr11	120020662	120021094	peaks11463	4.06819	0.719462	0.123658	0.98205	41	16	48	17	33	15	37.08	17.0714	50.5607	17.6957	30.0929	15.547
chr11	120022145	120022407	peaks11464	1.65453	-0.525942	0.346508	0.98205	15	9	15	13	14	29	13.5659	9.60267	15.8002	13.532	12.7667	30.0575
chr11	120030364	120030687	peaks11465	2.20083	0.886351	0.133635	0.98205	14	15	35	13	18	5	12.6615	16.0045	36.8672	13.532	16.4143	5.18233
chr11	120046289	120046578	peaks11466	2.4434	-0.0319697	0.952555	0.998185	15	21	18	7	27	23	13.5659	22.4062	18.9603	7.28645	24.6214	23.8387
chr11	120085951	120086486	peaks11467	2.9776	0.192174	0.67269	0.984547	31	26	43	13	53	25	28.0361	27.7411	45.2939	13.532	48.331	25.9117
chr11	120092632	120093355	peaks11468	2.48778	0.345357	0.35374	0.98205	35	45	53	23	49	36	31.6537	48.0134	55.8274	23.9412	44.6834	37.3128
chr11	120098544	120099483	peaks11469	4.68428	0.0414094	0.903292	0.997075	36	74	91	63	73	66	32.558	78.9553	95.8546	65.5781	66.5691	68.4068
chr1	57956027	57956322	peaks1147	2.49145	0.206628	0.704751	0.986848	23	12	15	11	12	20	20.801	12.8036	15.8002	11.4501	10.9429	20.7293
chr11	120120834	120121114	peaks11470	1.81726	0.614962	0.348117	0.98205	6	14	24	6	13	11	5.42634	14.9375	25.2803	6.24553	11.8548	11.4011
chr11	120129153	120129429	peaks11471	2.16717	0.539764	0.372624	0.98205	13	9	26	9	16	9	11.7571	9.60267	27.387	9.3683	14.5905	9.3282
chr11	120150946	120151417	peaks11472	4.57663	0.230627	0.597892	0.98295	30	30	34	15	47	21	27.1317	32.0089	35.8138	15.6138	42.8595	21.7658
chr11	120160605	120161024	peaks11473	2.99817	0.695542	0.147462	0.98205	25	21	42	10	27	19	22.6098	22.4062	44.2406	10.4092	24.6214	19.6929
chr11	120179942	120180231	peaks11474	2.481	0.721332	0.194847	0.98205	15	24	17	12	16	7	13.5659	25.6071	17.9069	12.4911	14.5905	7.25527
chr11	120189520	120189889	peaks11475	3.47987	0.21972	0.68087	0.985306	33	23	9	27	15	13	29.8449	24.5402	9.48013	28.1049	13.6786	13.4741
chr11	120280226	120280494	peaks11476	1.51018	-0.182243	0.711492	0.987039	24	11	20	26	17	19	21.7054	11.7366	21.0669	27.064	15.5024	19.6929
chr11	120281849	120282103	peaks11477	2.01361	0.425084	0.362598	0.98205	20	35	20	18	19	20	18.0878	37.3437	21.0669	18.7366	17.3262	20.7293
chr11	120286998	120287430	peaks11478	4.48091	0.36943	0.46721	0.98205	26	31	19	8	36	17	23.5141	33.0759	20.0136	8.32737	32.8286	17.6199
chr11	120310717	120311062	peaks11479	3.33755	0.244182	0.637584	0.983296	11	19	41	18	22	22	9.94829	20.2723	43.1872	18.7366	20.0619	22.8023
chr1	57969383	57970188	peaks1148	9.19495	0.25384	0.424551	0.98205	97	56	75	40	62	89	87.7258	59.75	79.001	41.6369	56.5381	92.2455
chr11	120316168	120317050	peaks11480	3.03404	-0.004446	0.990496	0.999193	42	37	54	27	43	65	37.9844	39.4777	56.8808	28.1049	39.2119	67.3703
chr11	120351492	120351993	peaks11481	5.93082	-0.912839	0.0624995	0.98205	16	29	11	23	62	25	14.4702	30.9419	11.5868	23.9412	56.5381	25.9117
chr11	120353090	120353965	peaks11482	2.86151	-0.197921	0.531431	0.98205	43	55	42	52	66	46	38.8888	58.683	44.2406	54.1279	60.1857	47.6775
chr11	120369757	120370141	peaks11483	2.21704	-0.428332	0.3424	0.98205	22	18	28	16	35	42	19.8966	19.2053	29.4937	16.6547	31.9167	43.5316
chr11	120421935	120422316	peaks11484	2.01361	1.10007	0.0910612	0.98205	9	28	13	10	7	7	8.13951	29.875	13.6935	10.4092	6.38334	7.25527
chr11	120439709	120439995	peaks11485	2.58391	0.107122	0.855587	0.995243	17	22	8	8	25	12	15.3746	23.4732	8.42678	8.32737	22.7976	12.4376
chr11	120452297	120452638	peaks11486	2.8301	-0.696169	0.0997938	0.98205	18	20	23	23	41	37	16.279	21.3393	24.227	23.9412	37.3881	38.3493
chr11	120453469	120453753	peaks11487	3.25397	-0.107082	0.804219	0.993494	25	28	23	17	29	37	22.6098	29.875	24.227	17.6957	26.4452	38.3493
chr11	120467249	120467844	peaks11488	7.53288	0.471417	0.216666	0.98205	37	35	70	27	41	37	33.4624	37.3437	73.7343	28.1049	37.3881	38.3493
chr11	120479042	120479437	peaks11489	2.07502	0.20796	0.655342	0.983296	23	27	20	22	28	12	20.801	28.808	21.0669	22.9003	25.5333	12.4376
chr1	57995746	57996362	peaks1149	11.7534	0.471563	0.147421	0.98205	68	48	63	30	45	55	61.4985	51.2143	66.3609	31.2277	41.0357	57.0057
chr11	120479541	120479900	peaks11490	2.59317	0.004216	0.99327	0.999352	13	22	25	16	17	28	11.7571	23.4732	26.3337	16.6547	15.5024	29.0211
chr11	120484392	120485009	peaks11491	3.75857	0.384768	0.333595	0.98205	47	33	37	15	42	34	42.5063	35.2098	38.9738	15.6138	38.3	35.2399
chr11	120493985	120494232	peaks11492	1.71725	-0.564819	0.264639	0.98205	14	19	10	19	28	18	12.6615	20.2723	10.5335	19.7775	25.5333	18.6564
chr11	120497934	120498213	peaks11493	1.79019	-0.175607	0.777361	0.991705	9	18	15	9	9	30	8.13951	19.2053	15.8002	9.3683	8.20715	31.094
chr11	120520459	120520707	peaks11494	4.57564	-0.497538	0.384061	0.98205	13	7	16	13	26	13	11.7571	7.46875	16.8536	13.532	23.7095	13.4741
chr11	120555252	120555672	peaks11495	2.63551	-1.4224	0.0179648	0.98205	3	8	16	15	28	32	2.71317	8.53571	16.8536	15.6138	25.5333	33.1669
chr11	120572462	120573638	peaks11496	4.6674	-0.155067	0.595712	0.98295	74	50	60	48	84	75	66.9249	53.3482	63.2008	49.9642	76.6	77.735
chr11	120578174	120578780	peaks11497	4.9897	0.126506	0.89284	0.997075	20	36	31	3	45	36	18.0878	38.4107	32.6538	3.12277	41.0357	37.3128
chr11	120640285	120640542	peaks11498	2.2394	-0.325562	0.642137	0.983296	3	17	10	7	12	20	2.71317	18.1384	10.5335	7.28645	10.9429	20.7293
chr11	120666243	120666509	peaks11499	1.93452	0.0568649	0.922332	0.997189	15	13	20	6	29	13	13.5659	13.8705	21.0669	6.24553	26.4452	13.4741
chr1	13214705	13215022	peaks115	2.83284	-0.22035	0.680184	0.985112	31	9	12	20	26	14	28.0361	9.60267	12.6402	20.8184	23.7095	14.5105
chr1	58029977	58030343	peaks1150	4.21852	0.543036	0.233131	0.98205	53	16	29	25	19	22	47.9327	17.0714	30.5471	26.023	17.3262	22.8023
chr11	120700906	120701277	peaks11500	1.49857	0.851528	0.109606	0.98205	16	30	19	9	14	14	14.4702	32.0089	20.0136	9.3683	12.7667	14.5105
chr11	120705441	120705703	peaks11501	1.86982	-0.162808	0.765732	0.991598	19	10	16	14	12	24	17.1834	10.6696	16.8536	14.5729	10.9429	24.8752
chr11	120713216	120713896	peaks11502	2.87187	0.419561	0.207935	0.98205	41	62	68	42	46	43	37.08	66.1518	71.6276	43.7187	41.9476	44.5681
chr11	120718934	120719286	peaks11503	2.3429	-0.303473	0.495574	0.98205	26	24	18	19	45	22	23.5141	25.6071	18.9603	19.7775	41.0357	22.8023
chr11	120731415	120731823	peaks11504	1.44362	-0.287181	0.600366	0.98295	15	18	12	8	23	25	13.5659	19.2053	12.6402	8.32737	20.9738	25.9117
chr11	120762148	120762836	peaks11505	2.8458	-0.237928	0.597652	0.98295	20	33	27	15	38	44	18.0878	35.2098	28.4404	15.6138	34.6524	45.6045
chr11	120783081	120783623	peaks11506	2.91727	-0.253406	0.611342	0.983087	17	41	20	12	46	39	15.3746	43.7455	21.0669	12.4911	41.9476	40.4222
chr11	120795775	120796520	peaks11507	2.83284	0.279607	0.426538	0.98205	49	44	46	24	43	49	44.3151	46.9464	48.454	24.9821	39.2119	50.7869
chr11	120800479	120800741	peaks11508	2.21996	-0.43481	0.533961	0.98205	3	8	17	9	11	19	2.71317	8.53571	17.9069	9.3683	10.031	19.6929
chr11	120816776	120817106	peaks11509	1.52655	-0.397074	0.516875	0.98205	8	13	16	6	28	17	7.23512	13.8705	16.8536	6.24553	25.5333	17.6199
chr1	58041183	58041525	peaks1151	2.24035	-0.418264	0.536592	0.98205	11	27	2	15	12	27	9.94829	28.808	2.10669	15.6138	10.9429	27.9846
chr11	120824501	120824940	peaks11510	3.88221	-0.206637	0.576797	0.982575	48	41	26	30	44	59	43.4107	43.7455	27.387	31.2277	40.1238	61.1515
chr11	120831413	120831678	peaks11511	2.98647	0.315048	0.522172	0.98205	19	20	33	11	31	18	17.1834	21.3393	34.7605	11.4501	28.2691	18.6564
chr11	120855064	120855405	peaks11512	3.09038	-0.468739	0.358021	0.98205	25	13	14	22	39	12	22.6098	13.8705	14.7469	22.9003	35.5643	12.4376
chr11	120855885	120856149	peaks11513	2.71752	-0.769302	0.17773	0.98205	11	11	13	8	26	27	9.94829	11.7366	13.6935	8.32737	23.7095	27.9846
chr11	120898883	120899203	peaks11514	1.63409	-0.367102	0.53239	0.98205	15	8	15	7	25	18	13.5659	8.53571	15.8002	7.28645	22.7976	18.6564
chr11	120905596	120906183	peaks11515	2.85506	1.38967	0.0034588	0.98205	27	41	31	11	19	9	24.4185	43.7455	32.6538	11.4501	17.3262	9.3282
chr11	120923888	120924590	peaks11516	3.71875	0.369133	0.337245	0.98205	37	36	50	20	47	31	33.4624	38.4107	52.6674	20.8184	42.8595	32.1305
chr11	120932673	120933369	peaks11517	5.59351	0.292907	0.50925	0.98205	19	38	64	25	33	44	17.1834	40.5446	67.4142	26.023	30.0929	45.6045
chr11	120985650	120985975	peaks11518	2.42003	-0.124474	0.815322	0.994546	15	14	25	9	32	20	13.5659	14.9375	26.3337	9.3683	29.181	20.7293
chr11	120991995	120992343	peaks11519	2.4396	-0.398341	0.423748	0.98205	12	26	16	16	25	32	10.8527	27.7411	16.8536	16.6547	22.7976	33.1669
chr1	58042392	58042630	peaks1152	2.67424	0.107064	0.833437	0.994546	23	20	16	18	29	9	20.801	21.3393	16.8536	18.7366	26.4452	9.3282
chr11	121020085	121020400	peaks11520	2.94823	-0.193747	0.716926	0.987796	17	9	19	12	20	20	15.3746	9.60267	20.0136	12.4911	18.2381	20.7293
chr11	121156637	121156900	peaks11521	2.8458	-0.240132	0.68863	0.985719	10	11	18	7	16	24	9.0439	11.7366	18.9603	7.28645	14.5905	24.8752
chr11	121176429	121176799	peaks11522	3.20647	-0.0539605	0.890103	0.997075	30	31	26	24	39	29	27.1317	33.0759	27.387	24.9821	35.5643	30.0575
chr11	121184492	121185098	peaks11523	5.19716	-0.051504	0.901376	0.997075	38	26	27	17	48	31	34.3668	27.7411	28.4404	17.6957	43.7714	32.1305
chr11	121203959	121204996	peaks11524	8.02302	0.0244318	0.928355	0.997189	73	79	89	62	85	94	66.0205	84.2901	93.7479	64.5371	77.5119	97.4279
chr11	121228953	121229477	peaks11525	6.40282	0.942803	0.0934246	0.98205	18	25	58	8	37	11	16.279	26.6741	61.0941	8.32737	33.7405	11.4011
chr11	121236423	121237520	peaks11526	10.827	0.359391	0.156558	0.98205	99	92	124	68	95	87	89.5346	98.1607	130.615	70.7827	86.631	90.1726
chr11	121260587	121261028	peaks11527	3.66098	-0.12571	0.797185	0.993494	29	31	10	20	40	18	26.2273	33.0759	10.5335	20.8184	36.4762	18.6564
chr11	121285600	121285878	peaks11528	4.34315	-0.324989	0.565114	0.98205	9	21	15	19	31	9	8.13951	22.4062	15.8002	19.7775	28.2691	9.3282
chr11	121354077	121354897	peaks11529	14.5061	0.458939	0.1747	0.98205	88	39	47	38	49	39	79.5863	41.6116	49.5073	39.555	44.6834	40.4222
chr1	58063013	58063734	peaks1153	2.65579	0.104733	0.828343	0.994546	38	24	38	11	26	56	34.3668	25.6071	40.0272	11.4501	23.7095	58.0421
chr11	121387843	121388242	peaks11530	2.24035	-0.456269	0.318303	0.98205	26	12	18	21	30	26	23.5141	12.8036	18.9603	21.8594	27.3572	26.9481
chr11	121388523	121388810	peaks11531	2.51498	-0.678207	0.267454	0.98205	10	5	16	14	26	11	9.0439	5.33482	16.8536	14.5729	23.7095	11.4011
chr11	121420870	121421820	peaks11532	7.68367	0.177181	0.596839	0.98295	64	37	93	49	64	61	57.881	39.4777	97.9613	51.0052	58.3619	63.2245
chr11	121434509	121435238	peaks11533	6.92298	0.747048	0.0429394	0.98205	41	68	83	25	44	49	37.08	72.5535	87.4278	26.023	40.1238	50.7869
chr11	121481872	121482301	peaks11534	1.46673	0.726151	0.208512	0.98205	10	17	32	9	15	13	9.0439	18.1384	33.7071	9.3683	13.6786	13.4741
chr11	121556186	121556504	peaks11535	2.57397	0.864444	0.223638	0.98205	9	23	10	2	11	11	8.13951	24.5402	10.5335	2.08184	10.031	11.4011
chr11	121609045	121609303	peaks11536	2.24035	-0.836798	0.239492	0.98205	10	4	10	4	15	24	9.0439	4.26785	10.5335	4.16369	13.6786	24.8752
chr11	121647953	121648280	peaks11537	2.62414	0.726766	0.302426	0.98205	4	10	35	11	12	8	3.61756	10.6696	36.8672	11.4501	10.9429	8.29173
chr11	121672846	121673468	peaks11538	16.7146	0.340546	0.259392	0.98205	89	47	91	49	72	60	80.4907	50.1473	95.8546	51.0052	65.6572	62.188
chr11	121710887	121711109	peaks11539	2.83284	-0.149208	0.78423	0.992148	20	8	16	12	20	17	18.0878	8.53571	16.8536	12.4911	18.2381	17.6199
chr1	58069976	58070229	peaks1154	2.60956	0.396145	0.506748	0.98205	23	9	12	13	10	10	20.801	9.60267	12.6402	13.532	9.11905	10.3647
chr11	121718413	121718895	peaks11540	2.60997	0.766343	0.0708941	0.98205	32	27	44	17	28	17	28.9405	28.808	46.3473	17.6957	25.5333	17.6199
chr11	121808736	121809095	peaks11541	1.35595	0.00197448	0.99691	0.999692	23	19	13	12	29	15	20.801	20.2723	13.6935	12.4911	26.4452	15.547
chr11	121810452	121811088	peaks11542	3.44291	0.536644	0.218541	0.98205	24	30	53	17	30	29	21.7054	32.0089	55.8274	17.6957	27.3572	30.0575
chr11	121847872	121848281	peaks11543	4.17693	-0.0397426	0.921236	0.997189	38	19	30	25	37	28	34.3668	20.2723	31.6004	26.023	33.7405	29.0211
chr12	3109871	3110114	peaks11544	601.732	-0.341711	0.0215856	0.98205	1557	1583	1344	2018	1752	1950	1408.14	1689	1415.7	2100.58	1597.66	2021.11
chr12	3235327	3236005	peaks11545	4.51191	-0.169267	0.607222	0.98295	38	44	66	61	60	49	34.3668	46.9464	69.5209	63.4962	54.7143	50.7869
chr12	3309345	3310550	peaks11546	6.75377	0.0776885	0.789351	0.992611	117	66	69	52	93	94	105.814	70.4196	72.681	54.1279	84.8072	97.4279
chr12	3365198	3366333	peaks11547	7.65807	-0.214474	0.413183	0.98205	90	80	71	66	119	99	81.3951	85.3571	74.7877	68.7008	108.517	102.61
chr12	3426593	3427670	peaks11548	10.0434	0.0471586	0.863529	0.995902	77	98	83	60	97	98	69.638	104.562	87.4278	62.4553	88.4548	101.574
chr12	3537747	3538148	peaks11549	4.94651	-0.22285	0.61008	0.98295	28	20	19	23	22	33	25.3229	21.3393	20.0136	23.9412	20.0619	34.2034
chr1	58089604	58089937	peaks1155	3.22536	0.829447	0.107145	0.98205	16	26	26	15	11	13	14.4702	27.7411	27.387	15.6138	10.031	13.4741
chr12	3572818	3573237	peaks11550	2.3574	-0.408438	0.345161	0.98205	34	19	16	29	41	22	30.7493	20.2723	16.8536	30.1867	37.3881	22.8023
chr12	3576106	3576408	peaks11551	1.91109	0.393103	0.498422	0.98205	11	14	25	8	13	18	9.94829	14.9375	26.3337	8.32737	11.8548	18.6564
chr12	3659610	3659950	peaks11552	3.1921	0.0427857	0.916324	0.997189	26	25	29	25	31	23	23.5141	26.6741	30.5471	26.023	28.2691	23.8387
chr12	3741050	3741321	peaks11553	6.45901	0.537013	0.350814	0.98205	17	38	9	20	14	11	15.3746	40.5446	9.48013	20.8184	12.7667	11.4011
chr12	3772752	3773761	peaks11554	3.99678	0.136996	0.643983	0.983296	70	55	51	45	68	49	63.3073	58.683	53.7207	46.8415	62.0095	50.7869
chr12	3781024	3781718	peaks11555	2.8458	0.214566	0.472159	0.98205	66	64	50	53	48	55	59.6897	68.2857	52.6674	55.1689	43.7714	57.0057
chr12	3787435	3787895	peaks11556	2.50614	-0.194104	0.590079	0.98295	47	33	29	30	44	51	42.5063	35.2098	30.5471	31.2277	40.1238	52.8598
chr12	3793226	3794039	peaks11557	2.94622	0.547227	0.144098	0.98205	40	38	64	29	46	25	36.1756	40.5446	67.4142	30.1867	41.9476	25.9117
chr12	3794077	3794300	peaks11558	1.57477	0.155875	0.768971	0.991705	24	12	14	14	19	12	21.7054	12.8036	14.7469	14.5729	17.3262	12.4376
chr12	3795528	3795813	peaks11559	3.06686	0.294107	0.564929	0.98205	18	36	13	21	21	14	16.279	38.4107	13.6935	21.8594	19.15	14.5105
chr1	58153858	58154893	peaks1156	8.22085	-0.119877	0.651244	0.983296	105	60	73	70	105	85	94.961	64.0178	76.8943	72.8645	95.75	88.0997
chr12	3805778	3806415	peaks11560	3.87856	0.331906	0.271788	0.98205	67	63	81	42	80	50	60.5941	67.2187	85.3211	43.7187	72.9524	51.8233
chr12	3808105	3809040	peaks11561	8.22234	-0.190334	0.481734	0.98205	93	84	89	80	88	137	84.1083	89.625	93.7479	83.2737	80.2476	141.996
chr12	3816787	3817228	peaks11562	2.93759	0.161225	0.681498	0.985318	34	25	61	38	36	35	30.7493	26.6741	64.2542	39.555	32.8286	36.2763
chr12	3818018	3818263	peaks11563	2.44083	0.521893	0.250348	0.98205	23	21	39	20	22	17	20.801	22.4062	41.0805	20.8184	20.0619	17.6199
chr12	3825442	3825886	peaks11564	3.03714	0.11024	0.792648	0.993299	27	28	31	19	41	22	24.4185	29.875	32.6538	19.7775	37.3881	22.8023
chr12	3832782	3833041	peaks11565	1.70554	0.704455	0.141248	0.98205	35	24	24	10	29	13	31.6537	25.6071	25.2803	10.4092	26.4452	13.4741
chr12	3849989	3850233	peaks11566	2.83284	0.151404	0.739492	0.988963	24	21	20	17	20	22	21.7054	22.4062	21.0669	17.6957	18.2381	22.8023
chr12	3855851	3856566	peaks11567	3.93351	-0.121125	0.665242	0.984215	55	68	71	68	76	71	49.7415	72.5535	74.7877	70.7827	69.3048	73.5891
chr12	3861791	3862072	peaks11568	2.10345	-0.111888	0.831651	0.994546	13	32	15	14	37	17	11.7571	34.1428	15.8002	14.5729	33.7405	17.6199
chr12	3869722	3870174	peaks11569	2.08625	-0.311554	0.437127	0.98205	27	33	31	22	41	52	24.4185	35.2098	32.6538	22.9003	37.3881	53.8963
chr1	58158922	58159256	peaks1157	2.30081	0.823133	0.103136	0.98205	25	14	43	17	16	14	22.6098	14.9375	45.2939	17.6957	14.5905	14.5105
chr12	3873846	3874263	peaks11570	3.12026	-0.0518422	0.901291	0.997075	23	34	42	19	45	42	20.801	36.2768	44.2406	19.7775	41.0357	43.5316
chr12	3899830	3900156	peaks11571	2.54481	-0.927569	0.100573	0.98205	22	4	11	22	32	16	19.8966	4.26785	11.5868	22.9003	29.181	16.5835
chr12	3910792	3911453	peaks11572	3.8458	0.211379	0.527694	0.98205	41	49	55	43	38	46	37.08	52.2812	57.9341	44.7596	34.6524	47.6775
chr12	3930649	3930894	peaks11573	2.01219	0.391035	0.540867	0.98205	16	15	20	4	30	7	14.4702	16.0045	21.0669	4.16369	27.3572	7.25527
chr12	3959739	3960387	peaks11574	11.0687	0.389503	0.22833	0.98205	85	44	89	38	66	64	76.8732	46.9464	93.7479	39.555	60.1857	66.3339
chr12	3981341	3982270	peaks11575	2.94411	0.241199	0.505112	0.98205	86	35	71	29	66	68	77.7775	37.3437	74.7877	30.1867	60.1857	70.4797
chr12	4006077	4006817	peaks11576	6.92587	-0.19633	0.595841	0.98295	52	37	30	41	32	62	47.0283	39.4777	31.6004	42.6778	29.181	64.2609
chr12	4030139	4030648	peaks11577	3.34935	0.266011	0.618812	0.983296	12	16	49	18	21	27	10.8527	17.0714	51.614	18.7366	19.15	27.9846
chr12	4037921	4038572	peaks11578	4.21831	0.025981	0.942216	0.997785	34	56	50	39	40	61	30.7493	59.75	52.6674	40.5959	36.4762	63.2245
chr12	4038956	4039354	peaks11579	4.23667	0.245701	0.550147	0.98205	51	28	34	15	42	39	46.1239	29.875	35.8138	15.6138	38.3	40.4222
chr1	58237598	58238042	peaks1158	3.86561	-0.398413	0.328496	0.98205	28	19	29	23	46	33	25.3229	20.2723	30.5471	23.9412	41.9476	34.2034
chr12	4082454	4083001	peaks11580	10.588	-0.599568	0.13125	0.98205	37	22	44	30	50	77	33.4624	23.4732	46.3473	31.2277	45.5953	79.8079
chr12	4118520	4119107	peaks11581	2.61515	0.152332	0.678981	0.984848	36	47	36	38	28	42	32.558	50.1473	37.9205	39.555	25.5333	43.5316
chr12	4167010	4167367	peaks11582	2.02365	-0.73956	0.101839	0.98205	17	14	17	28	29	24	15.3746	14.9375	17.9069	29.1458	26.4452	24.8752
chr12	4173206	4173631	peaks11583	1.46948	-0.385949	0.376892	0.98205	15	28	23	31	27	30	13.5659	29.875	24.227	32.2686	24.6214	31.094
chr12	4178731	4179041	peaks11584	2.24035	0.708459	0.175867	0.98205	19	27	27	13	8	24	17.1834	28.808	28.4404	13.532	7.29524	24.8752
chr12	4227387	4227699	peaks11585	2.83284	0.839748	0.134608	0.98205	24	13	18	9	14	8	21.7054	13.8705	18.9603	9.3683	12.7667	8.29173
chr12	4233711	4234555	peaks11586	20.0026	0.0616781	0.813467	0.994353	80	101	92	102	90	74	72.3512	107.763	96.9079	106.174	82.0715	76.6985
chr12	4356969	4357266	peaks11587	2.34796	0.356616	0.489888	0.98205	24	12	25	10	18	20	21.7054	12.8036	26.3337	10.4092	16.4143	20.7293
chr12	4389309	4389559	peaks11588	2.51544	0.739444	0.284409	0.98205	4	14	33	6	12	14	3.61756	14.9375	34.7605	6.24553	10.9429	14.5105
chr12	4524071	4524366	peaks11589	2.83284	-0.082406	0.862964	0.995894	27	10	26	21	26	20	24.4185	10.6696	27.387	21.8594	23.7095	20.7293
chr1	58240673	58240928	peaks1159	2.8458	0.193467	0.759789	0.991174	24	16	6	5	15	20	21.7054	17.0714	6.32008	5.20461	13.6786	20.7293
chr12	4530514	4530769	peaks11590	2.87465	-0.232006	0.696429	0.986039	5	18	21	10	22	22	4.52195	19.2053	22.1203	10.4092	20.0619	22.8023
chr12	4577431	4577707	peaks11591	2.20566	0.670061	0.27894	0.98205	16	10	25	4	17	12	14.4702	10.6696	26.3337	4.16369	15.5024	12.4376
chr12	4607591	4607981	peaks11592	3.86561	-0.369234	0.554123	0.98205	8	13	16	5	27	18	7.23512	13.8705	16.8536	5.20461	24.6214	18.6564
chr12	4694734	4695340	peaks11593	2.24035	0.0195115	0.95343	0.998185	64	51	44	30	69	60	57.881	54.4152	46.3473	31.2277	62.9215	62.188
chr12	4697408	4697883	peaks11594	3.07999	0.886769	0.0308647	0.98205	37	30	49	22	27	15	33.4624	32.0089	51.614	22.9003	24.6214	15.547
chr12	4708924	4709989	peaks11595	5.1998	-0.22168	0.420704	0.98205	81	61	50	64	83	78	73.2556	65.0848	52.6674	66.619	75.6881	80.8444
chr12	4734280	4734748	peaks11596	2.58391	0.140553	0.739308	0.988963	32	20	30	18	28	29	28.9405	21.3393	31.6004	18.7366	25.5333	30.0575
chr12	4737836	4738373	peaks11597	6.53273	0.124401	0.749832	0.990038	49	32	41	32	24	55	44.3151	34.1428	43.1872	33.3095	21.8857	57.0057
chr12	4768699	4769489	peaks11598	10.9709	0.0798068	0.781193	0.992148	71	56	72	65	54	70	64.2117	59.75	75.841	67.6599	49.2429	72.5527
chr12	4793493	4794512	peaks11599	6.05311	0.0484526	0.887417	0.997075	63	29	57	37	58	50	56.9766	30.9419	60.0408	38.5141	52.8905	51.8233
chr1	13216165	13216454	peaks116	2.57397	0.632435	0.237877	0.98205	21	21	20	11	8	21	18.9922	22.4062	21.0669	11.4501	7.29524	21.7658
chr1	58262729	58263076	peaks1160	3.11425	-0.0765809	0.881144	0.996493	31	12	23	16	42	13	28.0361	12.8036	24.227	16.6547	38.3	13.4741
chr12	4817055	4817747	peaks11600	8.85999	-0.260343	0.476578	0.98205	51	35	43	68	62	26	46.1239	37.3437	45.2939	70.7827	56.5381	26.9481
chr12	4825746	4826293	peaks11601	2.05208	-0.139998	0.737012	0.988963	23	23	31	26	39	22	20.801	24.5402	32.6538	27.064	35.5643	22.8023
chr12	4840862	4841579	peaks11602	6.6634	-0.0376241	0.912369	0.997189	37	55	39	40	58	40	33.4624	58.683	41.0805	41.6369	52.8905	41.4587
chr12	4850070	4850555	peaks11603	3.99031	-0.440916	0.290527	0.98205	32	14	26	26	37	35	28.9405	14.9375	27.387	27.064	33.7405	36.2763
chr12	4857360	4857684	peaks11604	3.71694	-0.548985	0.297813	0.98205	27	11	12	15	42	17	24.4185	11.7366	12.6402	15.6138	38.3	17.6199
chr12	4864529	4864783	peaks11605	3.8363	0.950695	0.0454995	0.98205	24	34	28	20	11	14	21.7054	36.2768	29.4937	20.8184	10.031	14.5105
chr12	4868934	4869519	peaks11606	3.16743	-0.0363086	0.903739	0.997075	64	45	53	54	69	45	57.881	48.0134	55.8274	56.2098	62.9215	46.641
chr12	4874055	4874454	peaks11607	5.65098	-0.0661234	0.869108	0.995902	45	19	32	24	44	33	40.6976	20.2723	33.7071	24.9821	40.1238	34.2034
chr12	4916948	4917465	peaks11608	18.7386	0.0680134	0.807861	0.993679	110	58	64	77	73	70	99.4829	61.8839	67.4142	80.151	66.5691	72.5527
chr12	4928536	4929153	peaks11609	2.58391	-0.310223	0.482854	0.98205	16	36	27	33	48	21	14.4702	38.4107	28.4404	34.3504	43.7714	21.7658
chr1	58332263	58333143	peaks1161	4.94651	-0.0498702	0.891082	0.997075	49	43	40	23	60	56	44.3151	45.8794	42.1339	23.9412	54.7143	58.0421
chr12	4953831	4954164	peaks11610	5.34601	0.470441	0.264441	0.98205	28	37	26	17	26	24	25.3229	39.4777	27.387	17.6957	23.7095	24.8752
chr12	5066071	5066690	peaks11611	9.33795	0.283323	0.472849	0.98205	36	72	30	31	39	46	32.558	76.8214	31.6004	32.2686	35.5643	47.6775
chr12	5074248	5074521	peaks11612	2.79214	0.550066	0.382073	0.98205	31	8	10	7	15	11	28.0361	8.53571	10.5335	7.28645	13.6786	11.4011
chr12	5106283	5106521	peaks11613	3.23997	-0.0544872	0.906284	0.997096	24	24	20	28	32	12	21.7054	25.6071	21.0669	29.1458	29.181	12.4376
chr12	5119890	5120465	peaks11614	4.89458	0.0230522	0.942162	0.997785	63	62	52	35	71	71	56.9766	66.1518	54.7741	36.4323	64.7453	73.5891
chr12	5123556	5124028	peaks11615	2.38805	-0.0860591	0.811795	0.993999	34	43	29	41	38	35	30.7493	45.8794	30.5471	42.6778	34.6524	36.2763
chr12	5137486	5137891	peaks11616	4.76061	0.00998528	0.978946	0.998939	65	31	44	23	63	54	58.7854	33.0759	46.3473	23.9412	57.45	55.9692
chr12	5140482	5140914	peaks11617	2.52278	0.346452	0.332349	0.98205	41	36	50	28	44	30	37.08	38.4107	52.6674	29.1458	40.1238	31.094
chr12	5151103	5151357	peaks11618	1.8304	0.4926	0.411232	0.98205	24	11	12	16	10	7	21.7054	11.7366	12.6402	16.6547	9.11905	7.25527
chr12	5157387	5157656	peaks11619	2.35513	-0.292774	0.480323	0.98205	22	24	23	23	33	30	19.8966	25.6071	24.227	23.9412	30.0929	31.094
chr1	58341680	58342175	peaks1162	2.98785	0.604798	0.140564	0.98205	46	32	25	24	27	17	41.6019	34.1428	26.3337	24.9821	24.6214	17.6199
chr12	5165396	5166430	peaks11620	5.88228	0.135877	0.664566	0.984166	82	71	82	77	43	93	74.16	75.7544	86.3745	80.151	39.2119	96.3914
chr12	5176895	5177229	peaks11621	1.99698	-0.0953832	0.809701	0.993679	28	25	40	26	47	29	25.3229	26.6741	42.1339	27.064	42.8595	30.0575
chr12	5191780	5192547	peaks11622	7.80494	0.399769	0.142487	0.98205	119	78	74	65	89	53	107.622	83.2232	77.9477	67.6599	81.1596	54.9327
chr12	5202206	5202471	peaks11623	1.52655	-0.57469	0.248484	0.98205	16	23	9	24	31	18	14.4702	24.5402	9.48013	24.9821	28.2691	18.6564
chr12	5206696	5207059	peaks11624	2.90168	0.353528	0.388223	0.98205	44	28	25	18	28	30	39.7932	29.875	26.3337	18.7366	25.5333	31.094
chr12	5210029	5210281	peaks11625	2.82944	0.638481	0.242353	0.98205	43	18	10	11	19	15	38.8888	19.2053	10.5335	11.4501	17.3262	15.547
chr12	5213832	5214088	peaks11626	2.46241	-0.490666	0.24281	0.98205	25	17	27	25	47	27	22.6098	18.1384	28.4404	26.023	42.8595	27.9846
chr12	5240528	5240833	peaks11627	2.93927	0.44211	0.307918	0.98205	41	25	24	16	21	29	37.08	26.6741	25.2803	16.6547	19.15	30.0575
chr12	5243116	5243455	peaks11628	2.59796	0.718534	0.0909945	0.98205	36	29	46	12	31	26	32.558	30.9419	48.454	12.4911	28.2691	26.9481
chr12	5250873	5251588	peaks11629	4.58138	-0.0118627	0.968149	0.998696	74	70	49	46	78	73	66.9249	74.6875	51.614	47.8824	71.1286	75.6621
chr1	58367274	58367578	peaks1163	4.88767	0.411802	0.359987	0.98205	23	25	31	19	16	25	20.801	26.6741	32.6538	19.7775	14.5905	25.9117
chr12	5253708	5254027	peaks11630	2.92957	-0.0790109	0.85473	0.995197	34	20	26	18	44	24	30.7493	21.3393	27.387	18.7366	40.1238	24.8752
chr12	5262232	5262493	peaks11631	6.5022	0.195125	0.663478	0.984094	50	17	22	19	31	27	45.2195	18.1384	23.1736	19.7775	28.2691	27.9846
chr12	5268424	5268675	peaks11632	1.8204	0.241344	0.66437	0.984131	30	18	7	17	16	13	27.1317	19.2053	7.37343	17.6957	14.5905	13.4741
chr12	5274903	5275152	peaks11633	1.83875	0.741168	0.0749737	0.98205	33	30	33	21	19	18	29.8449	32.0089	34.7605	21.8594	17.3262	18.6564
chr12	5296676	5296934	peaks11634	1.6294	0.76869	0.196704	0.98205	28	17	8	9	13	9	25.3229	18.1384	8.42678	9.3683	11.8548	9.3282
chr12	5299448	5300276	peaks11635	5.41187	0.101031	0.750333	0.990038	52	51	89	65	58	59	47.0283	54.4152	93.7479	67.6599	52.8905	61.1515
chr12	5301402	5301676	peaks11636	3.10629	-0.397014	0.342708	0.98205	27	18	26	23	31	40	24.4185	19.2053	27.387	23.9412	28.2691	41.4587
chr12	5312003	5312291	peaks11637	3.25766	-0.713657	0.0855574	0.98205	17	22	29	27	41	46	15.3746	23.4732	30.5471	28.1049	37.3881	47.6775
chr12	5319517	5320451	peaks11638	4.36717	0.231216	0.461303	0.98205	49	56	62	39	53	53	44.3151	59.75	65.3075	40.5959	48.331	54.9327
chr12	5337144	5337891	peaks11639	7.21976	-0.0848115	0.757095	0.990939	92	58	70	61	82	91	83.2039	61.8839	73.7343	63.4962	74.7762	94.3185
chr1	58382505	58383085	peaks1164	5.36455	0.351468	0.437456	0.98205	46	18	46	13	37	37	41.6019	19.2053	48.454	13.532	33.7405	38.3493
chr12	5339280	5340319	peaks11640	4.43922	-0.029239	0.909628	0.997189	99	70	104	86	87	107	89.5346	74.6875	109.548	89.5193	79.3357	110.902
chr12	5347457	5347931	peaks11641	2.21353	0.484748	0.233742	0.98205	36	34	40	19	43	19	32.558	36.2768	42.1339	19.7775	39.2119	19.6929
chr12	5358384	5358717	peaks11642	3.47188	-0.580879	0.249089	0.98205	20	9	19	15	25	32	18.0878	9.60267	20.0136	15.6138	22.7976	33.1669
chr12	5360977	5361315	peaks11643	2.15491	0.0692454	0.884669	0.996678	31	11	25	21	26	17	28.0361	11.7366	26.3337	21.8594	23.7095	17.6199
chr12	5373812	5375169	peaks11644	8.27006	0.175927	0.436062	0.98205	132	113	107	90	130	96	119.379	120.567	112.708	93.683	118.548	99.5008
chr12	5375995	5376255	peaks11645	1.93689	0.099121	0.814317	0.994546	23	30	29	19	27	32	20.801	32.0089	30.5471	19.7775	24.6214	33.1669
chr12	5410173	5410586	peaks11646	2.73707	0.0581095	0.896578	0.997075	41	19	22	28	36	15	37.08	20.2723	23.1736	29.1458	32.8286	15.547
chr12	5411470	5411903	peaks11647	2.4046	0.305218	0.441201	0.98205	34	28	31	21	27	28	30.7493	29.875	32.6538	21.8594	24.6214	29.0211
chr12	5427209	5427573	peaks11648	2.41338	-0.221794	0.672347	0.984547	22	22	11	12	38	16	19.8966	23.4732	11.5868	12.4911	34.6524	16.5835
chr12	5445660	5446649	peaks11649	8.60121	-0.205173	0.461725	0.98205	64	59	68	56	89	79	57.881	62.9509	71.6276	58.2916	81.1596	81.8809
chr1	58392422	58393229	peaks1165	24.6817	0.369978	0.1122	0.98205	151	95	113	88	104	87	136.563	101.362	119.028	91.6011	94.8381	90.1726
chr12	5460544	5460808	peaks11650	2.02365	-0.708222	0.245543	0.98205	10	10	7	14	21	10	9.0439	10.6696	7.37343	14.5729	19.15	10.3647
chr12	5473321	5473594	peaks11651	2.92664	-0.26512	0.644228	0.983296	18	10	13	18	25	7	16.279	10.6696	13.6935	18.7366	22.7976	7.25527
chr12	5477811	5478077	peaks11652	2.01361	1.23764	0.0422407	0.98205	14	26	15	9	10	5	12.6615	27.7411	15.8002	9.3683	9.11905	5.18233
chr12	5524574	5524917	peaks11653	2.20566	-0.0283508	0.954961	0.998185	18	13	29	14	20	28	16.279	13.8705	30.5471	14.5729	18.2381	29.0211
chr12	5601384	5601819	peaks11654	4.17693	0.556981	0.198302	0.98205	51	20	28	18	27	22	46.1239	21.3393	29.4937	18.7366	24.6214	22.8023
chr12	5637856	5638281	peaks11655	3.89037	-0.196141	0.699913	0.98666	35	14	16	11	40	24	31.6537	14.9375	16.8536	11.4501	36.4762	24.8752
chr12	5688240	5688628	peaks11656	2.60939	-0.317686	0.605833	0.98295	20	8	15	32	15	6	18.0878	8.53571	15.8002	33.3095	13.6786	6.2188
chr12	5743922	5744178	peaks11657	1.89992	0.0501678	0.932123	0.9972	18	15	10	20	7	14	16.279	16.0045	10.5335	20.8184	6.38334	14.5105
chr12	5750426	5750655	peaks11658	2.73012	1.99404	0.0102652	0.98205	30	6	13	6	4	2	27.1317	6.40178	13.6935	6.24553	3.64762	2.07293
chr12	5764143	5764368	peaks11659	4.47349	0.767987	0.251551	0.98205	24	7	13	6	15	5	21.7054	7.46875	13.6935	6.24553	13.6786	5.18233
chr1	58423795	58424367	peaks1166	8.19754	0.197413	0.547966	0.98205	61	43	51	30	59	48	55.1678	45.8794	53.7207	31.2277	53.8024	49.7504
chr12	5777826	5778470	peaks11660	2.47721	0.191266	0.649677	0.983296	33	26	46	42	19	31	29.8449	27.7411	48.454	43.7187	17.3262	32.1305
chr12	5801945	5802273	peaks11661	3.33419	0.397746	0.447588	0.98205	40	18	12	24	15	13	36.1756	19.2053	12.6402	24.9821	13.6786	13.4741
chr12	5807986	5808524	peaks11662	6.06726	0.320449	0.309186	0.98205	55	45	63	42	45	45	49.7415	48.0134	66.3609	43.7187	41.0357	46.641
chr12	5866680	5866936	peaks11663	2.8458	-0.324117	0.598642	0.98295	16	15	10	4	21	27	14.4702	16.0045	10.5335	4.16369	19.15	27.9846
chr12	5975902	5976290	peaks11664	2.79463	0.286962	0.539871	0.98205	27	17	28	12	27	21	24.4185	18.1384	29.4937	12.4911	24.6214	21.7658
chr12	6375606	6376070	peaks11665	3.8651	0.868189	0.0794976	0.98205	25	48	19	10	23	19	22.6098	51.2143	20.0136	10.4092	20.9738	19.6929
chr12	6659338	6659799	peaks11666	2.23967	-0.179981	0.736887	0.988963	32	11	12	22	29	11	28.9405	11.7366	12.6402	22.9003	26.4452	11.4011
chr12	6780157	6780693	peaks11667	3.20052	-0.170314	0.673566	0.984797	34	20	30	25	45	26	30.7493	21.3393	31.6004	26.023	41.0357	26.9481
chr12	7157500	7157723	peaks11668	3.47987	0.812747	0.18228	0.98205	21	13	12	8	7	11	18.9922	13.8705	12.6402	8.32737	6.38334	11.4011
chr12	7278609	7279024	peaks11669	5.69749	0.0473027	0.932088	0.9972	49	8	15	26	29	13	44.3151	8.53571	15.8002	27.064	26.4452	13.4741
chr1	58427007	58427271	peaks1167	1.67951	1.18221	0.0616331	0.98205	12	12	41	7	16	7	10.8527	12.8036	43.1872	7.28645	14.5905	7.25527
chr12	7392995	7393555	peaks11670	10.0328	0.638425	0.118744	0.98205	58	22	38	26	23	26	52.4546	23.4732	40.0272	27.064	20.9738	26.9481
chr12	7417721	7418050	peaks11671	2.20542	-0.0231071	0.965463	0.998453	33	15	10	12	30	17	29.8449	16.0045	10.5335	12.4911	27.3572	17.6199
chr12	7418515	7418923	peaks11672	4.88767	0.145767	0.698956	0.986473	47	26	38	30	29	41	42.5063	27.7411	40.0272	31.2277	26.4452	42.4951
chr12	7438567	7438820	peaks11673	2.79463	0.397225	0.470761	0.98205	13	16	23	17	10	13	11.7571	17.0714	24.227	17.6957	9.11905	13.4741
chr12	7490998	7491367	peaks11674	3.21559	-0.146528	0.77496	0.991705	15	13	33	14	24	31	13.5659	13.8705	34.7605	14.5729	21.8857	32.1305
chr12	7507195	7507560	peaks11675	4.17693	0.619262	0.224568	0.98205	41	11	24	17	19	13	37.08	11.7366	25.2803	17.6957	17.3262	13.4741
chr12	7519891	7520699	peaks11676	6.48355	-0.333672	0.257801	0.98205	70	50	42	57	87	62	63.3073	53.3482	44.2406	59.3325	79.3357	64.2609
chr12	7526328	7526575	peaks11677	2.02365	-1.42067	0.0332759	0.98205	3	5	11	13	26	14	2.71317	5.33482	11.5868	13.532	23.7095	14.5105
chr12	7536220	7536524	peaks11678	4.91886	0.203198	0.706511	0.986848	37	11	13	21	19	12	33.4624	11.7366	13.6935	21.8594	17.3262	12.4376
chr12	7574768	7575108	peaks11679	2.23967	0.354411	0.493442	0.98205	32	14	16	21	16	11	28.9405	14.9375	16.8536	21.8594	14.5905	11.4011
chr1	58445150	58445788	peaks1168	12.9041	-0.0451428	0.861213	0.995881	78	72	86	79	79	88	70.5424	76.8214	90.5879	82.2328	72.0405	91.2091
chr12	7604928	7605196	peaks11680	2.75413	0.521152	0.374355	0.98205	24	9	15	13	9	11	21.7054	9.60267	15.8002	13.532	8.20715	11.4011
chr12	7637523	7638299	peaks11681	5.533	-0.185061	0.643467	0.983296	65	20	45	62	57	28	58.7854	21.3393	47.4006	64.5371	51.9786	29.0211
chr12	7692156	7692428	peaks11682	3.47987	0.772974	0.127349	0.98205	28	17	20	13	12	13	25.3229	18.1384	21.0669	13.532	10.9429	13.4741
chr12	7714881	7715173	peaks11683	2.01361	0.844309	0.129637	0.98205	15	24	17	11	13	8	13.5659	25.6071	17.9069	11.4501	11.8548	8.29173
chr12	7749473	7750173	peaks11684	5.80104	-0.128501	0.69375	0.985935	67	35	60	62	46	68	60.5941	37.3437	63.2008	64.5371	41.9476	70.4797
chr12	7756885	7757655	peaks11685	6.77587	0.289694	0.366354	0.98205	91	51	42	49	57	44	82.2995	54.4152	44.2406	51.0052	51.9786	45.6045
chr12	7757706	7758009	peaks11686	1.73889	0.436777	0.34061	0.98205	23	27	24	13	25	18	20.801	28.808	25.2803	13.532	22.7976	18.6564
chr12	7776729	7777913	peaks11687	8.23612	-0.209184	0.419467	0.98205	140	84	65	102	123	108	126.615	89.625	68.4676	106.174	112.164	111.938
chr12	7818524	7818787	peaks11688	2.83284	0.913635	0.138571	0.98205	32	9	14	9	14	6	28.9405	9.60267	14.7469	9.3683	12.7667	6.2188
chr12	7860385	7860676	peaks11689	3.8651	0.767631	0.173308	0.98205	27	23	11	6	14	16	24.4185	24.5402	11.5868	6.24553	12.7667	16.5835
chr1	58504376	58505209	peaks1169	24.9098	0.0312475	0.912499	0.997189	142	60	84	78	91	108	128.423	64.0178	88.4812	81.1919	82.9834	111.938
chr12	7888119	7888408	peaks11690	4.17693	0.269139	0.695088	0.985935	29	5	10	14	18	4	26.2273	5.33482	10.5335	14.5729	16.4143	4.14587
chr12	7889594	7890237	peaks11691	4.91886	0.102293	0.807125	0.993679	43	19	28	34	24	25	38.8888	20.2723	29.4937	35.3913	21.8857	25.9117
chr12	7977629	7978090	peaks11692	7.93777	-0.0480562	0.895779	0.997075	60	24	39	49	40	37	54.2634	25.6071	41.0805	51.0052	36.4762	38.3493
chr12	8018502	8018861	peaks11693	2.8458	-0.526704	0.464193	0.98205	16	10	3	5	11	25	14.4702	10.6696	3.16004	5.20461	10.031	25.9117
chr12	8029604	8029882	peaks11694	5.40623	-0.997822	0.06626	0.98205	17	9	9	18	17	34	15.3746	9.60267	9.48013	18.7366	15.5024	35.2399
chr12	8031768	8032018	peaks11695	1.80658	-0.501715	0.334621	0.98205	18	12	12	23	14	22	16.279	12.8036	12.6402	23.9412	12.7667	22.8023
chr12	8044058	8044447	peaks11696	2.24035	-0.6533	0.29699	0.98205	15	4	15	10	14	29	13.5659	4.26785	15.8002	10.4092	12.7667	30.0575
chr12	8063522	8063982	peaks11697	2.86401	0.239796	0.56262	0.98205	46	22	25	28	24	26	41.6019	23.4732	26.3337	29.1458	21.8857	26.9481
chr12	8100212	8100505	peaks11698	2.02365	-0.366826	0.562343	0.98205	16	5	12	14	22	7	14.4702	5.33482	12.6402	14.5729	20.0619	7.25527
chr12	8106733	8107827	peaks11699	4.87952	-0.0883101	0.810055	0.993679	70	25	38	49	40	50	63.3073	26.6741	40.0272	51.0052	36.4762	51.8233
chr1	13224889	13225111	peaks117	2.83284	-0.0732567	0.889509	0.997075	23	10	15	18	14	18	20.801	10.6696	15.8002	18.7366	12.7667	18.6564
chr1	58510456	58510761	peaks1170	2.03433	-0.746539	0.139101	0.98205	16	14	10	26	18	23	14.4702	14.9375	10.5335	27.064	16.4143	23.8387
chr12	8207864	8208475	peaks11700	28.4898	0.392845	0.269635	0.98205	116	38	81	39	58	80	104.909	40.5446	85.3211	40.5959	52.8905	82.9173
chr12	8219181	8219507	peaks11701	2.01038	0.655382	0.195385	0.98205	25	30	14	15	12	17	22.6098	32.0089	14.7469	15.6138	10.9429	17.6199
chr12	8223533	8223842	peaks11702	3.25334	0.154509	0.779738	0.991778	29	12	16	11	31	10	26.2273	12.8036	16.8536	11.4501	28.2691	10.3647
chr12	8244497	8244736	peaks11703	3.32224	-0.382748	0.500176	0.98205	9	10	23	14	29	14	8.13951	10.6696	24.227	14.5729	26.4452	14.5105
chr12	8279169	8279559	peaks11704	2.90893	0.0294298	0.953217	0.998185	35	14	13	23	22	15	31.6537	14.9375	13.6935	23.9412	20.0619	15.547
chr12	8287507	8287851	peaks11705	2.24225	0.279225	0.631154	0.983296	10	31	11	16	13	15	9.0439	33.0759	11.5868	16.6547	11.8548	15.547
chr12	8310154	8310448	peaks11706	2.53635	-0.192157	0.648553	0.983296	28	20	35	43	24	28	25.3229	21.3393	36.8672	44.7596	21.8857	29.0211
chr12	8310737	8311242	peaks11707	2.70457	0.102761	0.822672	0.994546	29	31	36	11	53	29	26.2273	33.0759	37.9205	11.4501	48.331	30.0575
chr12	8330636	8331030	peaks11708	2.36921	-0.196261	0.614855	0.983087	40	18	49	46	39	38	36.1756	19.2053	51.614	47.8824	35.5643	39.3857
chr12	8331504	8331748	peaks11709	2.15199	0.42211	0.35123	0.98205	41	17	30	29	18	18	37.08	18.1384	31.6004	30.1867	16.4143	18.6564
chr1	58585670	58586643	peaks1171	9.85912	0.186695	0.497033	0.98205	94	57	98	70	74	76	85.0127	60.8169	103.228	72.8645	67.481	78.7715
chr12	8344902	8345410	peaks11710	3.12298	-0.41355	0.256113	0.98205	36	39	25	33	62	41	32.558	41.6116	26.3337	34.3504	56.5381	42.4951
chr12	8346839	8347141	peaks11711	1.70554	0.871589	0.0591717	0.98205	49	30	19	14	16	23	44.3151	32.0089	20.0136	14.5729	14.5905	23.8387
chr12	8364408	8364830	peaks11712	5.15947	0.247154	0.586079	0.982949	62	18	24	30	21	34	56.0722	19.2053	25.2803	31.2277	19.15	35.2399
chr12	8379948	8380258	peaks11713	3.42832	0.104237	0.805399	0.993679	33	17	38	29	24	29	29.8449	18.1384	40.0272	30.1867	21.8857	30.0575
chr12	8394694	8394973	peaks11714	2.0832	0.554366	0.292784	0.98205	23	20	15	8	17	15	20.801	21.3393	15.8002	8.32737	15.5024	15.547
chr12	8402035	8402347	peaks11715	2.48849	0.128315	0.79493	0.993494	27	16	14	18	18	16	24.4185	17.0714	14.7469	18.7366	16.4143	16.5835
chr12	8434486	8434713	peaks11716	2.23967	0.689239	0.211274	0.98205	38	14	12	13	14	12	34.3668	14.9375	12.6402	13.532	12.7667	12.4376
chr12	8437050	8437282	peaks11717	1.98406	0.043451	0.91866	0.997189	39	19	22	26	24	27	35.2712	20.2723	23.1736	27.064	21.8857	27.9846
chr12	8451495	8452290	peaks11718	4.94631	-0.227924	0.446193	0.98205	56	53	48	46	78	63	50.6458	56.5491	50.5607	47.8824	71.1286	65.2974
chr12	8456855	8457091	peaks11719	3.28995	-0.178508	0.738709	0.988963	19	17	10	11	26	16	17.1834	18.1384	10.5335	11.4501	23.7095	16.5835
chr1	58652624	58653029	peaks1172	10.7857	0.688419	0.0649671	0.98205	57	35	47	38	24	24	51.5502	37.3437	49.5073	39.555	21.8857	24.8752
chr12	8467126	8467440	peaks11720	2.52732	-0.588144	0.286727	0.98205	16	16	13	7	30	32	14.4702	17.0714	13.6935	7.28645	27.3572	33.1669
chr12	8475745	8476119	peaks11721	4.43864	-0.0808338	0.850685	0.994966	50	22	17	25	34	34	45.2195	23.4732	17.9069	26.023	31.0048	35.2399
chr12	8486821	8487196	peaks11722	1.8711	-1.19676	0.0101983	0.98205	13	12	13	27	30	31	11.7571	12.8036	13.6935	28.1049	27.3572	32.1305
chr12	8498741	8499472	peaks11723	5.32133	-0.210595	0.437586	0.98205	88	52	61	70	84	79	79.5863	55.4821	64.2542	72.8645	76.6	81.8809
chr12	8499873	8500473	peaks11724	10.617	-0.081012	0.752635	0.990043	108	73	65	85	87	88	97.6741	77.8884	68.4676	88.4783	79.3357	91.2091
chr12	8500734	8500973	peaks11725	3.83128	0.170057	0.779738	0.991778	41	11	6	11	19	20	37.08	11.7366	6.32008	11.4501	17.3262	20.7293
chr12	8510671	8511013	peaks11726	3.24482	-0.469086	0.486629	0.98205	17	6	9	27	7	9	15.3746	6.40178	9.48013	28.1049	6.38334	9.3282
chr12	8535902	8536258	peaks11727	2.15853	-0.68975	0.162498	0.98205	21	11	12	27	27	17	18.9922	11.7366	12.6402	28.1049	24.6214	17.6199
chr12	8539165	8539723	peaks11728	2.25796	0.342129	0.399254	0.98205	32	28	32	19	33	22	28.9405	29.875	33.7071	19.7775	30.0929	22.8023
chr12	8545591	8545842	peaks11729	1.72915	-0.189676	0.711926	0.987039	23	11	14	15	24	16	20.801	11.7366	14.7469	15.6138	21.8857	16.5835
chr1	58654445	58654871	peaks1173	2.47867	0.673827	0.132464	0.98205	34	35	23	27	18	13	30.7493	37.3437	24.227	28.1049	16.4143	13.4741
chr12	8545872	8546355	peaks11730	2.77629	-0.5777	0.175624	0.98205	33	16	18	37	40	23	29.8449	17.0714	18.9603	38.5141	36.4762	23.8387
chr12	8607272	8608471	peaks11731	9.48082	0.059587	0.804018	0.993494	128	82	88	86	107	94	115.762	87.491	92.6946	89.5193	97.5738	97.4279
chr12	8608784	8609319	peaks11732	7.42939	-0.110764	0.761762	0.99124	57	50	24	40	42	59	51.5502	53.3482	25.2803	41.6369	38.3	61.1515
chr12	8638544	8638939	peaks11733	3.46672	-0.480961	0.335895	0.98205	21	19	12	22	15	35	18.9922	20.2723	12.6402	22.9003	13.6786	36.2763
chr12	8640785	8641123	peaks11734	8.22085	-0.133899	0.70103	0.98669	48	27	36	40	43	39	43.4107	28.808	37.9205	41.6369	39.2119	40.4222
chr12	8673765	8674034	peaks11735	4.20344	0.0742374	0.881436	0.996508	34	18	13	14	19	28	30.7493	19.2053	13.6935	14.5729	17.3262	29.0211
chr12	8761274	8761554	peaks11736	1.84001	0.386385	0.481518	0.98205	18	22	20	22	20	5	16.279	23.4732	21.0669	22.9003	18.2381	5.18233
chr12	8770918	8771729	peaks11737	6.79974	-0.317723	0.318279	0.98205	71	56	40	43	86	81	64.2117	59.75	42.1339	44.7596	78.4238	83.9538
chr12	8772946	8773222	peaks11738	2.32104	-0.331562	0.442657	0.98205	27	16	22	32	28	22	24.4185	17.0714	23.1736	33.3095	25.5333	22.8023
chr12	8778214	8778532	peaks11739	1.69877	-0.761819	0.0934905	0.98205	28	14	12	24	32	35	25.3229	14.9375	12.6402	24.9821	29.181	36.2763
chr1	58677414	58677749	peaks1174	4.29428	-0.14677	0.747542	0.989818	19	20	30	19	40	20	17.1834	21.3393	31.6004	19.7775	36.4762	20.7293
chr12	8796891	8797144	peaks11740	2.66388	0.760565	0.168986	0.98205	35	17	14	15	7	16	31.6537	18.1384	14.7469	15.6138	6.38334	16.5835
chr12	8803771	8804239	peaks11741	4.35241	0.434569	0.296171	0.98205	32	40	26	24	19	30	28.9405	42.6785	27.387	24.9821	17.3262	31.094
chr12	8811228	8811699	peaks11742	2.3574	-0.267873	0.525695	0.98205	21	23	28	21	40	28	18.9922	24.5402	29.4937	21.8594	36.4762	29.0211
chr12	8874153	8874707	peaks11743	3.18761	-0.187314	0.641785	0.983296	26	32	29	28	27	45	23.5141	34.1428	30.5471	29.1458	24.6214	46.641
chr12	8884678	8885048	peaks11744	2.85616	0.0598701	0.898012	0.997075	26	12	33	20	28	21	23.5141	12.8036	34.7605	20.8184	25.5333	21.7658
chr12	8886715	8886957	peaks11745	4.12359	0.737258	0.163081	0.98205	33	13	20	15	10	14	29.8449	13.8705	21.0669	15.6138	9.11905	14.5105
chr12	8912724	8913220	peaks11746	4.82496	-0.986118	0.0149094	0.98205	23	12	27	38	46	40	20.801	12.8036	28.4404	39.555	41.9476	41.4587
chr12	8913919	8914266	peaks11747	1.68497	-0.178595	0.71081	0.987039	29	10	23	17	25	28	26.2273	10.6696	24.227	17.6957	22.7976	29.0211
chr12	8916375	8916762	peaks11748	3.85063	-0.160654	0.706799	0.986848	31	17	28	29	38	19	28.0361	18.1384	29.4937	30.1867	34.6524	19.6929
chr12	8921553	8922454	peaks11749	16.1541	-0.236095	0.295366	0.98205	120	86	111	107	141	129	108.527	91.7589	116.922	111.379	128.579	133.704
chr1	58711527	58711928	peaks1175	7.60608	0.173622	0.640365	0.983296	56	32	35	24	39	46	50.6458	34.1428	36.8672	24.9821	35.5643	47.6775
chr12	8929099	8929405	peaks11750	2.02365	-0.746781	0.222667	0.98205	18	5	7	16	22	12	16.279	5.33482	7.37343	16.6547	20.0619	12.4376
chr12	8933726	8933974	peaks11751	4.17693	-0.121193	0.857563	0.995662	31	10	2	18	14	13	28.0361	10.6696	2.10669	18.7366	12.7667	13.4741
chr12	8947789	8948567	peaks11752	4.72763	0.0185399	0.958704	0.99822	35	48	44	44	57	28	31.6537	51.2143	46.3473	45.8006	51.9786	29.0211
chr12	8973763	8974300	peaks11753	4.91886	0.0432031	0.917754	0.997189	46	21	24	20	34	34	41.6019	22.4062	25.2803	20.8184	31.0048	35.2399
chr12	9030071	9030618	peaks11754	7.65934	-0.116872	0.738724	0.988963	53	46	29	36	66	39	47.9327	49.0803	30.5471	37.4732	60.1857	40.4222
chr12	9053971	9054453	peaks11755	2.74888	0.151489	0.738121	0.988963	30	28	23	16	19	38	27.1317	29.875	24.227	16.6547	17.3262	39.3857
chr12	9112554	9112958	peaks11756	3.20052	-0.965388	0.0811513	0.98205	21	15	3	19	31	26	18.9922	16.0045	3.16004	19.7775	28.2691	26.9481
chr12	9158908	9159246	peaks11757	2.24035	-0.976917	0.232595	0.98205	3	16	2	9	6	27	2.71317	17.0714	2.10669	9.3683	5.47143	27.9846
chr12	9167579	9167942	peaks11758	2.10776	-0.785526	0.121578	0.98205	37	16	5	32	36	30	33.4624	17.0714	5.26674	33.3095	32.8286	31.094
chr12	9332265	9332514	peaks11759	2.03433	-1.37761	0.0281387	0.98205	6	9	5	20	21	12	5.42634	9.60267	5.26674	20.8184	19.15	12.4376
chr1	58736896	58737457	peaks1176	3.80221	0.46435	0.186455	0.98205	58	44	37	28	46	28	52.4546	46.9464	38.9738	29.1458	41.9476	29.0211
chr12	9359267	9359761	peaks11760	3.47987	0.401614	0.486285	0.98205	37	10	13	15	22	8	33.4624	10.6696	13.6935	15.6138	20.0619	8.29173
chr12	9425391	9427238	peaks11761	5.93058	-0.126834	0.591505	0.98295	143	79	120	109	139	127	129.328	84.2901	126.402	113.46	126.755	131.631
chr12	9443837	9444603	peaks11762	11.8853	-0.307549	0.329824	0.98205	86	48	37	73	62	74	77.7775	51.2143	38.9738	75.9873	56.5381	76.6985
chr12	9584757	9585267	peaks11763	10.8036	-0.0796851	0.863149	0.995902	76	16	24	26	41	52	68.7336	17.0714	25.2803	27.064	37.3881	53.8963
chr12	9823718	9824146	peaks11764	3.47987	-0.1412	0.798055	0.993494	33	9	12	11	27	21	29.8449	9.60267	12.6402	11.4501	24.6214	21.7658
chr12	9898405	9898714	peaks11765	2.02365	-0.265644	0.596535	0.98295	31	16	9	18	28	21	28.0361	17.0714	9.48013	18.7366	25.5333	21.7658
chr12	10061638	10061878	peaks11766	1.52655	-0.565135	0.459495	0.98205	7	6	6	8	17	4	6.33073	6.40178	6.32008	8.32737	15.5024	4.14587
chr12	10390670	10391385	peaks11767	26.4683	-0.251575	0.401965	0.98205	157	68	59	89	117	127	141.989	72.5535	62.1475	92.642	106.693	131.631
chr12	10423298	10423718	peaks11768	3.50184	-0.93479	0.118044	0.98205	14	7	9	10	17	30	12.6615	7.46875	9.48013	10.4092	15.5024	31.094
chr12	10591012	10591344	peaks11769	3.4203	-0.256881	0.587606	0.982949	23	20	13	28	21	18	20.801	21.3393	13.6935	29.1458	19.15	18.6564
chr1	58746832	58747116	peaks1177	1.64071	0.660275	0.136912	0.98205	36	26	25	15	16	24	32.558	27.7411	26.3337	15.6138	14.5905	24.8752
chr12	10863287	10863613	peaks11770	1.69877	-1.19861	0.0598244	0.98205	11	6	6	14	11	27	9.94829	6.40178	6.32008	14.5729	10.031	27.9846
chr12	10867722	10868060	peaks11771	4.57564	-0.22914	0.637618	0.983296	23	16	17	14	35	18	20.801	17.0714	17.9069	14.5729	31.9167	18.6564
chr12	11097353	11097707	peaks11772	1.5264	-0.125126	0.809642	0.993679	28	13	14	24	26	10	25.3229	13.8705	14.7469	24.9821	23.7095	10.3647
chr12	11149589	11149864	peaks11773	1.69877	-0.27645	0.596781	0.98295	14	12	19	15	16	24	12.6615	12.8036	20.0136	15.6138	14.5905	24.8752
chr12	11150440	11150669	peaks11774	1.79635	-0.463867	0.49195	0.98205	35	4	4	13	24	20	31.6537	4.26785	4.21339	13.532	21.8857	20.7293
chr12	11177260	11177545	peaks11775	2.96154	-0.743631	0.137378	0.98205	15	12	13	26	18	23	13.5659	12.8036	13.6935	27.064	16.4143	23.8387
chr12	11204363	11204725	peaks11776	2.34028	-0.248912	0.637177	0.983296	34	14	8	19	30	17	30.7493	14.9375	8.42678	19.7775	27.3572	17.6199
chr12	11208234	11209092	peaks11777	3.87004	-0.215151	0.558134	0.98205	62	27	34	38	42	61	56.0722	28.808	35.8138	39.555	38.3	63.2245
chr12	11265453	11266357	peaks11778	14.9026	-0.139534	0.636811	0.983296	126	56	72	99	72	104	113.953	59.75	75.841	103.051	65.6572	107.793
chr12	11302298	11302524	peaks11779	3.47987	-0.0206892	0.969836	0.998939	24	18	9	16	11	24	21.7054	19.2053	9.48013	16.6547	10.031	24.8752
chr1	58761556	58761863	peaks1178	2.8458	-0.112593	0.828091	0.994546	15	12	26	15	17	26	13.5659	12.8036	27.387	15.6138	15.5024	26.9481
chr12	11307847	11308255	peaks11780	2.63551	-0.52133	0.333958	0.98205	23	18	6	15	21	31	20.801	19.2053	6.32008	15.6138	19.15	32.1305
chr12	11330840	11331212	peaks11781	2.91152	0.271449	0.548296	0.98205	39	20	20	27	22	16	35.2712	21.3393	21.0669	28.1049	20.0619	16.5835
chr12	11332113	11332453	peaks11782	2.25592	-0.268776	0.626638	0.983296	24	9	12	10	22	22	21.7054	9.60267	12.6402	10.4092	20.0619	22.8023
chr12	11338359	11338652	peaks11783	3.22317	-0.189328	0.725915	0.988719	37	10	10	25	18	20	33.4624	10.6696	10.5335	26.023	16.4143	20.7293
chr12	11350662	11351396	peaks11784	5.81689	-0.621924	0.0855025	0.98205	65	34	20	53	73	56	58.7854	36.2768	21.0669	55.1689	66.5691	58.0421
chr12	11357376	11357679	peaks11785	2.20566	0.644807	0.292082	0.98205	11	11	27	14	10	8	9.94829	11.7366	28.4404	14.5729	9.11905	8.29173
chr12	11391408	11391915	peaks11786	2.20566	0.465965	0.286317	0.98205	38	18	38	19	32	18	34.3668	19.2053	40.0272	19.7775	29.181	18.6564
chr12	11436593	11437260	peaks11787	3.93351	-0.112398	0.760054	0.991174	73	29	32	35	60	49	66.0205	30.9419	33.7071	36.4323	54.7143	50.7869
chr12	11448644	11448882	peaks11788	2.83284	0.151753	0.802369	0.993494	23	12	8	8	21	10	20.801	12.8036	8.42678	8.32737	19.15	10.3647
chr12	11455858	11456456	peaks11789	11.4902	0.326311	0.303778	0.98205	99	61	63	77	66	35	89.5346	65.0848	66.3609	80.151	60.1857	36.2763
chr1	58771522	58771789	peaks1179	2.00002	0.425579	0.403374	0.98205	19	14	30	14	21	13	17.1834	14.9375	31.6004	14.5729	19.15	13.4741
chr12	11754869	11755226	peaks11790	2.8458	-0.408597	0.455185	0.98205	31	13	8	19	15	33	28.0361	13.8705	8.42678	19.7775	13.6786	34.2034
chr12	12178337	12178680	peaks11791	3.83509	-0.34286	0.561029	0.98205	42	15	4	35	17	22	37.9844	16.0045	4.21339	36.4323	15.5024	22.8023
chr12	12179213	12179469	peaks11792	2.79159	-0.413709	0.359947	0.98205	24	13	29	25	24	39	21.7054	13.8705	30.5471	26.023	21.8857	40.4222
chr12	12241939	12242292	peaks11793	2.60939	-0.346601	0.474329	0.98205	21	23	12	28	16	27	18.9922	24.5402	12.6402	29.1458	14.5905	27.9846
chr12	12262297	12263180	peaks11794	3.69827	-0.348477	0.265917	0.98205	70	39	39	51	67	70	63.3073	41.6116	41.0805	53.087	61.0976	72.5527
chr12	12272226	12272456	peaks11795	2.37107	0.271147	0.629186	0.983296	21	15	10	11	12	15	18.9922	16.0045	10.5335	11.4501	10.9429	15.547
chr12	12287019	12287484	peaks11796	3.62488	-0.0395971	0.917244	0.997189	33	38	26	39	36	26	29.8449	40.5446	27.387	40.5959	32.8286	26.9481
chr12	12298576	12298803	peaks11797	2.31134	0.621891	0.272313	0.98205	25	11	15	11	12	10	22.6098	11.7366	15.8002	11.4501	10.9429	10.3647
[truncated: 65,676 more rows]
